# Supplementary material for: Meta-analysis of host response networks identifies a common core in tuberculosis
Source: NPJ Syst Biol Appl. 2017 Feb 10;3:4. doi: 10.1038/s41540-017-0005-4 (PMC5445610; doi:10.1038/s41540-017-0005-4)
Supplement: Supplementary file 5 — Supplementary Table 1 [file 41540_2017_5_MOESM5_ESM.xlsx]

## Sheet: Sheet1
Table S1. Differentially expressed genes (DEGs) in tuberculosis with respect to healthy controls computed after normalisation for individual datasets.
Fold change values >=2 or <=0.5 were considered as thresholds for differential regulation.
	DEGs in each study					Overlap between DEGs across 5 datasets.				[Gene Ontology] Biological processes commonly enriched in DEGs of all 5 datasets.
TB_1	TB_2	TB_3	TB_4	TB_5						The processes are sorted based on the depth of their annotation, with the more refined terms ranked higher.
ANKRD22	CLEC2B	AQP10	RPS4Y1	ANKRD22		Conditions	Number of common genes	Overlapping DEGs
OR6W1P	DEFA4	GSTT1	EIF1AY	BATF2		TB_1, TB_2, TB_3, TB_4, TB_5	7	DHRS9		GO:0016567	[9]	protein ubiquitination
BATF2	UQCRB	GRIN3A	PRKY	HLA-DRB1				ITGA2B		GO:0000041	[8]	transition metal ion transport
RPS4Y1	LY96	CLEC4F	TMSB4Y	EPSTI1				C1QB		GO:0006357	[8]	regulation of transcription from Pol II promoter
NOVA2	P2RY14	NEK4	ANKRD22	IFI44L				RTP4		GO:0006366	[8]	transcription from Pol II promoter
UBL4A	ARG1	TMEM107	C1QB	IFITM3				EPSTI1		GO:0006413	[8]	translational initiation
LHB	PFDN4	PDK2	MT1G	GBP5				PLSCR1		GO:0006468	[8]	protein amino acid phosphorylation
SLC22A18AS	CEACAM8	TBC1D24	SLAMF8	RSAD2				IFIT2		GO:0006470	[8]	protein amino acid dephosphorylation
NUMBL	RPL34	ASRGL1	BATF2	GBP1		TB_1, TB_2, TB_3, TB_4	3	C4BPA		GO:0006508	[8]	proteolysis and peptidolysis
MDK	CTSG	METTL7B	C1QC	CASP5				PCP4		GO:0006512	[8]	ubiquitin cycle
SCGB1A1	TCN1	HOXB4	AIM2	RTP4				CD274		GO:0006813	[8]	potassium ion transport
CABP5	RNASE3	USP40	EPSTI1	IFI44		TB_1, TB_2, TB_3, TB_5	5	TLR5		GO:0006816	[8]	calcium ion transport
CYP2W1	RNASE2	ITGA10	RSAD2	C1QB				PRRG4		GO:0006817	[8]	phosphate transport
MYOG	RPL26	FZD2	CD274	IFIT3				TNFSF10		GO:0006879	[8]	iron ion homeostasis
ACHE	RSAD2	NUDCD1	ARG2	HP				LTF		GO:0006916	[8]	anti-apoptosis
SERPING1	RPS24	CCR2	GBP5	SERPING1				MMP9		GO:0006917	[8]	induction of apoptosis
PORCN	CAMP	F2RL1	IFITM3	FBXO6		TB_1, TB_2, TB_4, TB_5	22	ANXA3		GO:0016568	[8]	chromatin modification
OXT	GBP1	KIF20A	PRTFDC1	CEACAM1				TNFAIP6		GO:0030036	[8]	actin cytoskeleton organization and biogenesis
DAB1	LTF	NFE2	CACNA1E	CEACAM8				BLK		GO:0046916	[8]	transition metal ion homeostasis
IFI27	PSMA4	TRIM2	LMTK2	LAP3				BATF2		GO:0000082	[7]	G1/S transition of mitotic cell cycle
KLHDC7A	LSM3	EHHADH	C1QA	APOL6				GBP5		GO:0000086	[7]	G2/M transition of mitotic cell cycle
KCNK7	IFIT1	SCCPDH	GBP1	CLEC4D				IFITM3		GO:0000165	[7]	MAPKKK cascade
KRT3	EVI2A	VPS53	BCAT1	ISG15				IFI44L		GO:0001505	[7]	regulation of neurotransmitter levels
FBN3	LCN2	CHM	IFI44L	TIMM10				AIM2		GO:0006325	[7]	establishment and/or maintenance of chromatin architecture
AIM2	ANXA3	CCNB1	TIFA	P2RY14				SORT1		GO:0006351	[7]	transcription, DNA-dependent
ZDHHC5	COMMD8	TNFSF10	RPL3L	SCO2				SERPING1		GO:0006355	[7]	regulation of transcription, DNA-dependent
CRHR2	IFIT2	ADAMTS1	FZD5	GBP4				FAIM3		GO:0006457	[7]	protein folding
PACRG	LAP3	FKBPL	HEXIM1	CACNA1E				ANKRD22		GO:0006461	[7]	protein complex assembly
WASF1	CLEC4D	ARL11	TMEM119	VAMP5				CCR7		GO:0006464	[7]	protein modification
RARG	AIM2	DNASE1	IFI27	CEACAM6				CLEC4D		GO:0006605	[7]	protein targeting
CD177	SHFM1	MLYCD	SAMD4A	SAMD9L				GBP1		GO:0006694	[7]	steroid biosynthesis
ISLR	NUCB2	TIMM13	C4BPA	LHFPL2				LAP3		GO:0006776	[7]	vitamin A metabolism
GALNT14	COX6C	SCRN3	P2RY14	HERC5				CEACAM1		GO:0006875	[7]	metal ion homeostasis
KLF14	HMGB2	BLNK	IL27	CXCL10				IFIT3		GO:0006958	[7]	complement activation, classical pathway
HMX2	EAF2	TRIM35	UTY	IFI27				GK		GO:0007001	[7]	chromosome organization and biogenesis (sensu Eukaryota)
OR11A1	GLRX	TNFSF13	ELOVL7	IFI35				RSAD2		GO:0007200	[7]	G-protein signaling, coupled to IP3 second messenger (phospholipase C activating)
OTOS	DHRS9	GAS8	SERPING1	WARS				KCNJ15		GO:0007249	[7]	I-kappaB kinase/NF-kappaB cascade
SCGB3A2	HEMGN	DOK1	SOCS1	KCNJ15				IFI44		GO:0008203	[7]	cholesterol metabolism
RTBDN	NDUFB1	TSKS	CA13	PLSCR1		TB_1, TB_3, TB_4, TB_5	6	OSM		GO:0009063	[7]	amino acid catabolism
GPR25	NDUFA5	XRN2	PF4V1	AIM2				NELL2		GO:0009187	[7]	cyclic nucleotide metabolism
EPSTI1	HP	TRIP13	C2	TRIM22				DUSP3		GO:0012502	[7]	induction of programmed cell death
MYBPC2	PDCD10	ZNF606	ZMYND12	IFI6				TREML1		GO:0015672	[7]	monovalent inorganic cation transport
TNFAIP6	ZBTB8OS	NEFH	LRRN1	DEFA4				OAS3		GO:0015674	[7]	di-, tri-valent inorganic cation transport
VPREB1	GBP5	MORN3	LAMP3	SOCS1				ACTA2		GO:0015698	[7]	inorganic anion transport
FRMD1	DDX58	C1QC	ZCCHC2	PSTPIP2		TB_2, TB_3, TB_4, TB_5	5	CASP5		GO:0016310	[7]	phosphorylation
CD274	SUB1	DGKG	CFB	OASL				GBP4		GO:0016311	[7]	dephosphorylation
PRRT1	BPGM	NPFF	CASP5	STAT1				SAMD9L		GO:0017121	[7]	phospholipid scrambling
LALBA	CEACAM6	GIMAP8	IFI44	PARP9				DDX58		GO:0019735	[7]	antimicrobial humoral response (sensu Vertebrata)
PLCXD2	CKS2	FRAT1	SLC35D3	MYL9				LAMP3		GO:0030001	[7]	metal ion transport
TEAD3	CSTA	ARFIP1	SLC26A8	PARP14		TB_1, TB_2, TB_3	28	RUNX3		GO:0030005	[7]	di-, tri-valent inorganic cation homeostasis
RHCE	RPL36A	IL27	GBP4	ASPHD2				PTCRA		GO:0030029	[7]	actin filament-based process
PRB4	PFDN5	CUZD1	GPR84	OAS1				CD8A		GO:0042157	[7]	lipoprotein metabolism
PCDHB13	TNFAIP6	NT5M	PKHD1L1	GK				THEG		GO:0042559	[7]	pteridine and derivative biosynthesis
PLA2G6	RPS27L	DPAGT1	G0S2	BPI				HIP1R		GO:0043037	[7]	translation
DEFA4	OLFM4	SIGLEC11	RAB20	TLR5				ERN2		GO:0043065	[7]	positive regulation of apoptosis
EMX1	FAS	THAP10	PADI2	ZBP1				CDK5R2		GO:0043066	[7]	negative regulation of apoptosis
GPR45	CETN3	UMPS	HIST1H4D	ADM				SMR3A		GO:0044257	[7]	cellular protein catabolism
IL17RE	TPRKB	CYP4B1	SAMD8	SAMD14				ZDHHC11		GO:0048015	[7]	phosphoinositide-mediated signaling
MEF2D	CA1	APOL4	ZFY	IFIH1				CDKN1C		GO:0000067	[6]	DNA replication and chromosome cycle
CLU	SNRPG	PSG9	CYP2C19	DUSP3				PSORS1C2		GO:0000074	[6]	regulation of cell cycle
ANXA3	ZNF267	DSC2	MYL9	BRSK1				SCGB3A2		GO:0000278	[6]	mitotic cell cycle
KRTAP4-12	RNF11	IBSP	KCNE1L	LMNB1				OXT		GO:0006118	[6]	electron transport
GPR31	PLSCR1	DUSP7	SOCS3	TIFA				CLEC4E		GO:0006260	[6]	DNA replication
CLPS	KIAA0101	BUB1	OAS3	IFIT1				DIRC1		GO:0006323	[6]	DNA packaging
FOXL1	RGS18	JRK	PROS1	RPS4Y1				TIAM1		GO:0006350	[6]	transcription
CDK5R2	CASP1	TRPC2	TBC1D23	ANXA3				GPT		GO:0006412	[6]	protein biosynthesis
GBP1	EEF1E1	AOC3	STAC3	IFIT5				GPC4		GO:0006520	[6]	amino acid metabolism
SPINK7	TBCA	TLR8	COL23A1	RBPMS2				KLHDC7A		GO:0006775	[6]	fat-soluble vitamin metabolism
XCR1	ATP5J	ZNF232	HTR6	SLC26A8				ZNF268		GO:0006796	[6]	phosphate metabolism
FAM109A	EFCAB2	HBB	PCOLCE2	GBP3				NYX		GO:0006812	[6]	cation transport
UPK3B	B3GNT5	LIPF	GPR101	TAP1				HMX2		GO:0006820	[6]	anion transport
PCDHB7	RPL17	PGBD2	DEFB125	SLC6A12				NXPH4		GO:0006886	[6]	intracellular protein transport
ASPHD1	RPS3A	TLR5	TCN2	ITGA2B				GRASP		GO:0006887	[6]	exocytosis
PPL	NDUFB3	CUL3	PRRG2	IFITM1				FAM47C		GO:0006897	[6]	endocytosis
IFIT3	S100A8	WASF3	SCARF1	IFIT2				ANPEP		GO:0006913	[6]	nucleocytoplasmic transport
EMILIN1	RWDD1	TMLHE	APOL1	IGF2BP3				FANCE		GO:0006915	[6]	apoptosis
NYX	MXI1	SLC23A3	ANXA3	LIMK2				ZNF683		GO:0006935	[6]	chemotaxis
DAAM2	CLEC4A	LRP11	FLJ26850	ZNF438		TB_1, TB_2, TB_4	11	RPS23		GO:0006956	[6]	complement activation
WDTC1	RPL31	BCORL1	FBXO6	GBP2				MAP4K1		GO:0007009	[6]	plasma membrane organization and biogenesis
NEK7	MS4A3	GRIN2B	KREMEN1	OSM				LRRC56		GO:0007010	[6]	cytoskeleton organization and biogenesis
S100A12	C1QB	KIN	KIAA1033	MOV10				TRUB1		GO:0007186	[6]	G-protein coupled receptor protein signaling pathway
PROP1	PRPF18	HMMR	IRX3	CAMP				TNFRSF25		GO:0007229	[6]	integrin-mediated signaling pathway
EVX1	LARP7	NAT1	FAS	DHRS9				REEP1		GO:0007243	[6]	protein kinase cascade
TACR2	TMBIM4	LIN7A	FAM20A	TAP2				TCL1A		GO:0007264	[6]	small GTPase mediated signal transduction
LAMC3	TIMM8B	ATAD3B	ZNF687	KREMEN1				CMTM5		GO:0007268	[6]	synaptic transmission
TIAM1	RPL21	RAB12	PLAU	TNFSF10				LHX1		GO:0008202	[6]	steroid metabolism
CYP2S1	XRCC4	XKRX	HRH1	RAB20				VNN1		GO:0008207	[6]	C21-steroid hormone metabolism
MAP1LC3A	HAT1	ZNF425	CD38	SLITRK4				CD19		GO:0008284	[6]	positive regulation of cell proliferation
PCP4	VNN1	LIPC	SEC14L4	EIF1AY		TB_1, TB_2, TB_5	7	PLEKHG4		GO:0008285	[6]	negative regulation of cell proliferation
TTC9B	PTPN12	VIT	HSPB3	MMP9				UBE2L6		GO:0008610	[6]	lipid biosynthesis
CTRB2	EPSTI1	SPINT1	FBXO42	ACTA2				LY96		GO:0009110	[6]	vitamin biosynthesis
ITGA2B	SESN3	NOG	KIF1C	SP140				LCN2		GO:0009117	[6]	nucleotide metabolism
EVPL	PSMA3	PGM5	LAP3	EPB41L3				SELP		GO:0009165	[6]	nucleotide biosynthesis
GBP5	GYPB	PIGF	RTP4	SORT1				FAM102A		GO:0009310	[6]	amine catabolism
ZNF418	PSMC6	HIPK3	HBZ	FAS				DEFA4		GO:0009615	[6]	response to virus
ARHGEF16	IFI44	ST8SIA5	ZDHHC19	JAK2		TB_1, TB_3, TB_4	9	IL23A		GO:0009617	[6]	response to bacteria
DYRK1B	CD274	FRAT2	SECTM1	GADD45G				SOCS3		GO:0016064	[6]	humoral defense mechanism (sensu Vertebrata)
R3HDML	USP12	SLC6A12	CHODL	STAT2				GPR84		GO:0016125	[6]	sterol metabolism
NXPH4	IFIH1	GLDC	TAS2R38	SLPI				FECH		GO:0017038	[6]	protein import
DUSP15	EEF1B2	IGSF10	LHFPL2	LTF				B3GNT6		GO:0019438	[6]	aromatic compound biosynthesis
NXF3	HERC5	FANCF	SMG6	STX11				G0S2		GO:0019730	[6]	antimicrobial humoral response
SOAT2	RPS7	SIRPB2	DDX3Y	FFAR2				SPARC		GO:0019752	[6]	carboxylic acid metabolism
HES4	C1GALT1	GIMAP1	ACOX2	PSME2				VPREB1		GO:0019932	[6]	second-messenger-mediated signaling
SLC17A7	MYB	FBXL14	SLC22A16	PIK3AP1				NEK7		GO:0030003	[6]	cation homeostasis
C1QB	MS4A4A	TBX10	VSIG4	TNFSF13B		TB_1, TB_4, TB_5	8	SMARCD3		GO:0030163	[6]	protein catabolism
IFI44L	CLC	DCBLD2	ISG15	PLAUR				IFI27		GO:0042221	[6]	response to chemical substance
GFRA3	TRIM22	PRKAR1B	MTCH2	GADD45B				MYL9		GO:0042558	[6]	pteridine and derivative metabolism
PDLIM4	SNX10	OAS1	OSM	TRAFD1				HPSE		GO:0042742	[6]	defense response to bacteria
P2RX3	TLR8	PTGDR	GLT1D1	AQP10				RPS4Y1		GO:0042981	[6]	regulation of apoptosis
ARMC6	SF3B14	CEP70	TUBB3	PSMB9				VAMP5		GO:0043068	[6]	positive regulation of programmed cell death
SSX3	CHMP5	UHRF1	FRMPD1	MX1				GZMK		GO:0043069	[6]	negative regulation of programmed cell death
CYP26A1	MRPS18C	FANCM	SCO2	IFI30				KREMEN1		GO:0043123	[6]	positive regulation of I-kappaB kinase/NF-kappaB cascade
THEG	KTN1	GPR107	BCL2A1	TNFAIP6		TB_2, TB_3, TB_4	10	SIRT6		GO:0044262	[6]	cellular carbohydrate metabolism
UTF1	SNRPE	SOCS6	NFAM1	DDX58				CD38		GO:0044265	[6]	cellular macromolecule catabolism
SPARC	TANK	NDUFB1	PLSCR1	DTX3L				ANKDD1A		GO:0044267	[6]	cellular protein metabolism
MYL9	RPS17	C4BPA	BUB1	LY6E				CRIP2		GO:0045449	[6]	regulation of transcription
LY96	PAGE5	IGFBPL1	XPA	SESTD1				HRK		GO:0051169	[6]	nuclear transport
SMR3A	CD36	OSBP2	PARP9	TCN2				THBD		GO:0051276	[6]	chromosome organization and biogenesis
RPL3L	CAPZA2	NDUFV3	ARHGEF12	KLHDC8B				IL27		GO:0006066	[5]	alcohol metabolism
CLEC4D	MRPL22	GLCE	IGF2BP3	WDFY1				CTNNAL1		GO:0000079	[5]	regulation of cyclin dependent protein kinase activity
CYP3A43	DCUN1D1	MSH4	TPX2	OAS2				BCL2A1		GO:0005975	[5]	carbohydrate metabolism
OXER1	BCL2A1	OLFML2B	GPR15	OAS3				PHTF1		GO:0006082	[5]	organic acid metabolism
MYEOV	TMEM126B	LILRA1	PSTPIP2	LAMP3		TB_2, TB_3, TB_5	6	LIN7A		GO:0006091	[5]	generation of precursor metabolites and energy
IFI44	GPR65	SLC5A9	AMIGO1	SQRDL				TLR7		GO:0006139	[5]	nucleobase, nucleoside, nucleotide and nucleic acid metabolism
KCNN2	ATP5C1	RLN2	PPP4R2	KCNJ2				IL1B		GO:0006259	[5]	DNA metabolism
JAM2	AIF1	B4GALT6	CEACAM8	HLA-DRB4				TLR2		GO:0006519	[5]	amino acid and derivative metabolism
DHRS9	SNRPD1	CPNE5	SPATA22	TLR7				CD3E		GO:0006629	[5]	lipid metabolism
PYY2	NAT1	FAM43A	ABT1	MAPK14				ABCA1		GO:0006725	[5]	aromatic compound metabolism
RARA	ZFAND1	EME1	VAMP5	RETN		TB_2, TB_4, TB_5	24	HP		GO:0006766	[5]	vitamin metabolism
GYPB	HSBP1	SLC10A2	TUBA8	KCNMB1				VRK2		GO:0006793	[5]	phosphorus metabolism
PLA2G5	SRP9	SLC24A1	SLAMF7	HPSE				GCH1		GO:0006811	[5]	ion transport
KLHDC8A	GBP3	KLKB1	HOMER2	IL1B				CXCL10		GO:0006873	[5]	cell ion homeostasis
LMO1	E2F3	KCNG2	FECH	TREML1				HERC5		GO:0006952	[5]	defense response
OR7E24	TNFRSF17	EPHA1	GAS8	EIF2AK2				EIF1AY		GO:0006954	[5]	inflammatory response
ABCC3	PTS	SERPINB10	TGFBR1	C3AR1				PNMA3		GO:0006959	[5]	humoral immune response
TTC22	SLC25A24	PLEKHH3	KIF2C	SMARCD3				CACNA1E		GO:0006996	[5]	organelle organization and biogenesis
SLC16A11	EIF1AY	TTC9C	HRASLS	FYB				CEACAM8		GO:0007049	[5]	cell cycle
RERG	CLEC12A	ACVR1C	SAMD9L	DYSF				FAS		GO:0007160	[5]	cell-matrix adhesion
OR10H2	DBI	HYI	LHFP	LIN7A				PSTPIP2		GO:0007166	[5]	cell surface receptor linked signal transduction
RSAD2	POLR2K	KLF7	TTK	GYG1				ISG15		GO:0007242	[5]	intracellular signaling cascade
TMEM95	SNX2	ZNF420	SIAH2	POLB				IGF2BP3		GO:0007517	[5]	muscle development
TSTA3	DNTTIP2	SPACA1	SPARC	UBE2L6				STAT1		GO:0007565	[5]	pregnancy
REEP1	TATDN1	MPL	BAGE	SELP				P2RY14		GO:0007599	[5]	hemostasis
NPBWR1	GMFG	CPT1C	KSR1	TRIM21				CNIH4		GO:0008361	[5]	regulation of cell size
SLC34A3	LSM5	SLC39A12	BAMBI	DYNLT1				ZNF438		GO:0009057	[5]	macromolecule catabolism
SPATA20	CLEC4E	RAB3D	VRK2	LTB4R				PARP9		GO:0009059	[5]	macromolecule biosynthesis
GMEB2	NMI	SLC35E2	TYMS	TDRD9				TRIM22		GO:0009308	[5]	amine metabolism
FKSG2	METTL5	SGOL1	OAS1	MSRB2				CD248		GO:0009581	[5]	detection of external stimulus
CDC42EP1	MTHFD2	PRICKLE1	LPIN3	LGALS9				SLPI		GO:0009611	[5]	response to wounding
CCR10	CD58	LIPE	DHRS9	IFI16				IFIT5		GO:0009613	[5]	response to pest, pathogen or parasite
PRKCDBP	RPL9	MAN2A1	OASL	RAB24				IFIT1		GO:0009628	[5]	response to abiotic stimulus
IRF2BP1	RPL7	RAB32	IFI35	LY96				VPREB3		GO:0009888	[5]	histogenesis
SHARPIN	JAK2	FOXF2	ABLIM3	P2RX7		TB_3, TB_4, TB_5	13	LHFPL2		GO:0009967	[5]	positive regulation of signal transduction
G6PC3	GBP2	TBRG1	SERPINI2	PGLYRP1				EPHA4		GO:0012501	[5]	programmed cell death
THY1	PF4V1	HTR1D	TIMM10	SIPA1L2				OAS1		GO:0015031	[5]	protein transport
GNG8	MRPL47	PKP2	METTL7B	ALPK1				RAB20		GO:0016042	[5]	lipid catabolism
OPLAH	ATG3	IDH1	TPM4	APOL1				SLC6A12		GO:0016044	[5]	membrane organization and biogenesis
SCARF1	ATP5L	MAP3K10	FOLR3	VRK2				C1QC		GO:0016070	[5]	RNA metabolism
VWA1	GTF2F2	APC2	SIRT6	IRF1				OASL		GO:0016192	[5]	vesicle-mediated transport
RAPSN	ARL4A	TJP2	CMTM5	ABCA1				GADD45G		GO:0019219	[5]	regulation of nucleobase, nucleoside, nucleotide and nucleic acid metabolism
NTNG1	STAT1	GPR26	CLEC4D	FCER1G				SAMD14		GO:0019226	[5]	transmission of nerve impulse
CLEC4E	ZNF350	P2RY13	IGSF8	PSG9				HLA-DRB1		GO:0019538	[5]	protein metabolism
AQP1	RPL26L1	CENPE	USP9Y	MT2A				ADM		GO:0030168	[5]	platelet activation
LCN2	NCOA4	MAS1L	SIGLEC11	PGS1				APOL6		GO:0042127	[5]	regulation of cell proliferation
HIST1H3J	PSMA6	SART1	THTPA	C1QC				TIFA		GO:0042133	[5]	neurotransmitter metabolism
SELP	ARL6IP5	SHF	LGALS3BP	TLR2		TB_1, TB_2	192	CREB3L1		GO:0042330	[5]	taxis
PPIH	NDUFA1	MAPK14	DPY19L3	PRRG4				PBX4		GO:0042445	[5]	hormone metabolism
PIPOX	BEX1	ELMOD2	SAMD14	CTRL				NAT10		GO:0043067	[5]	regulation of programmed cell death
CORT	MRPL13	PRKY	LRP1	GCH1				LHB		GO:0043122	[5]	regulation of I-kappaB kinase/NF-kappaB cascade
KIF15	ZNF354A	PSRC1	ADI1	RNASE2				CLC		GO:0043207	[5]	response to external biotic stimulus
TMC5	CASP3	CAV1	KCNJ15	LCN2				P2RX3		GO:0043285	[5]	biopolymer catabolism
VGF	S100A12	CYP21A2	BTBD9	CNIH4				EMILIN1		GO:0044248	[5]	cellular catabolism
RBMS2	RBBP8	KCNE3	TMEM56	ANKRD46				DNAL4		GO:0044249	[5]	cellular biosynthesis
SLC30A1	USMG5	TMEM37	REEP1	HPCAL4				PPBP		GO:0044255	[5]	cellular lipid metabolism
RTN4RL2	PARP9	HIST1H2AK	SSX2IP	CD248				GLIS2		GO:0044260	[5]	cellular macromolecule metabolism
TREML1	BNIP3L	TMEM47	ATP1B1	SPOCK2				PLCXD2		GO:0045045	[5]	secretory pathway
OR5V1	RPS6	NPAS2	APOL6	IL7R				ARMC6		GO:0045184	[5]	establishment of protein localization
CNTNAP1	ORM1	SYTL5	GCH1	FBLN5				TBX21		GO:0046907	[5]	intracellular transport
SSTR3	LSM1	EGF	TNNI3	CD96				CRABP1		GO:0051242	[5]	positive regulation of cellular physiological process
FIBCD1	TXN	CD200R1	TRIM22	AXIN2				SLC34A3		GO:0051243	[5]	negative regulation of cellular physiological process
UGT2B15	SERINC1	ZNF347	ITGA2B	SERPINA10				PHB2		GO:0000902	[4]	cellular morphogenesis
NKX2-5	FGFR1OP2	LIX1	HERC5	TXK				UPK3B		GO:0001558	[4]	regulation of cell growth
CDSN	SMARCA5	EXTL2	HP	SESN1				TACR2		GO:0006807	[4]	nitrogen compound metabolism
STRN4	RGS2	FN3K	LMNB1	PLEKHG4				PRRT1		GO:0006810	[4]	transport
TBKBP1	PAIP2	SDCCAG8	SBNO1	TBC1D4				CLPS		GO:0006928	[4]	cell motility
KRTAP5-9	SNCA	DBNDD1	KCNK3	FAM102A				DNAJC4		GO:0006937	[4]	regulation of muscle contraction
PSORS1C2	CTNNAL1	SIRT4	ICAM1	CD3E				SLC16A11		GO:0006950	[4]	response to stress
FCER1G	CPVL	OIP5	ALG12	CD160				MME		GO:0006955	[4]	immune response
ERN2	ITGB3BP	ASF1B	TGFB1	EPHA4				GYLTL1B		GO:0006968	[4]	cellular defense response
NPBWR2	PNRC2	BRSK1	PEX11A	GZMK				TSEN54		GO:0007155	[4]	cell adhesion
CCL21	SAMD9L	SERPINI2	MSC	VPREB3				UCKL1		GO:0007165	[4]	signal transduction
GSN	ZCCHC10	ANKRD50	TM4SF1	TCEA3				LALBA		GO:0007267	[4]	cell-cell signaling
PHB2	PLEKHF2	KBTBD6	FAM81B	P2RY10				PIK3C2B		GO:0007588	[4]	excretion
ZNF592	TPT1	RBP2	TAAR8	FAIM3				RNF126		GO:0007596	[4]	blood coagulation
DUSP4	AP1S2	SLC39A9	CEACAM1	KLRB1				HIST1H2BI		GO:0008015	[4]	circulation
FAM47C	EXOC8	RAVER2	WARS	LEF1				TMC5		GO:0008104	[4]	protein localization
CYP11B1	RPS27A	BIRC5	PERP	EPHX2				P2RX2		GO:0008219	[4]	cell death
DDN	TMEM126A	GSTCD	ADM	BLK				CHST12		GO:0008283	[4]	cell proliferation
EIF4G1	PRKAR2B	CETN3	LRP12	MFGE8				GPR56		GO:0009056	[4]	catabolism
ASB16	KCNJ2	ANAPC7	BMX	FLNB				CRIP1		GO:0009058	[4]	biosynthesis
KIFC2	HPR	PLD3	LGALS2	CCR7				FBXL16		GO:0009605	[4]	response to external stimulus
PSG2	SLC35A1	POLR1A	ADCYAP1	PNMA3				SIGLEC5		GO:0009607	[4]	response to biotic stimulus
UCN3	P2RY13	WWC2	OPRD1	KLHL3				RTBDN		GO:0009719	[4]	response to endogenous stimulus
GHSR	SLPI	TSPAN9	FSTL1	NELL2				LSR		GO:0009887	[4]	organogenesis
CRB3	TNFSF10	SAMD14	KIAA0100	ID3				PAK4		GO:0009966	[4]	regulation of signal transduction
FOXN1	DCTN6	TMTC4	CIB3	LRRN3				FOXH1		GO:0016043	[4]	cell organization and biogenesis
CRYBA4	CNIH4	VAPB	HNF4G					KCNQ3		GO:0016049	[4]	cell growth
IMPG2	CRIPT	TUSC1	HIST1H1T					DMWD		GO:0019222	[4]	regulation of metabolism
APCS	RPL11	ECHDC3	LNX1					TTC9B		GO:0040008	[4]	regulation of growth
KREMEN1	DYNLT1	FBN1	TIGD3					S100A12		GO:0043085	[4]	positive regulation of enzyme activity
FOXH1	SYF2	WBP5	GM2A					CACNG6		GO:0043118	[4]	negative regulation of physiological process
ANPEP	FKBP3	PLSCR4	PCSK1N					HIST1H2BH		GO:0043119	[4]	positive regulation of physiological process
PCGF2	SACM1L	TMCC2	VSIG2					R3HDML		GO:0043170	[4]	macromolecule metabolism
FAM109B	DEK	ATP8B3	JAM3					FBXO2		GO:0043283	[4]	biopolymer metabolism
MOS	HIST1H3I	EHD3	SLC17A5					CHPT1		GO:0044237	[4]	cellular metabolism
EPN3	GPBP1	CREB3L4	CXCL10					ZAP70		GO:0044238	[4]	primary metabolism
C4BPA	FGL2	SYTL4	LMAN1L					SLC22A18AS		GO:0045859	[4]	regulation of protein kinase activity
S100A9	RTP4	STK17A	USP25					FAM109A		GO:0050801	[4]	ion homeostasis
SLC12A3	PI4K2B	HSPA1A	SLC12A4					SH2D1A		GO:0050876	[4]	reproductive physiological process
GRB7	CAB39	CATSPER3	NAPA					POU2AF1		GO:0050877	[4]	neurophysiological process
AP1M2	RPL6	SPTLC2	CDH20					ZNF574		GO:0050878	[4]	regulation of body fluids
TNFSF10	PCNP	IRF2	MEP1B					SCRN2		GO:0051234	[4]	establishment of localization
KCNQ3	ACSL4	ZBED3	TWIST1					NOVA2		GO:0051244	[4]	regulation of cellular physiological process
IFI6	ANKRD22	FECH	ZNF684					KRTAP5-9		GO:0006936	[3]	muscle contraction
DNAL4	GIMAP2	PUS7L	CREB3					ARL4C		GO:0007154	[3]	cell communication
CYP8B1	LBR	SCG5	FOSL2					TBXA2R		GO:0007498	[3]	mesoderm development
OPN4	SLU7	BIK	AKAP3					CRHR2		GO:0008152	[3]	metabolism
COL6A3	YOD1	PANX3	IGFALS					GPR12		GO:0009653	[3]	morphogenesis
ZDHHC8	BLOC1S2	BRCA1	PTPRN					TRAT1		GO:0016265	[3]	death
PPBP	ST3GAL6	PPP1R3F	ZNF438					ITGB7		GO:0030154	[3]	cell differentiation
CMTM5	IGJ	TNKS2	IFIT3					MPO		GO:0040007	[3]	growth
NOS1	CAT	SCN9A	NTNG2					ARHGEF18		GO:0042592	[3]	homeostasis
VNN1	ARID4A	SLC39A14	HIST1H3G					NUMBL		GO:0048513	[3]	organ development
DPEP3	COX7C	PAFAH1B2	GADD45B					TMEM63B		GO:0050790	[3]	regulation of enzyme activity
PLSCR1	BTBD10	RMI1	ACTA2					S100A8		GO:0050791	[3]	regulation of physiological process
MT1G	NBN	IGF1R	SLC1A3					MVP		GO:0050793	[3]	regulation of development
CD300LB	BIRC2	TAAR8	STAT1					GFRA3		GO:0050794	[3]	regulation of cellular process
OR10A4	WDFY1	TMEM38A	DENND1A					OPLAH		GO:0050817	[3]	coagulation
CYP21A2	NDUFB5	SLAMF8	KL					PACRG		GO:0050874	[3]	organismal physiological process
SLC34A1	ROCK1	COL6A1	MEP1A					HIST1H2BG		GO:0050875	[3]	cellular physiological process
NACAP1	TLR5	AGPAT3	TJP2					IRF2BP1		GO:0050896	[3]	response to stimulus
WFDC3	TBK1	HEXIM2	DDX58					CD79A		GO:0051179	[3]	localization
HIST1H2AE	ATP6V1D	SAP30	SLC24A3					GIMAP7		GO:0000004	[2]	biological_process unknown
ALOXE3	PGM2	SCTR	LY6E					CYP27A1		GO:0007275	[2]	development
PGF	TATDN3	CLDN5	STX18					FAM109B		GO:0007582	[2]	physiological process
CHRNB2	HINT1	DKKL1	PMCHL1					GYPB		GO:0009987	[2]	cellular process
RTP4	DPM1	GSTM1	IFIT1					SPATA20		GO:0050789	[2]	regulation of biological process
NPC1L1	GCLC	HCN1	LHX1					KLF14
HIST1H2BM	SEC24B	MCCC2	PARP14					RARG
MME	KCNJ15	ZNF141	NFXL1					FGF3
MMP9	RAP2A	CISH	TNFAIP6					SHARPIN
HGFAC	TMEM154	ZNF630	H1F0					HIST1H2BM
DMWD	RSRC1	BDKRB1	ANXA4					FKSG2
JOSD2	ZCCHC6	ITGB6	SLPI					GPR156
FGF3	MRPL32	MYLPF	HIRA					OR11A1
CACNA1B	MRPL3	ZNRF1	FZD8					TCF7
G0S2	SRP19	KLF17	RAB13					STRN4
HTR1B	MCTP1	BOLA1	HSD17B1					ZNF592
GPC4	IFT74	ACTA2	ENTPD7					RASSF1
CREG1	DNAJA1	CASP10	TCF15					S100A9
HIST1H2AJ	COMMD6	SERPINC1	ADRA2B					ITPR3
RAI14	RPL36AL	MNDA	IFIT5					BIRC3
LAP3	DAPP1	PDIA5	KLB					HSPB1
GLIS2	CCNH	FAM5C	CIITA					PROP1
CPLX2	CEBPZ	TNFAIP8L2	SYTL4					UTF1
S100A8	CLEC1B	TNKS	VNN1					GLTSCR2
GDF15	SERPING1	AMELY	PHTF1					PCBP4
MMP28	TNFSF13B	MAGEB2	UBE2R2					PTMS
OTOF	PHF5A	LIN9	GYPA					FOXB1
KIFC3	CMAS	SENP6	KRTAP4-12					FCGBP
PTCRA	PRDX3	ASB10	ZBTB26					HSPA8
ADCY3	IFIT3	TRIM5	RPH3A					NOC3L
P2RX2	SPCS3	TSC22D3	PDGFRB					ARHGEF16
HRH2	VNN2	NPR3	USP6					PLA2G6
CTF1	IL1B	TTTY6	THBD					FOXL1
LTF	NUSAP1	PRAP1	TAL1					THY1
PTMS	THAP1	ALAS2	OLIG3					FBN3
CPB1	CCR2	DHFRL1	CD151					DND1
IL9R	USP1	GSG2	GPR63					FAM78A
CRABP1	PSMA2	HDAC8	GK					PRF1
VSIG4	CD163	ALG1	TSTA3					GEMIN4
ANKRD33	TXNDC12	KLHDC8B	TMEM51					OTOF
FGD1	TXNDC9	CRLF1	MT2A					OR10H2
LHFPL5	IFIT5	GRIK4	TEC					EVX1
ATP6V1G2	PCMT1	VPS35	SRR					OR10A4
COL27A1	FBXL3	REEP3	PRKCDBP					FKBP8
HMGCLL1	RAB1A	ARMC2	ARHGAP18					WDTC1
ALOX12	LIN7A	PAX4	OR2H2					FOXC2
NOS3	MATR3	ZFP2	RIMS4					RPS6
SOCS3	S100A9	MMACHC	DNAH5					SCGB1A1
SIGLEC5	APIP	HIST1H2BB	ART1					THEM5
HIST1H2BI	FAM46C	PSPH	FLNA					PGF
MAFF	RAP1A	ZNF92	PTPN18					CORT
EMILIN3	FAM96A	CDCA2	CXXC4					CXCR3
ESAM	NUMB	DCLRE1B	DUSP3					NDUFV1
PTGS1	SAMD9	MFSD3	NFIX					PDLIM4
LIME1	RB1CC1	BBC3	TECTA					SFI1
MT1H	RAP1B	CNR1	CTNNAL1					CBX7
LTA	GEMIN6	RASGRP4	AMPH					ZNF573
PAK4	HMGB1	ZNF404	SLC6A12					LIG1
CYP27A1	GALNT3	GIMAP4	PIWIL4					TTC22
ITGB3	TRAT1	TNNI3K	SMARCD3					ATP6V1G2
CREB3L1	ANKRD12	MUT	NAB2					GPR25
HIST1H3F	HMGN3	COX15	HEY2					IL32
NAT10	ZNF92	RGN	GRK1					MYOG
CRLF2	ATP6V1G1	FSIP1	TREML1					CD22
SMARCD3	DDIT3	TLCD1	TBKBP1					ANKRD33
TMEM40	KLF10	KCTD15	GADD45G					ZNF418
PLAC4	TMEM123	ZKSCAN1	CEP55					NPBWR2
PSPN	COPS2	RBM41	ADPRH					CDC42EP1
FAM20A	SELT	DYNLL1	CD40					GCN1L1
CHPT1	DLD	MOSPD2	DOK3					EVPL
FAM20C	COMMD10	DHDH	TUBB2A					EVL
ESRRB	UQCRH	PROS1	RHEBL1					SOX18
FTHL17	RPL5	CAPN13	CAPNS2					MEF2D
HIST3H2A	SAMSN1	SLCO2B1	SFXN3					CARD11
DNAJC4	ARHGAP12	TJP3	AKAP5					DAB1
OR5L2	C1GALT1C1	SLC37A3	MMRN1					CABP5
ALPPL2	XK	PANK1	SIPA1L1					TEAD3
PPAP2C	FXR1	INGX	GATA4					HIST1H2BC
IFIT2	FCGR2A	TRNT1	SIX3					KRT3
ORMDL3	COX7A2	SV2B	CLEC5A					IL17RE
ATP1B2	ECHDC1	C4BPB	MARCO					UBL4A
HSPB1	HEXB	SSH1	SLC25A27					LCK
OAS3	LRRK2	FABP2	ANKDD1A					LTB
GPT	CHORDC1	LMAN2L	GABRD					ARG1
UMOD	IDI1	IQCE	DEFB118					CTRB2
LSR	ENY2	ZNF471	TRIM6					SPINK7
DYSF	STXBP3	CHAC2	HPSE					SLC17A7
DIRC1	COPS8	PPM1G	TTLL7					EEF1A1
PDZD11	ARHGAP18	E2F7	HIST1H2BE					EIF4G1
F12	IFI44L	CEP76	GLB1L					EMX1
GK	BTG3	SLC25A20	TAS2R3					DYRK1B
ASGR2	NFYB	ZNF407	IFIT2					RARA
HSF4	CCPG1	RHPN2	SEMA3F					ZDHHC8
HPSE	CYBB	MAOB	INSR					LIME1
CCL24	TMED2	FBXO40	EXOC8					GZMA
IL17F	SNRPB2	SIX4	GUCA1A					LEPROTL1
PI3	ARID4B	DSG1	TACSTD2					CREG1
ALPI	CNIH	SPOP	GPR153					TBC1D10C
DNAJC5G	NIPSNAP3A	C1QB	SORT1					CD52
HIST1H2BC	CREG1	DGKE	STK3					NPBWR1
UCKL1	ARRDC3	TIAM1	ASPHD2					TNFAIP8
CEACAM1	PPM1A	GLI1	PYGM					CD81
CA14	PTRH2	CRISPLD2	MEF2A					CYP2W1
ALPP	PSMD10	GAS6	CNIH4					ZNF205
MAOB	RPL39	ANKRD35	ZFP2					PORCN
KLK14	COX7B	SLC35B3	ZNF530					SLC5A2
GPR62	ANAPC13	CHN2	SHPRH					DUSP15
KCNJ15	MYNN	CLEC14A	SOX12					INHBC
IFITM3	RPL27	TMCC1	CRIP2					F12
MOCS3	CD48	OR7A17	TNFRSF25					HES4
AK1	SNX14	EPOR	BLK					PHOSPHO1
CDC42EP4	TMF1	IMPA2	SOX8					KCNN4
LILRB4	TFEC	TLR7	OSBPL10					G6PC3
TMEM63B	MMD	THAP6	PACSIN1					SEMA4C
PHOSPHO1	RIOK3	PPP1R3D	ZNF416					ASB2
LGALS3BP	SELK	SNCA	IL23A			TB_1, TB_3	43	DUSP4
HIST1H2BG	TMEM71	PBK	SCNN1D					PANX3
GHRHR	PPA2	PPP1R9B	KIAA1407					HRH2
TFF1	S100Z	CHST13	CDH16					KCNK7
FARP1	SH2D1A	KIAA1377	FAIM3					CSRP2BP
NT5M	BAZ1A	KIAA1432	PKN3					HIST1H4B
CD14	MRPS28	TBC1D1	ELAVL4					ALOX12
ITGB5	HNMT	GUCY1B3	CD200R1					AXL
FOXB1	SHOC2	KLHDC7A	FZD3					CLEC2D
GJC1	COX17	COL16A1	TRPC1					CRLF2
MAGEA6	RBX1	HLA-DPB2	NEFL					HIST1H3J
B3GNT6	ANXA2P1	TGFA	PPP1R13L					ITGB5
TLCD1	ZNF652	ARPC1B	ZNF287					CYP21A2
SLC6A17	RRM2B	PROM1	SERPINF1					RBMS2
CREB5	ITGB1	TM2D2	HOXB2					HIST1H2BB
KLC2	COPS5	DHFR	GPC3					KLF12
GPR156	ARL6IP6	SNX15	LAMA5					PCGF2
SLC22A12	FRG1	CDK5RAP1	GRAMD1C					ASB16
RIMBP2	MRPS33	ZNF174	HOXC10					TMEM40
TEAD1	CASP5	PLOD2	RAB9B					MAOB
LIMK2	CDKN3	NID1	NEK7					MYOM2
ARG1	STARD3NL	GAL3ST4	MAP7					CD300LB
SERPINA6	RPAIN	CDC27	CD6					MOS
TMEM52	MS4A6A	RAB9B	VPREB3					NT5M
LHX1	SLC12A6	PRRG2	SPINK2					PI3
HRC	POMP	ECE2	EPHA4					XCL1
MMRN2	CDK7	STAC	SPP1					ALOXE3
OSM	NXT2	SMARCA2	TRUB1					IL17F
LCE3D	PMAIP1	USP46	UGT2B28					CYP3A43
UBE2L6	NDUFA4	SCAMP3	DPPA4					VGF
ITGA7	CCT2	MRM1	NOS3					ITGA7
DUSP3	NUP50	GCA	AS3MT					PIPOX
INHBC	RAB11A	NUDT16	APBA2					CCL24
TAAR2	RPIA	ASB13	ADAM7					GMEB2
TBXA2R	PJA2	ZC3H10	CXCL6					PLEK2
GPR84	MIER1	DLC1	RNF133					EPN3
ZNF574	ADAM10	LRRC34	MAP4K1					DDN
STX17	ATP5I	PLSCR1	GALNT12					ITM2A
APOE	CHPT1	HIST1H1D	FCER2					CCR10
CD79A	VRK1	MAN1C1	CD248					ITGB3
CHRNB3	MNDA	GALK2	NDUFC2					TLCD1
GAB2	BATF2	ARMC7	GNG7					PTGS1
C2	TMCO1	TIGD7	MYH10					GHSR
VAMP5	BPI	SIRPD	TCL1A			TB_1, TB_4	22	HBZ
TLR5	PPCS	EPDR1	CCDC65					MT1G
ACR	C1D	GUCY1A3	PCP4					DAAM2
CYP2A13	UBE2L6	TRIM14	EFHD1					MARCO
SPACA3	TDRD9	SYNPO	CNTNAP1					FAM20A
RAB13	GMNN	PCNA	EPHA1					LGALS3BP
TRPM5	MTIF3	PROM2	LRRC56					SPINK2
PLEK2	FBXO30	GP9	WFS1					CNR2
SOX18	TBC1D15	SLC16A7	ABLIM2					RPL3L
SORT1	ABCC13	GOLPH3L	SGCE					NOS3
SV2A	CDC42SE2	ARMCX2	LMAN1					RAB13
ADH1C	RLF	ZNF585B	SLC38A1					SLC38A1
SLC22A4	EDEM3	LOC644613	MFGE8					KRTAP4-12
NKX2-3	KYNU	DNASE2	OTX1					CNTNAP1
MVP	ARL1	NR2F6	NOG					PERP
FKBP8	RCN2	MYCBP	CCR7					RIMBP2
MARCO	ANXA1	FMNL2	CCDC8					C2
MT1X	NPHS2	MESP1	GZMK					SCARF1
SPDEF	AZI2	CRTC1	USP40					TSTA3
AXL	ARHGAP15	AVIL	ADAMTS1					PRKCDBP
UBL4B	DYNLT3	CHCHD4	CNTNAP3					TBKBP1
PANX3	CPD	ZNF556	NELL2					VSIG4
SLC5A2	GYPA	CR1	OIT3			TB_1, TB_5	9	KLRB1
PTK7	RETN	GPR176	ESR1					LEF1
GYLTL1B	FPGT	SLC35A1	WNT10A					IFI6
CLDN3	AP3S1	DIO3	CD19					IL7R
ACTA2	FCHO2	FSTL3	LRRN3					CD96
THEM5	EED	PRKCD	ID3					DYSF
SCARA3	C1QA	SNX14	RPS23					FCER1G
MPO	MTRR	SLC22A5	SRCAP					EPHX2
FOXC2	ZNF217	SLC27A6	AMELY					LIMK2
PRIMA1	TAF9	CRISP3	IL8			TB_2, TB_3	316	MLF1IP
HIST1H2BB	PPP4R2	ATOH8	ZNF347					AQP9
GPR12	IER3IP1	DOLPP1	ADAM23					CHD1
DENND2A	IFI16	TNFRSF17	TAS2R5					ABR
HIST1H2BH	DNAJC15	SEMA7A	MUC20					NCOR2
INA	USP15	DHCR24	CHTF18					PPP1R3D
GPR97	UCHL3	ATP6V0D1	RTN4R					ORM1
SLC6A18	ACTR6	TFAP2E	NOV					FPGT
ZNF205	ACSL3	CPSF2	GSTM3					CETN3
PRRG4	HRSP12	CDADC1	PLXNA1					RNF166
EEF1A1	RGS1	RASL12	RIMBP2					SAMSN1
GIMAP7	PAK2	TP53	SLC25A10					XRN2
SHMT2	DACH1	PLEKHA4	CASD1					TMEM104
DKC1	PDIK1L	MTFR1	LIN9					CAPN1
LRRC56	MRPL1	MID1IP1	ADAM28					GBGT1
PTPRCAP	RRAGD	MGST1	PCDHB4					GCA
RPL23A	PQLC3	CRTAP	OLIG2					RPUSD3
PLEKHG4	POLB	CCNF	PRSS33					FKBP4
RPL18	ANKRD49	NUDT6	NKD1					PIGF
GCN1L1	GPR137B	ZNF330	NT5C1A					RGS14
PBX4	SMEK2	ZNF2	LIMS2					ARID5A
EOMES	CRBN	PKIB	CNR2					TJP3
ZNF268	SLC14A1	GFI1B	SERINC5					KIN
RPA2	GNL3	NMT1	PTPRK					RTEL1
CLUAP1	LAPTM4A	FKBP5	CACNA2D3					PDAP1
GZMA	AMD1	HSPH1	COL6A1					UBTD1
PERP	CLIC2	ATP5G3	PAQR9					CARD9
AKAP1	ACTR3	GPR126	WNT7A					FBXO46
RPL14	PTGS2	TMCO3	ZNF507					LXN
IMP3	ZNF277	ZNF703	PASK					PMVK
TRAT1	TRIP12	ZNF616	GNG12					LRP5L
XCL1	ITGAE	HEY2	DSC1					TNFRSF17
SMPD3	RBM34	UTP20	SIRT4					CASP1
RORA	GSTO1	VPREB1	DNASE1L3					CECR5
SEMA4C	MRPS22	SEMA3C	SH2D3A					KIAA0319L
LEPROTL1	CCL23	ICMT	EEFSEC					SQLE
PRKCQ	ATG5	GYS2	B3GNT6					LYPD3
FAM78A	SCCPDH	KIAA2018	CEP72					MAPK7
SCRN2	HIF1A	SNX11	CBR3					SNCA
CD96	AGL	GTF2IRD1	VSIG1					GEMIN6
ACYP1	RNF13	PTGFR	MYBBP1A					ARID1B
NOC3L	VRK2	FRS3	SFRP1					SLC35A1
CCT3	ABCA1	PTPN5	STK17A					VPS37B
GLCCI1	TNFAIP8	GLRX	HPCAL4					PPARD
SPINK2	DDX3Y	CCBL1	WNT1					PTPN23
KIAA1147	PRKRIR	FBXL20	SLC39A9					THAP4
FECH	UGP2	ITGA6	ZNF404					F13A1
MAP4K1	SPA17	TSPAN15	ATG9B					OLFM4
TMEM42	STX7	PIGV	PNMA3					KLHDC3
GEMIN4	PLXNC1	IFNAR1	IFT140					TCAP
TRUB1	SCFD1	SFXN2	ZNF233					SLC15A3
HIP1R	CPEB3	PXMP4	CNTNAP2					TNIP1
DYRK2	MTSS1	PHF23	TRIM2					CLCN3
BRD1	RPP40	MRVI1	MYBPH					SOX1
NPM1	LEPROT	ZNF688	VPREB1					MBNL3
P2RY8	ATP5H	PLXNC1	PNPLA4					NAB1
HIST1H4B	TLR1	NDFIP2	DAAM2					SLC35C1
LEF1	RNASEL	DEPDC1B	MMP11					ADAM8
FBXO2	TRIM24	PPM1E	OBSCN					MARCKSL1
CRIP1	HSPE1	CDT1	CLEC4F					NEURL
HIST1H4L	SH3BGRL	IL2RA	ZNF675					HCN4
EPN2	SSB	MOGAT2	CEP70					CEACAM19
PTMA	LEPROTL1	FIGF	HRK					TCEAL3
SAMD3	NAPG	KLK2	SFXN2					PER1
NDUFV1	RPL41	ITGB3	CHAF1A					DEXI
CBX7	BLOC1S1	CRIPT	FEV					AMPD2
GFOD1	COL17A1	LRRC25	SCGB3A1					PYCR2
PJA1	PPA1	SLC7A6OS	HLA-DRB1					ATXN2L
TSEN54	CKLF	NT5DC2						TMOD3
CD22	ISG15	MAB21L1						HRSP12
CARD11	COMMD3	SPRYD3						FKBP2
FAIM3	IGF2BP3	KCNIP2						RNASE4
TARP	PTEN	DEXI						WBSCR16
EVL	UBE2D1	YIPF4						RNPEPL1
HTATSF1	MKKS	EPHB4						ANKZF1
SH2D1A	VCPIP1	DPT						HMGB1
GPR114	SORT1	LRRK2						DUSP8
TSPAN3	SRP14	CDK5R2						PSPH
ARHGEF18	SPTA1	OGG1						MFSD3
FBL	LACTB2	HAND2						B3GNT5
CD19	INSIG2	OR4D2						LRP3
SIT1	SLC38A2	CTSD						ATP6V0D1
GNLY	UPF2	MORN1						AXIN1
LIG1	F5	MS4A6A						ZBED3
GFI1	CLIC4	PCMT1						ECHDC1
GOLGA8A	FGD4	HIST1H3J						CHSY1
JAKMIP1	TRIAP1	HHEX						RPP40
ADRB2	MRPL33	RGS4						YIPF4
HIST1H4C	PPP1CB	ASGR1						CHMP5
BANK1	PRKAR1A	FANCE						SLC40A1
CDKN1C	USP16	PTCRA						DUSP2
KCNN4	ITGA4	SIGLEC6						SYN1
ITPR3	STOM	GPRC5C						LIPE
RNF126	ETFDH	ITGA2B						FGD4
MYOM2	MFSD1	RPS6KA6						LRRC25
MRPS18B	BTBD1	ZNF175						MS4A6A
RPS23	OGFRL1	TNNT1						SYNGR2
RPS6	YIPF6	TRIM6						SLC25A22
KLRG1	COPS4	CDC20						TSPYL2
CLEC2D	CYP1B1	ALG2						RAPGEF1
EPHX2	SPPL2A	TINF2						MAP3K8
SSRP1	TAX1BP1	SUGT1						PLA2G4A
RHOH	DR1	RIC8B						TLR8
ITM2A	BTF3	RAD18						SAMD1
IL32	YAF2	MS4A7						PDK2
HSPA8	ATP2B1	LIPH						MAD1L1
CD52	ZNF721	ANKRD16						IFNGR2
TNFAIP8	SDCBP	USP54						NDUFB5
NCR3	HIST1H2BC	LTF						OXR1
KIAA0355	OMA1	SLC7A10						SLC35B3
PIK3C2B	PIGY	SLC6A4						OMA1
CD3D	ZAK	GEMIN6						ELMOD2
LTB	SLK	MAFK						SIRPD
ITGB7	MRPL50	PDAP1						ZNF335
CNR2	MME	CLCC1						IGJ
LCK	IFNGR1	TPST2						RAB11B
RASSF1	HBP1	HIRA						PPAN
FANCE	IL15	CARD8						PLCXD1
PPP2R2B	ANKRD13C	BACE1						MGAM
GPR56	ZNF302	SH3BGRL2						GIMAP2
OCIAD2	NBR1	PCK2						PRDX3
GRASP	GALNT1	PMVK						NPFF
GZMH	MYCBP	FNTB						MYH14
PLEKHA1	MNAT1	RPUSD3						VPS37C
BIRC3	MAP2K4	PLA2G2F						CCR1
SFI1	LRRCC1	M6PR						PTGDS
PRF1	CD69	SERPINB5						MCOLN1
ZBTB4	TLR7	CLTCL1						SLC35E4
ASB2	PPP1R12A	CYBRD1						PDDC1
MCM3	SLC8A1	STK3						EMD
RANBP1	WDR41	RPP25						GPR34
CLC	ASNSD1	ZNF582						RNASEL
ZNF573	TM9SF2	ANKH						C1D
CSRP2BP	KIAA1033	PREPL						HIF1A
TBC1D10C	SESTD1	TIMD4						LYL1
ABLIM1	LMBRD1	INCENP						FAM43A
CXCR3	CCNC	GPBAR1						ERF
CD81	TSNAX	MAN1A2						CLEC12A
KLF12	PIGF	HECW2						COL17A1
CD2	RHEB	GDAP1						NEUROG1
ZNF550	RIT1	CASP1						GLIPR1
CHST12	RAB9A	ELMO2						MYCBP
DND1	SCYL2	PRDX3						RPGR
RPS4X	FAM8A1	SHE						TCP11L2
CD3G	HSP90AA1	WDR25						GKAP1
CD247	NFE2L2	TST						ALDH3B1
TRAF5	FBXL13	METTL7A						LMNA
NELL2	NFXL1	POLA2						SPRYD3
PEBP1	MAPRE1	NASP						BTG3
RPL10A	REEP5	ETHE1						ATP2B1
POU2AF1	ENTPD1	RASAL1						ZNF200
CD8B	GNB4	NMNAT1						RPA4
RUNX3	REEP3	TMEM55A						BBC3
KLRB1	NEDD9	CD38						NOC4L
PCBP4	SS18L2	IL15RA						BZRAP1
RPL3	QPCT	RTP4						ARL4A
PPP3CC	RPL24	NEUROG1						CPNE5
SLC38A1	GK	PDGFA						BIRC5
IL7R	DCP2	PAQR8						PPIL4
CCR7	RBM7	PEX3						ZNF484
ZAP70	IFITM1	SDCCAG3						KIR2DL4
TNFRSF25	AZIN1	SOS1						NFKB2
S100B	SDHD	IL17D						NUP37
BLK	CGRRF1	FAM50B						CRIPT
ZNF683	ERH	THTPA						LRRK2
TCL1A	ZNF624	RBP1						CNIH
GLTSCR2	DERL2	ECM1						APOBEC3B
TCF7	ZNF480	PLEK2						MGST1
ZDHHC11	FYB	TSGA10						PHF1
CD8A	RAB18	WFS1						LACTB2
ARL4C	TBC1D23	FMOD						RBM38
FBXL16	CD46	NKIRAS1						SLC35E2
IL23A	GUF1	FRMD5						MYOD1
LDHB	HECTD1	MRPL52						TRAF2
TBX21	ZNF644	ATP10D						SPCS3
GZMK	PDCD5	SHH						UMPS
FCGBP	ZNF227	PRM3						PXN
FAM102A	ERBB2IP	PHLDA3						IL4I1
HBZ	OSTM1	DFFB						TRIM35
CACNG6	ZNF230	ITGB5						IMPA2
	ATAD1	RBM4B						SCCPDH
	HPRT1	ZNF71						PIM3
	XRN2	OPN3						USMG5
	ATP10D	ZFP64						OR4D2
	NHS	GPR6						RGS18
	HIAT1	CDKN1C						GNA13
	NTAN1	ZMAT5						KCNQ1
	GNAI3	CSNK2A2						RGS1
	CCR1	B3GNT6						PTPRC
	JAG1	YIPF5						HMGCR
	HIST1H2BE	CTNS						LRFN4
	SFT2D1	LRRC20						VAC14
	HIST1H2BG	PXK						TMEM102
	RPL23	CD5L						LIMS3
	ORMDL1	DBH						CTNNBIP1
	PTPLAD2	HIATL1						MRM1
	ATP6V1E1	GNAQ						DMXL2
	ZNHIT3	SLC45A3						DOK1
	UBE2N	PROKR2						ARFIP1
	WBP4	MUC13						VENTX
	STK38L	CLEC4E						GPR35
	FBXL5	DIP2C						NRGN
	PTTG1	KCNK13						ZFYVE28
	MRPL42	THAP4						CRIPAK
	CCDC104	SLC26A10						SART1
	ANAPC10	EMX2						MYCN
	MED31	SIRT6						PPP1R9B
	RBM18	FADD						ARPC1B
	GLUL	PLD1						PI4K2B
	TMEM55A	PFKFB4						GLRX
	AIG1	ZNF248						TP53I11
	TLR4	COMT						PPRC1
	STX2	GLT8D1						DNTTIP2
	CBX3	GBA2						VASP
	SKIV2L2	TMEM60						RELB
	MED4	PROK1						RPS27L
	SNX6	HK1						PDCD1
	ATP5O	BMP7						ATP10D
	CYLD	ELK3						LZIC
	TOP1	CAV2						USP12
	DPH5	NPR2						IDH1
	CDC73	GTF3C4						ZFAND2A
	ELMOD2	APAF1						LTK
	TOR1A	GPHN						FUT7
	THOC2	ZNF555						VNN2
	PF4	LACTB2						NAT1
	RNF139	TLR10						CYBRD1
	KLHL2	FUCA2						TMEM88
	DNAJC13	FOS						FAM101B
	TMEM14B	PLA2G12A						FBXL13
	DCTN4	ANGEL1						ITIH4
	STAG2	CLEC12A						EDEM3
	AASDHPPT	NAV3						TCOF1
	GRSF1	MANSC1						TRADD
	HMMR	TAAR9						APC2
	TMC5	MORC2						ZBTB17
	MGST2	RGS11						TMEM63A
	IGSF6	KCTD12						RLF
	LACTB	DTX3L						NPDC1
	ARPC3	HSPBP1						NDUFB1
	TGDS	HIST1H2AB						S100P
	RDH14	BET1						TICAM1
	KIN	FCHO2						MID1IP1
	MTERF	NPDC1						PLEK
	UBLCP1	ZNRF2						SLC22A18
	DAZAP2	FKBP1B						ARHGAP30
	ZBED5	APOL6						PLK3
	GIMAP7	NLN						MRPS34
	CRYZL1	KL						LPGAT1
	PAK1IP1	CCNB2						PCMT1
	MRFAP1L1	IL17RB						MOSPD2
	MGST1	CLDN15						REEP3
	RNF141	DARS2						FOXC1
	LEMD3	BICD1						TTYH3
	NOC3L	KCNA3						CCHCR1
	GPR34	FKBP4						LRFN3
	MRPL36	CHI3L2						NRIP1
	PPBP	LIM2						PRAF2
	HLA-DPA1	MT1E						PLXNC1
	CANX	PAK1						MNDA
	CASP7	CHMP5						CHST13
	TMEM59	ANG						ATHL1
	TMEM14C	CAPN1						ZNF92
	PRRG4	PLAG1						FES
	TMEM9B	SLC35C1						TTC25
	GCA	ALDH3B1						CCR2
	MOSPD2	CARD9						SUGT1
	ZNF184	RAB11B						PRKAR1A
	KIF5B	MLLT3						ARMC7
	PRAP1	FAM47C						ADAM10
	WDR48	CACNA2D3						GNA15
	PCM1	GBP4						TREML4
	TRUB1	MRPS36						ATF5
	METTL6	NCBP1						IL15
	DNAJB14	TYSND1						MAP3K10
	ANKRD32	RB1						AMDHD2
	MAD2L1	NRGN						RBM12B
	ZNF200	LPIN3						PRAP1
	RP2	LYL1						TYSND1
	RBM12B	ST8SIA3						CTSD
	FBXO5	ALOX12						SNX14
	TBPL1	KIFC1						TNFRSF13C
	BCAS2	IFIT2						PRB3
	RFK	MANEA						DCTN6
	RANBP2	CD33						ETF1
	TRPS1	TERF2						P2RY13
	ZNF25	SLC22A18						NMUR1
	ZNF564	F13A1						SLC7A5
	IBTK	TMEM110						TSPAN10
	CLTC	EIF2S2						FADD
	CDC26	ADC						DDIT3
	UBE2D3	TMEM40						ZNF449
	FKSG2	MLKL						IRF5
	VPS36	EPSTI1						HSPBP1
	SLC35B3	LMO2						PAFAH1B2
	UNC50	PIGW						PTS
	PHF3	SLC25A22						TTLL3
	HIST1H2BM	NCKAP1						MGAT4A
	IFNGR2	TIFA						TSC22D4
	ATP6AP2	HRH2						CCNH
	EVI2B	SPCS3						POLR3H
	GDI2	NUDT18						MS4A7
	MAP4K5	FAM90A1						HMMR
	STIM2	CX3CR1						CORO7
	EEF1A1	TMEM79						TMEM55A
	ZNF438	MBNL3						RAB27A
	TRAK2	WDSUB1						BCL3
	PLCL2	IL6ST						CENPC1
	MGAT4A	ADAMTSL3						CD69
	HIST1H2BI	CENPA						ZFYVE19
	AQP9	APOBEC3B						RANBP2
	DNAJC10	COQ5						CISH
	ANP32E	PDDC1						FCHO2
	MPO	TTC23						SRF
	PUM2	SPR						BET1
	USP8	LZIC						CCDC9
	MEF2C	RCCD1				TB_2, TB_4	47	KIAA1033
	CD160	SYT17						CD6
	YEATS4	PINK1						ZNF687
	ZCRB1	CECR5						IGSF8
	COPS3	ZNF132						APBA2
	LGALS2	PLA2G4A						SECTM1
	H3F3B	SAMD9L						GYPA
	CD59	CPNE2						TYMS
	GLIPR1	AVPR1B						LGALS2
	SH3GLB1	ASB7						DDX3Y
	DSTN	SNTB2						GNG7
	ZDHHC20	CD1D						PPP4R2
	GTF2H1	LDB1						C1QA
	GTF2B	GBGT1						PCOLCE2
	VBP1	AXIN1						TBC1D23
	NDUFV2	ANKS6						MYBBP1A
	RCBTB2	TTLL7						ALG12
	CCNL1	ADAM2						EXOC8
	CCDC25	VNN2						HIST1H3G
	ZC3H6	IL15						ARHGAP18
	DERA	ZNF200						NFIX
	ASCC3	COX11						SEC14L4
	ABCG2	CNOT4						GPR153
	GOLGA4	WDR49						LIMS2
	DPYD	BTN3A2						IFT140
	NARS	POLD3						SLC22A16
	VDAC3	FBXO46						FAM81B
	HECA	HIST1H4F						CHTF18
	TOR1AIP1	THEG						DPY19L3
	SLC22A16	CASP5						TGFB1
	SLMAP	LARS2						HIST1H2BE
	MBOAT2	ADRBK2						PCSK1N
	PARP8	ALDH3A2						CEP55
	TMEM2	UCN						PF4V1
	IL18R1	HBD						NFXL1
	TLR6	IGJ						BMX
	RNGTT	CTDSPL						PTPN18
	IGBP1	OR10J1						RTN4R
	DECR1	TBL3						NTNG2
	PELI2	UHMK1						MYBPH
	RPL30	PLAC8						PCDHB4
	PLXDC2	SAMHD1						USP25
	CD9	SMARCAL1						PACSIN1
	ING2	UBE2Z						WNT10A
	GALNT7	ORMDL2						SOX8
	CHURC1	COL17A1						ANXA4
	MS4A7	ATPAF2						FLNA
	EPC2	ARSK				TB_2, TB_5	30	CD160
	ALPK1	ARHGAP30						JAK2
	NRAS	CD1E						TDRD9
	TIMM17A	KBTBD7						EPB41L3
	EMR2	NEURL						ALPK1
	PPP1R3B	CDCA3						CTRL
	PPIG	PGAM1						BPI
	ZNF268	CSTF2T						SESTD1
	PTPRC	BCL2L1						IRF1
	LYZ	RAB27A						RNASE2
	EPB41L3	FBXL8						GBP2
	NUDT9	PCSK6						CAMP
	CD38	PRB3						WDFY1
	SPCS2	SLC35A5						POLB
	UBE2NL	PCTP						RETN
	ZNF93	HOXB5						SPOCK2
	PLA2G4A	OLIG3						GBP3
	AGGF1	ZNF234						KCNJ2
	YIPF4	ARMCX1						CEACAM6
	VEZT	XKR8						FYB
	PAPD4	ADAMTS19						IFI16
	ATP8B4	KPTN						IFIH1
	GPR160	FAM19A2						GYG1
	ARMCX3	CKAP5						IFITM1
	CCDC91	TRPM8						DYNLT1
	FBXO33	KLF4						ANKRD46
	GMFB	TRAF3IP3						ZBP1
	NUFIP2	SDSL						LTB4R
	DDX3X	PTGS1						TNFSF13B
	PRKACB	CD3E						IFI30
	RPS13	HBQ1				TB_3, TB_4	79	CAPNS2
	TBC1D9	LIMA1						FEV
	LRMP	PHTF1						STK17A
	FCGR3B	FLCN						LPIN3
	ACADM	HMGCL						CD151
	RPGR	NVL						METTL7B
	MAGOH	TMOD3						IL8
	MRPS31	PTPRC						NAB2
	RAD21	SLC15A1						MUC20
	TAF1B	NUP214						DSC1
	PTPN2	ARL2						PROS1
	ATP5J2	DNASE1L2						TRIM6
	BMX	POLR3K						WFS1
	SQLE	PRAF2						GRAMD1C
	MRPS21	SH3BP5						HOXC10
	CHD1	HOXB9						TACSTD2
	SNX3	RNASEL						LIN9
	UBE2J1	ADAMTS6						CLEC5A
	PHF6	ASNA1						CD200R1
	PRCP	MICB						ZNF404
	BZW1	CITED1						TAAR8
	ALDH1A1	LYSMD2						ZNF347
	TTC25	ATG9B						SIRT4
	AGA	NDFIP1						HIRA
	IFRD1	RUNX3						SCNN1D
	LTBP1	GAB1						TTLL7
	ZNF484	LRRC1						SLAMF8
	RPS25	LRRC6						BUB1
	ANKRD46	ABI3BP						ATG9B
	LGALS8	TSGA10IP						H1F0
	FAM105A	PARG						CACNA2D3
	SPG20	BTN3A1						FOSL2
	CDKL1	STT3A						SERINC5
	RPN2	NEXN						NOG
	BLVRA	WRNIP1						COL6A1
	RAB27A	KHK						TMEM119
	ZMYM4	ECHDC1						ACOX2
	NMD3	TAPBPL						AMELY
	TMEM50B	OXR1						TRIM2
	NUDT21	GPR82						KL
	ARF4	NDUFA8						CHAF1A
	PIGX	MTHFD1						SYTL4
	SIRPD	MIPEP						RAB9B
	TMEM70	PSEN2						SLC39A9
	LYPLAL1	VN1R4						SPP1
	LPGAT1	RUNDC1						STK3
	DUSP11	DDX58						GAS8
	CEP57	HFE						OLIG3
	UBE2V2	CDYL2						USP40
	SPAST	NTF3						MMP11
	UBL5	FPGT						WNT1
	IDH1	TMEM69						TAS2R5
	IRAK3	ADAM10						DEFB118
	MDFIC	ZNF540						ZFP2
	RPS29	POM121						TM4SF1
	WDR75	CCDC51						CEP70
	RFWD2	FKBP2						PLAU
	FAM76B	AMICA1						MSC
	RCN1	MSRB3						SFXN2
	ESCO1	VASP						ATP1B1
	PPIL4	CHAF1A						EFHD1
	DNM3	ZFYVE19						THTPA
	BIRC5	PDIA3						KIAA1407
	METTL9	TOR1AIP2						MYH10
	BET1	RPP40						KIF2C
	PAFAH1B2	TTC25						EPHA1
	FRY	GKAP1						TUBB2A
	SUGT1	NUPL2						TPM4
	TOP1P2	ME2						PIWIL4
	TXNRD1	CBX1						ADAMTS1
	SSR3	TMEM63A						PRRG2
	CPEB4	ERBB2						ICAM1
	IFITM3	CDC25A						PRKY
	TCP11L2	HIST1H4A						HEY2
	TTC32	ZNF608						CXCL6
	MMAA	TMEM101						TJP2
	FAM45A	GPT						SIGLEC11
	CCDC59	LRRC8B						CLEC4F
	KIAA1161	TRADD						SERPINI2
	PTTG2	PGM3				TB_3, TB_5	11	HLA-DRB4
	PPM1B	TFCP2						P2RY10
	PAIP1	ZSWIM3						MAPK14
	GBP4	AMPD2						KLHDC8B
	PCOLCE2	CNIH						PSG9
	TOPORS	DNAJA3						BRSK1
	MRPL18	SPO11						FFAR2
	LZIC	RNF146						PLAUR
	UBE2W	PI16						AQP10
	ERGIC2	PDE3A						DTX3L
	RPS21	GRIN3B						C3AR1
	UMPS	TMEM86A				TB_4, TB_5	19	HPCAL4
	PHF20L1	SCAMP2						APOL1
	RACGAP1	PIPOX						GADD45B
	HIST1H2BK	LIX1L						LMNB1
	RPS12	UGDH						MFGE8
	TRAM1	PSMB5						FBXO6
	CDK8	CLEC10A						MT2A
	TTC1	GIMAP2						ID3
	PGRMC1	EXOSC3						TIMM10
	SCO1	THAP7						LRRN3
	EMR3	GRM8						IFI35
	MRPL15	F2RL3						SOCS1
	PPP3CB	CTTNBP2NL						SCO2
	TOPBP1	LBH						ASPHD2
	MRPS23	TAS2R4						TCN2
	SSFA2	MAEA						SLC26A8
	SP100	MED18						PARP14
	PSMC2	SNX27						WARS
	PSMD14	PXMP2						LY6E
	ALOX5AP	ERCC4				TB_1	239	FARP1
	ZNF23	RGS18						TMEM42
	LAMP2	PTCD2						EPN2
	FYTTD1	IRF5						BANK1
	CNOT8	FNTA						TEAD1
	CD52	HRSP12						FIBCD1
	YPEL5	NOC4L						TMEM52
	CENPC1	ZDHHC16						TRAF5
	RPS23	PALM						APOE
	IQGAP1	RBM12B						RHOH
	ID2	RHOT1						CHRNB2
	PIGK	SIRT5						GFI1
	THEG	SGPP1						XCR1
	RAB8B	ANKZF1						ADCY3
	PSPH	PDIA6						HIST1H4L
	CTBS	MRPS34						CD177
	ZDHHC2	SPATS2						GPR62
	VTI1B	GIMAP5						KLRG1
	GZMA	POMC						ESRRB
	NCK1	OR51E2						GNLY
	CCNG1	TALDO1						AK1
	RRM1	KCTD3						SSX3
	EMR1	CCT5						IMPG2
	RNASE4	TMEM87B						SLC12A3
	POLE4	SLC29A3						ESAM
	ZNF17	FUT7						GFOD1
	CEACAM1	DSC1						GPR97
	GNPDA2	GFM2						ACR
	MRPL21	GYPE						NKX2-3
	MYL6	HIST1H4B						CLDN3
	NUDT4	AKR1A1						OR5L2
	PSTPIP2	SAMD1						HIST1H2AJ
	NUP54	RNF20						SCARA3
	CD302	SLC15A2						RPL3
	THUMPD2	CLCN3						OR7E24
	OPA1	CMTM4						SLC30A1
	VAMP4	MYH10						CCT3
	MBNL1	MRPL17						CD247
	DNAJC8	DBT						CRB3
	AKAP7	HIBCH						CDC42EP4
	CPSF3	CMTM8						ZNF550
	CD164	ELOVL6						CD8B
	SMAD1	HPS3						GJC1
	DHX29	OMA1						HRC
	LDHA	LRFN3						SV2A
	NSUN3	SUCLA2						UCN3
	TMEM106B	TM6SF1						SLC22A12
	HINT3	ZW10						KLC2
	NUDCD2	GPRASP2						RPL23A
	CAPN7	TMEM44						LMO1
	SNW1	TAAR5						PRB4
	ZBTB1	SLC40A1						FAM20C
	CASP4	TIMM8A						PEBP1
	TMED5	LXN						MRPS18B
	PGGT1B	SCARA5						RPL14
	IFI30	RHOB						MAFF
	MBIP	SP110						SHMT2
	MBD4	PPAPDC2						ABLIM1
	ITPR2	PAQR4						SOAT2
	ODC1	ALOXE3						PTPRCAP
	CLCN3	ASAH1						GNG8
	NUP37	PYCR2						RPL10A
	RPS20	CTDSP2						MMRN2
	ARFIP1	UBTD1						TSPAN3
	HMGCR	OSBPL11						NOS1
	NDUFB2	VAC14						CA14
	THUMPD1	NDUFB5						RERG
	BCLAF1	NTHL1						GRB7
	CLK4	SATB2						UGT2B15
	LYPLA1	DLL1						OPN4
	VAMP3	CLN8						PPAP2C
	NFIA	WBSCR16						SPACA3
	ACSL6	TSC22D4						ORMDL3
	GOLT1B	LCMT2						SLC6A18
	CPA3	SPARC						DYRK2
	CEP55	POLDIP3						MOCS3
	LXN	ARID1B						GSN
	CCT8	MTERFD3						ABCC3
	CHSY1	ST6GALNAC3						DPEP3
	WRB	ABR						ATP1B2
	NUDT5	GTF2E1						CYP2A13
	PUS3	THAP11						SSTR3
	SELP	SUCLG1						DKC1
	OXSM	APOC2						MT1X
	HIST1H2BD	PUS7						ACHE
	SF3B1	GLIPR1						TRPM5
	TMOD3	MBTPS2						BRD1
	TMOD1	GLB1						PTMA
	DYNC1LI1	SLC17A1						ASGR2
	HIST1H2BF	KLHDC3						PCDHB7
	GCNT1	PPAPDC3						OCIAD2
	UBE2F	TREML1						STX17
	VPS29	SLC33A1						FRMD1
	HIST1H4H	EBAG9						INA
	MGAM	KIAA0319L						AKAP1
	PHTF1	SLC27A4						PSG2
	CYB5R4	NMUR1						PLA2G5
	CALM2	RNASE4						IL9R
	SLC40A1	SOCS3						LCE3D
	USP34	LRRC39						KIFC2
	OXR1	CCR10						OTOS
	HTATIP2	NCOA2						CLU
	WTAP	MAD1L1						ZDHHC5
	DNAJC19	GNAL						MAGEA6
	F13A1	VNN3						JAM2
	USP25	CD151						RPL18
	HIST1H3G	PROSC						APCS
	GGPS1	PRMT5						FBL
	PDCD4	CAPN12						OXER1
	BMP2K	PPM1D						CYP11B1
	AGPAT5	KIF2C						CD3G
	DCUN1D5	ACPL2						AQP1
	LIMS3	RGS14						HMGCLL1
	SMC3	CLN5						FOXN1
	SRP54	IL6R						PPP2R2B
	GGH	MCRS1						COL6A3
	KRAS	KCNN3						MT1H
	KBTBD2	ADORA3						HIST1H4C
	RABGGTB	NDOR1						HIST1H3F
	SEPHS2	YIF1B						CYP26A1
	ANXA4	FES						WASF1
	PARK7	COL11A2						GDF15
	XRN1	CD1A						NKX2-5
	TREML4	YPEL2						GPR114
	CD55	GPR34						NPM1
	MBNL3	HMOX2						LDHB
	NAB1	DUSP3						CRYBA4
	CHCHD7	PNPO						KIAA0355
	LAMP3	IL2RG						VWA1
	DMXL2	PTRH1						ALPP
	ALG14	NEK7						CDSN
	BLZF1	LPGAT1						PPL
	HLA-DRA	DACT1						SSRP1
	S100P	SLC4A1						OR6W1P
	RPS27	CSRP2BP						P2RY8
	SYAP1	BMP3						RHCE
	REXO2	EDEM3						RANBP1
	MGAT2	NUP37						CD2
	PRDX1	SEC63						ADH1C
	MFAP1	PTPN23						S100B
	PPT1	ADAM11						LAMC3
	THYN1	CLIC6						DENND2A
	NRIP1	KIR3DL3						RAPSN
	ZNF222	GUCA2A						CPB1
	RPL4	CHD1						EOMES
	FAM81B	RGS22						UBL4B
	TYMS	EYA3						PCDHB13
	MTF2	TAGAP						ZBTB4
	MCTP2	DIP2A						GLCCI1
	PALLD	CA6						CD14
	GDAP2	P2RY10						KLHDC8A
	UAP1	ZNF548						PPIH
	ZRANB1	CD47						CYP2S1
	KLRD1	MYCN						ISLR
	CYBRD1	DCT						DNAJC5G
	ZFAND6	SRCRB4D						MYEOV
	ZWILCH	ARF6						PRIMA1
	TLR2	PPAN						CHRNB3
	ARPC2	ZDHHC18						TAAR2
	ZNF284	RTEL1						SMPD3
	MAP3K8	TNFRSF13C						GALNT14
	CXCL10	RPL10						PJA1
	BIRC3	TREML4						CPLX2
	MORF4L1	TCP11						HTATSF1
	C4BPA	ARFIP2						NTNG1
	SNX13	GLI3						LHFPL5
	HIST1H2BH	CRY1						MAP1LC3A
	HIST1H2BO	MMP24						UMOD
	PDCL	PARP15						KCNN2
	CRNKL1	UFM1						PRKCQ
	GNA13	PTGDS						PDZD11
	KATNA1	SLC2A11						GHRHR
	GTF2E2	SULT4A1						IMP3
	STAM2	PNPLA5						CYP8B1
	ANXA5	ADAM8						HGFAC
	BAG4	RELB						TFF1
	DHX40	FAM43B						COL27A1
	ACAT1	KNG1						MYBPC2
	MLF1IP	BCL11B						SLC6A17
	RPS6KC1	IFNGR2						KLK14
	GCH1	ABCB4						SLC22A4
	EXOC1	ZNF157						SERPINA6
	DCLRE1A	TMEM35						FTHL17
	GBAS	FSCN3						SAMD3
	PAPOLA	DTNA						HIST1H2AE
	UBL3	PI4K2B						LILRB4
	THBD	UBE2B						RPA2
	LYST	KLF12						RPS4X
	SMC4	SRC						RAI14
	GYG1	GML						PSPN
	TAF7	NXPH3						CACNA1B
	CETN2	BTNL2						PPP3CC
	ETF1	GRHL3						CTF1
	TARS	CCDC63						SLC34A1
	ZNF85	FOSB						MCM3
	DIRC2	ASH1L						HIST3H2A
	HIGD1A	PRKAR1A						NCR3
	TMEM128	RAB20						JAKMIP1
	LRRC40	GEM						NACAP1
	ATXN3	SRF						GOLGA8A
	SLC44A1	LYPD1						RTN4RL2
	TP53BP2	KCNG3						PTK7
	N4BP2	CDCA4						KIAA1147
	RNF2	TEX12						HSF4
	LIPA	RNPEPL1						GPR45
	FABP5	CORO1C						ALPPL2
	TCEB1	FBXL13						PLEKHA1
	MBNL2	SPTBN4						ASPHD1
	GKAP1	TNIP3						ADRB2
	DICER1	PLEK						SIT1
	PSME4	PTPRS						CD3D
	ACTR10	ZNF136						GAB2
	DPY19L3	KLF15						CREB5
	DTWD1	DCTN6						GPR31
	HSPA8	FOXP2						KIFC3
	MAN1A1	TOMM40L						ACYP1
	B4GALT4	PPM1K						MMP28
	GSPT1	ATE1						GZMH
	ATXN1	SDS						RORA
	HCFC2	JMY						TMEM95
	SLC35F5	OCLM						HTR1B
	TSPAN5	PZP						NPC1L1
	WDR61	ITM2A						SPDEF
	LOC440354	CABLES2						MDK
	ZFAND2A	NEUROD4						FGD1
	DNAJB9	ZFAND2A						NXF3
	RPS15A	CST2						KIF15
	PSMA1	S100A3						ALPI
	CYSLTR1	KCNJ16						PYY2
	PLEK	CCNT1						CCL21
	C9	GMEB2						WFDC3
	H2AFZ	RNF180						AP1M2
	PPP1CC	ZNF10						OR5V1
	CDC42	PMPCA						TARP
	MRFAP1	RS1						PLAC4
	EIF1B	NELL2						CLUAP1
	KLHL12	CYP1A1						LTA
	ZNF449	PHOX2B						EMILIN3
	PCNXL2	TRIM63						JOSD2
	ARRB2	ATF5				TB_2	1856	AACS
	CCHCR1	RHBDD2						RPS17
	MRPS34	PRRG4						ABCA3
	RBM14	DUSP4						SLMAP
	AGPAT1	PURG						GNL3
	GLIS2	CCR5						MTERF
	MAN2B2	ARID5B						PFKP
	FOXK2	HCN4						CLK4
	FBN3	BRPF1						KCNG1
	DYNC1H1	FUT4						DECR1
	MFSD3	NECAP1						IRAK1
	MYH14	FN1						ZNF646
	NAT9	CSPG5						CXCL3
	LASP1	PPIL4						GALNT3
	CCM2	SLC4A10						TOP1MT
	POLDIP2	KLF3						MYO9B
	NCK2	SLC36A4						CRNKL1
	GAMT	ITIH4						MON1B
	ASB2	CYR61						CHORDC1
	OR4D2	SEMA3E						ZNF446
	RANBP3	SFPQ						REEP6
	UPK3B	HAS2						MIER1
	PMVK	CENPC1						XK
	HMX2	PXN						AGPAT1
	OR2H1	PPP1R16B						PDLIM2
	HPCA	PCGF3						MAP3K3
	SNTA1	KLK1						CAPS
	ZMYND15	DNMT3A						PPCS
	VPREB3	TBC1D7						MRPL1
	GDF5	RNF166						NFIA
	TROAP	FBXL2						WDR34
	G6PC3	ZNFX1						STK25
	SCYL1	KRT16						CDC25B
	CLCN7	SLC30A6						SLK
	RNF44	WNT10B						EFNB1
	SURF2	RBMS2						LMNB2
	VIPR1	CYP51A1						LARP7
	WDR13	COX6B2						FOXK2
	SYNGR2	DPP9						EED
	NAT6	RIN2						SLC8A1
	EMX1	ZBTB17						PDCD5
	SEC24C	CNTNAP4						GTPBP1
	AACS	CYP3A43						AP1S2
	INSL3	ZNF577						GDPD5
	CTRL	CCDC9						PDCD4
	APOBEC3B	SH3GL2						NEIL1
	APC2	ABCD4						LTBP4
	BST2	GPR158						RBM10
	AMT	TMEM102						DNAJC15
	CYHR1	PSMD12						GPR78
	SOX1	ORM1						DSTN
	MC1R	PLAUR						GYPC
	CD8A	HSD17B3						FBXO31
	DPH2	PGLYRP4						CDK8
	FKBP2	ESPL1						DUS3L
	RAB36	GC						SLC16A5
	INHBC	PROL1						CDIPT
	KIR2DL4	TRPM3						GAS2L1
	FBXO44	RAP2C						WBP4
	CD3E	MAPKAPK2						CRELD2
	GTF3C1	ACOX2						CD82
	PYGB	UBAP1						COPS4
	KLHL21	IFT57						PPM1A
	ENG	ATHL1						CPEB3
	IMPA2	TM6SF2						TJAP1
	TUBGCP2	STAG3						PLCL2
	RIC8A	ZIC4						HPCA
	GPS1	TMEM98						ZNF284
	IGHMBP2	MFAP4						COL18A1
	DNAJC4	HSPB7						TNXB
	SIRT3	BASP1						TBC1D17
	TJP3	TTYH1						ERBB2IP
	SRF	NFKB2						FUS
	REEP4	ALDH1A2						RSRC1
	CORT	SMAD7						ELAC2
	PIM3	SLC22A7						USP42
	TNFRSF8	CORO7						TMEM59
	RAB11B	ZNF554						SNX6
	USP42	ZNF449						POMT1
	RPS6KA1	ITCH						OGFOD2
	ZNF142	ZNF354B						THAP1
	ITGA2B	SPATA9						DPYD
	RHOG	EPR1						BTF3
	TNFRSF13C	OSM						ANKRD49
	CLPTM1	APOA1						COX7A2
	TAZ	TNFSF15						CACNB1
	GRAMD1A	RAPGEF1						MAN2B1
	SOX4	ERF						EML3
	ZNF384	TNIP1						DAPP1
	NFE2L1	SERTAD1						PILRA
	PTGES2	PLK2						ASNSD1
	OTOF	HOXB1						SPG20
	PLCD1	KIAA1407						ZNF227
	SLC35E4	INHBA						MRPL15
	POU6F1	ERN1						DCUN1D5
	ITPK1	FXYD3						LTBR
	PBX2	DENND4A						GMFB
	CBX4	DPP10						ARHGAP15
	KIAA2013	TCEAL3						SLC9A3R1
	ZNF74	USP19						GNB4
	PRKACA	THPO						PRR5
	TIAM1	COL22A1						ZNF350
	MAN1B1	ELAVL3						PTPN2
	GFRA3	CCL18						GIPR
	ABHD8	TPM4						KISS1R
	PRPS1	MRGPRX4						UBE2W
	INPP5D	MATN1						HK3
	RPS6KA2	CD276						RPL4
	NXPH4	RBM11						MAD2L1
	GABRB2	CCNH						DLEC1
	DRAP1	BCL7B						EMR1
	ABCA3	LRRFIP1						RPS21
	PROP1	KCNH8						ACO2
	STAT5B	TSPAN8						UBE2N
	SLC22A18	GNA15						NFE2L2
	GGT1	MXD1						SH2D2A
	PRF1	LDB2						OPA3
	KIRREL	FAM101B						TRAF7
	SYN1	HMGCR						HS1BP3
	MED12	ONECUT1						TFEC
	CACNA1C	A4GALT						EXOC1
	MDGA1	PIGR						BRD4
	TSPYL2	ULBP1						POLRMT
	OS9	RHBDF1						ZNF324
	DDR1	RBM38						S100Z
	FAM109A	ITGA7						LOC338799
	PCDHB4	DMXL2						NOXA1
	PLCG1	CTNNBIP1						NDRG2
	ZNF579	MCOLN1						DCTN1
	MFHAS1	TMEM45B						WNT6
	DMWD	HPX						CPVL
	PROCA1	SCNN1D						VWCE
	HS1BP3	ALCAM						KLHL21
	LCK	RIPK2						ZNF384
	HRK	TCOF1						KLF2
	HRAS	MYOD1						HPS1
	CKB	SNX9						UCN2
	CC2D1A	ZNF709						TFE3
	CAPN3	NKX3-1						CPD
	CDKN2D	TRAF2						TANK
	AGPAT6	CRIPAK						PELI3
	AVP	UGT2A3						LIMD2
	NOC4L	TSPYL2						SH2B1
	HCN4	TNNC2						ATP5H
	ANXA11	KCNK7						RFNG
	BIN2	SLAMF9						RBM7
	ARL6IP4	EAF1						NKX2-8
	SCGB3A2	HTR3A						TAF9
	TRPC4AP	PIWIL1						METTL5
	ZNF696	CCNK						ACADVL
	KCNH2	DFNB31						ZNF414
	PAK4	SLC6A9						ZBTB8OS
	ERCC2	ECM2						HBP1
	CRHR1	MYO7A						ZNF710
	RHOF	MYO1B						GPS1
	PCP4	RLF						RPS29
	CACNB1	PSORS1C2						EMR2
	IRF1	MMP27						SDHD
	RILP	OLFM4						RAB11FIP4
	COASY	MFAP5						TAOK2
	SMOX	GCM1						HCFC1R1
	RNF26	FOSL2						SPG7
	DAPK3	FGF1						AGER
	STK10	KCNK15						SNTA1
	REEP1	HMX2						TRIM56
	CITED4	CMTM2						UBE2J1
	MUM1	IL23A						ZNF524
	SARS2	CRLF2						KDELR1
	GIPC1	GNB3						UTS2R
	DGAT1	PRG2						NCK2
	PDLIM2	ZNF254						CLEC4M
	R3HDML	TRIB3						NUDT22
	BRD4	LCOR						GPX4
	ATG4B	ITIH3						SYNGR4
	TPCN2	AMDHD2						DVL1
	MAP3K6	ZDHHC11						MAB21L2
	CD99	COL4A4						MCM5
	RAB11FIP4	ARFGEF2						RPL39
	PRAF2	CD8A						BTBD10
	RERE	NDRG1						BAIAP3
	AP2A1	ANPEP						RABGGTB
	LIMD2	MAPT						COMTD1
	DNMT1	SLCO4A1						HRAS
	ATP5D	BCAS1						FBXL5
	POU2F2	MAPK7						BSDC1
	ASCC2	LCE1E						MAP2K4
	PGLS	CCDC60						ZNF480
	DUSP8	PTPRF						MAP3K6
	STARD3	HDGFRP3						ERH
	PLOD1	RNF186						XRCC1
	VAC14	ZNF544						PARVB
	ZNF446	TSN						FAM96A
	ZDHHC8	ZNF256						ELL
	IFT140	TTLL3						SENP3
	TYSND1	HEYL						TUFM
	NAT10	ADAMTS4						NSUN5
	F12	LBP						MAN2C1
	SSBP3	HMP19						ARSA
	SCAMP4	C1D						MUS81
	MRM1	TTC7B						RUVBL2
	TBC1D2	VENTX						CGRRF1
	SIGLEC5	FABP4						MRPS18C
	MUSTN1	LTK						RPAP1
	CPSF3L	AP1G1						RPL27
	DOK1	MCOLN2						GPR160
	SLC9A1	RGS5						APOBEC3F
	GTPBP3	ZNF335						SLC11A1
	ARMC7	MMP19						SH3GL1
	KIAA0319L	SRMS						ATG3
	FAM73B	HOXC10						NDUFV2
	CDH22	MARCKSL1						TESK1
	MAPK3	TCAP						HLA-DQA1
	RAB40C	MYOM2						GCLC
	AGER	GPR22						ABI3
	DRG2	PIGA						CTDP1
	GLTSCR2	CHKA						SNW1
	CNOT3	TRIM46						PQLC3
	UBTD1	WWP1						MKKS
	LTB	BRD8						CKS2
	DALRD3	TXLNB						RPS6KA2
	SLC27A3	SHC4						TOR1A
	TSPAN4	TSPAN10						SLC25A24
	KIAA0513	RPGR						MRPL22
	SECTM1	LRIG1						GPBP1
	TRIOBP	KLHL17						UCP2
	PTPN23	JAKMIP2						RFK
	SHD	VAPA						TRIM24
	IL17RE	CCNJ						PABPN1
	KLHDC3	IRF2BP2						NDUFB3
	CLN3	DSG4						FMNL1
	IRX5	GGT6						ARMCX3
	SLC7A5	ADAMTS9						NDE1
	MFNG	LRP5L						STK10
	TSPAN16	KRTAP4-7						MTF2
	CTSZ	HOXA6						CACNA1C
	SMPD1	GSTM5						IGHMBP2
	NDUFV1	DMRTB1						FAM73B
	PACRG	RAB3C						DCTN4
	ARRDC2	DENND2C						KCNH3
	ITM2C	POLR3H						CCL23
	LOC285033	CHD4						ADRBK1
	GPR35	EPN3						SLC12A7
	ACY3	NFKBIE						OGFRL1
	ARHGEF16	WNT11						PPP1R15A
	AP1G2	DHCR7						FCGR2A
	ST6GALNAC4	TMEM45A						MAN1A1
	CEACAM19	TNNI2						RB1CC1
	CSF2RB	SLC9A5						TMBIM1
	ELAC2	KRT13						ATP5J2
	HSD17B8	DSC3						CRHR1
	FAM43A	ZNF91						SLC35F5
	EZH1	WFDC6						ZFAND1
	MBD3	HMGB1						MAF1
	TNXB	MYL2						CSNK1E
	EVPL	MRGPRX2						SRP14
	LTK	SPAG9						ACADM
	GOLGA2	NAB1						FAM8A1
	MYOG	ZNF681						USP15
	SESN2	DHRS9						RNF31
	CLPS	FGF6						ENTPD6
	LZTR1	REG1B						UBN1
	VASP	CHSY1						RAD23A
	GPC4	CEACAM19						GPR20
	ZNF276	HIVEP1						CBX4
	BAHD1	SPATA19						SCAMP4
	GPR25	OXT						KIAA0513
	ABCF1	FSCN1						SH3BP2
	EFTUD2	GPD1						IRX4
	MRPL4	RUNX2						GPSM1
	SPTAN1	CRIP2						DPM1
	PML	PRDM11						CLIC4
	DEXI	FBXO36						ALOX5AP
	TIMM44	PHF13						EPC2
	PREB	ELK4						ATP13A2
	IRF5	PTP4A1						NAGLU
	EHMT2	RABGEF1						DYNC1LI1
	DLGAP4	PODXL2						CAPNS1
	TEAD3	SEC14L3						SDF4
	HCRT	MAFB						EFHD2
	KLHL22	TMEM38B						GALR3
	CLEC4M	RPS27L						AKT2
	UCP2	LRRTM1						GALNT6
	IRF2BP1	H1F0						MRPL13
	CHKB	TUBGCP5						METTL6
	LMBR1L	NXPH4						PRKD2
	CTDSP1	PCBP3						PACS1
	GYLTL1B	SLC6A5						BCR
	GYPC	CHID1						PUS3
	ENO2	DUSP16						CYSLTR1
	FUT7	WNT7B						FXYD5
	GPR132	ZNF571						NR4A1
	CUEDC1	NME4						PURA
	UAP1L1	PPP1R15B						PCNP
	IKBKE	ATXN7						TRAK2
	SLC22A18AS	CLEC2D						RPS3A
	TTYH3	TRPC5						DHX38
	NUDT16L1	SGCD						DBI
	U2AF2	ZNF484						BTBD1
	RECQL4	REXO1						SKIV2L2
	DNAL4	FGD4						ABCF1
	EMILIN1	GPR3						ZHX2
	ABR	COLEC12						SMARCA4
	DYRK1B	SLC16A6						ZNF624
	IER5	ESPN						RPS6KA4
	FAM101B	CRYBB2						AGL
	SLC16A3	SLC26A9						ZDHHC20
	RAB11FIP5	STMN2						PSD4
	LALBA	PIP5KL1						ATP6V0C
	DAB1	CXCR4						STAT5B
	CRELD2	TREH						SSB
	ARTN	ERBB3						FKBP3
	ABCF3	PPARD						SKI
	CECR5	LMNA						TRIM11
	OR10A4	UNC5CL						D2HGDH
	TBXA2R	CCT6B						BIN2
	WBSCR16	MAPK6						TMEM50B
	ZNF319	MYO3B						UBE2O
	CLSTN1	CYP4F8						G6PD
	LRRC25	HIP1R						UBL5
	CD74	ABCA1						TMEM126A
	GEMIN4	TRIM48						CPA3
	KIF13B	WFDC8						CPEB4
	GBGT1	SLC22A8						BCKDHA
	IDH2	APOM						HCFC2
	SMR3A	NAP1L5						CMAS
	POMT1	AQP7						TXNRD1
	DDX51	COCH						CDC42EP5
	TOP1MT	P2RY4						SLC6A8
	ENTPD6	PIWIL4						TAZ
	ZFYVE19	NRIP1						DAXX
	MID1IP1	DEFB1						PPP1CB
	CATSPER2	RGS16						ABHD8
	HLA-DQA1	WDR17						LRRCC1
	TMEM63B	ICOSLG						ARF5
	TP53I11	ROBO1						TRIOBP
	SF3B2	SGCA						IER5
	ARPC1B	INSL5						CABIN1
	ZNF574	MEPE						MVK
	RPUSD3	ANKRD29						PSMD10
	CD37	JOSD1						GUF1
	OR2W3	MYO3A						CDK7
	MYCN	EME2						RNPEP
	CTDP1	GUCA2B						NUDT16L1
	CYP2W1	ENC1						SYF2
	PPRC1	SCGB3A2						LRMP
	PLEKHM1	ATXN2L						RPL9
	PYCRL	CFI						ID2
	THAP4	PHF1						LRSAM1
	ZBP1	RPA4						DHX29
	HAGHL	PLEKHG1						BAHD1
	SLC35C1	BZRAP1						ILDR1
	VAV1	GAD2						EN2
	LSS	SEMA4G						NUMB
	KRTAP5-9	INADL						TM9SF2
	ANPEP	OASL						PSKH1
	FOXH1	PCDHB17						RHOG
	RCN3	LRP3						MTA1
	PCYT2	CHRD						ITGAX
	GPR12	TWISTNB						XRN1
	NR1H2	IVNS1ABP						UNC50
	IL2RB	SAA4						CDC37
	TKT	ERRFI1						ODC1
	PQLC1	CPA1						THRA
	MAN2C1	SYNJ1						TBC1D22A
	LPHN1	GP2						PTGES2
	TBL1Y	BFSP1						SNAPC2
	MTCH1	HIST3H3						ENO3
	SHARPIN	ADAM30						TSPAN18
	MGC2752	GPC5						SGSH
	PLEKHG4	ZNF304						MED31
	MTHFR	SPHK1						ZMYM4
	PANX2	MSI1						RAP2A
	PAOX	H6PD						ATP6AP2
	TAPBP	ADORA2B						AZIN1
	CORO1B	PTBP2						NHS
	B4GALT7	ARHGAP8						RNF139
	KCNH3	FHIT						MAN2B2
	PLA2G4D	AUTS2						GPR150
	KLF13	BCL2						ARL6IP4
	RARG	GADD45GIP1						RAB40C
	UCKL1	MOS						EMR3
	BTBD6	ZNF268						CBX3
	KLHDC7B	SERINC5						MAP4K2
	CNTROB	CASZ1						PLA2G4D
	TOM1	SPAG8						KBTBD2
	ZNF418	KCNQ1						PBXIP1
	PLEKHO1	GPR124						EHD1
	TMBIM1	MAGEB18						RAB11FIP5
	ACTR1B	SYNGR2						NCK1
	UBN1	MYH14						SLC2A4RG
	ALKBH4	RNF10						FBXL3
	PYCR2	PDE1B						TBC1D15
	CENPB	HCN3						MRPS21
	ARID1B	DCUN1D3						SH3BP1
	IL21R	C3AR1						MAGOH
	TRIM8	OMD						CENPB
	TTLL3	TFRC						HIST1H4H
	CNIH2	CAV3						KIRREL
	DUSP2	IL9						STAM2
	CCND3	SPTBN5						TAF1C
	GNA15	DGAT2						PTRH2
	ACIN1	TCP11L2						ZNF668
	NKD2	LAMB1						ANXA2P1
	PABPN1	HRH3						GTF2E2
	CDC34	CXCL5						SRM
	NR4A1	SRGAP1						NFYB
	IFRD2	TEX14						SSH3
	CRIP2	SLC15A3						CHURC1
	PPP1R15A	IFNG						PLEKHF1
	GPX4	KRT12						MUSTN1
	GPC2	CYP2A6						TFEB
	OTUD5	TRDN						HDAC10
	WNT6	DES						ZFYVE27
	GPSM3	IGSF3						MICAL1
	RFNG	ADM						BLZF1
	ZNF646	TNFRSF21						NDUFB2
	RRAS	SHANK2						FAM46C
	LIMS2	CD44						DUS1L
	ISYNA1	NHLH2						PREX1
	ZDHHC24	XCL1						MAPKBP1
	APBA2	OR2C1						IGSF6
	PILRA	GNA13						POLD1
	KCTD11	AFF3						SNRPB2
	TSPAN18	APOC1						AIG1
	SPG7	AKAP4						RPL31
	SENP3	C1QTNF3						CNNM3
	SEC14L4	TRIB1						ZBTB7B
	RAPGEF1	ARID5A						RPN2
	SLC15A3	EGR3						ABCC13
	PNKP	USMG5						CNOT3
	ZBTB3	FIGN						SDF2L1
	GALNT2	TAS2R5						GAK
	TACC3	GHSR						DEK
	WDR54	GRIA2						PSMA6
	NAPRT1	ZNF273						UPF2
	FOXL1	BCL3						SORBS3
	CLPP	ROBO2						ABHD14A
	XRCC3	SLC6A6						ACTN1
	THBS3	USP12						MRPL36
	IL32	PHF8						POU3F3
	DUSP15	LELP1						MON1A
	CISH	TIMP1						ITGAE
	SPINK7	APOC3						IFRD2
	TTC22	FUT5						ANKRD13D
	PLCB2	NPNT						COMMD6
	APBB1	PRSS23						GALNS
	ITGB7	UGT3A1						DNAJB14
	CTNNBIP1	TSC22D2						CASP4
	SIRT6	PGAP1						WRB
	CDC42EP5	FOXC1						BRD3
	DTX2	PNCK						HIST1H2BO
	APOA1BP	HOXA5						PTDSS2
	KLF14	SLC18A3						BMP2K
	PDK2	COL5A1						HINT1
	ASPSCR1	IL17C						MAP2K3
	ITPKC	OR1A2						DYNLT3
	TNIP1	NOTCH2						SCAP
	DAXX	ITGAD						FLII
	ADRBK1	KLK10						NARS
	MLXIP	MYBPC3						AP2A2
	PFKP	SLC24A2						ZBTB32
	TCEAL3	MYH6						ADCK5
	LRSAM1	HTR3C						LTBP3
	PYGO2	COL7A1						KTN1
	COTL1	ETF1						ABTB1
	ALG12	PEG10						HSBP1
	UTF1	KDR						USP8
	ANKZF1	IL1RAP						ITGAL
	ATP6V0D1	STK17B						RCN2
	IGSF8	SERPINB7						ARFGAP1
	SLC27A1	CTRC						NDUFA5
	MAZ	NCOR2						UQCRH
	KCNJ14	TNFRSF9						LYPLAL1
	SOX17	SYN2						ZNF17
	UNC93B1	DSG3						RCBTB2
	BCL9L	PPY2						VEGFB
	DTX3	CPNE6						DRG2
	CTSF	MTF1						ACY3
	GYS1	THSD4						MEF2C
	PGF	IQSEC1						LBR
	NPBWR1	SLC9A8						CBFA2T3
	SLC5A2	TNFRSF4						LZTS2
	CRHR2	ID1						MYB
	GPAA1	RUSC2						RCN3
	LRRC14	RLBP1						DBNL
	GALNT6	PLCXD1						ARHGEF10L
	SLC35E2	PTPN3						TSPAN32
	CXCL3	GABRA4						ACTR3
	SPATA20	CYP2E1						HECA
	RTN4R	CREM						FAM65A
	MFSD7	FXYD6						MRPL4
	PTCRA	RASSF6						MDFIC
	PPP1R3D	CHRDL2						MNAT1
	BAX	DPEP1						NUFIP2
	RNPEP	TRHR						ZDHHC2
	ZHX2	CPNE7						MBNL2
	TSSC4	CTLA4						RAP1A
	PNMA3	VPS37B						LZTR1
	PLA2G6	NTRK3						NUBP2
	RANGAP1	NFKB1						ZNF85
	MVK	CAMK2N1						CAPN3
	IDUA	RAB3A						SMARCC2
	RALGDS	TICAM1						USF2
	SH3BP5L	NFIL3						GNAI3
	TFEB	SLC7A1						FHL3
	CD79A	ANKRD9						CD4
	CDK5R2	DUSP8						PTK2B
	HPS1	SORCS2						ZNF230
	NDRG2	YPEL4						SOX4
	ATP6V1G2	HS3ST4						RHOF
	NKIRAS2	REXO1L1						USP20
	PKD1	SMAD3						DERA
	GALNS	CCBP2						PKD1
	ZNF395	NUDT11						LAPTM4A
	FOXK1	WWC1						DIRC2
	TPM2	APLP2						GFRA4
	ULK1	COL9A2						PTPN12
	MSRA	CTNNAL1						CRYZL1
	CD22	CHRAC1						GPR137B
	PARVB	SLA						PSMA1
	NFATC1	RAMP3						LAMP1
	PPAN	CYB5D1						RXRA
	TTLL12	BMP2						RFWD2
	SCRN2	TUBB2A						STAG2
	GRK6	ZIC3						NFATC1
	THY1	P2RX4						CD55
	RASSF1	DIRC1						LYPLA1
	OPA3	PAQR5						SCYL1
	EFNB1	CDH1						UAP1L1
	LTBP4	B4GALT1						YOD1
	MON1B	STX1A						NAPG
	TUFM	HIF1A						ZNF513
	NAGLU	MARCKS						PLCG1
	HSPB9	MGAM						HAGHL
	TRAF1	FAM57A						PEX14
	CYB5R3	CCHCR1						THYN1
	ZNF653	PADI3						PAQR6
	GRWD1	SOX1						FLYWCH1
	EIF4G1	FERD3L						SLC25A1
	HSPBP1	DEFB118						MRPL33
	GPR20	IL1R2						MGAT1
	FRMD4A	SLC41A2						SLC35B2
	REEP6	PRDM8						CKB
	AGRP	PLSCR2						MAP3K14
	KLF16	ZNF503						CD36
	SLC12A7	ZFYVE28						UBLCP1
	SAMD1	CSDC2						CCT2
	NXF1	ALPL						ARF4
	DNAJB2	RANBP2						ANAPC13
	TSPAN32	SUV420H2						ZNF692
	ANKRD33	PER1						SH3GLB1
	NOVA2	PDZK1IP1						SLC12A6
	VPS37B	BMPR1B						HMGN3
	HOOK2	LRRC18						SUPT5H
	TRIM35	YES1						USP16
	ISG20L2	IL17F						CDK2AP2
	TPCN1	KHDRBS3						APBB1
	GNG7	SMR3A						ALG14
	STRN4	TUBB6						CHD3
	WASF2	SOX7						CXXC1
	PTK2B	IL4I1						WDR75
	NARFL	MAP3K8						GDI1
	ILF3	BTNL9						CCM2
	UBE2M	AQP9						EFTUD2
	FANCE	PNPLA1						N4BP2
	CLN6	CCR1						PRDX1
	SLC2A6	ZNF331						OR2W3
	SLC16A11	NHLH1						ARHGAP4
	ATG9A	ZNF468						EHMT2
	FAM109B	RGAG1						COX17
	GDPD5	TNF						GTPBP3
	VARS	RCOR1						PACS2
	TTC16	TAS2R16						ZNF721
	CACNA1I	THBS1						ATG4B
	CABP5	REL						MAL
	H2AFX	OAS3						PLEKHG2
	TNIP2	VCAM1						VPS36
	CRIP1	PTAFR						MYNN
	SREBF2	ZNF542						DMPK
	GDI1	ADCY8						PUS1
	ACADS	TLR2						RPS13
	APOBEC3F	RTP3						BCL9L
	EMD	ARL14						TAPBP
	UBE2O	PPRC1						FADS2
	KCNQ3	EMD						SNX10
	ASB6	LOXL4						CCDC104
	DHX37	SPRED1						CD58
	COMTD1	CREG2						GRSF1
	KLHDC7A	ETNK1						PSMC6
	HIPK2	CCL22						ZFP36L2
	MLLT6	METRNL						SSR3
	DBN1	TAS2R8						CC2D1A
	DUS3L	PHYHIPL						RNF2
	CCDC71	PARD6G						CHKB
	ZNF182	DAO						SH3BGRL
	SCARF2	MS4A2						CDKN2D
	SLC16A5	ERN2						STUB1
	LSR	PPCDC						RASA4
	ZBTB17	CCIN						GTF2F2
	ACADVL	DPYS						TRPV2
	NUP62	HS3ST3A1						HPR
	RPA4	TP53I11						AP2A1
	LRFN4	SSTR4						VBP1
	CEBPB	RAD23B						SMPD1
	POLR3H	MASTL						DLG4
	BANP	TTTY11						STOM
	RPAP1	HAVCR2						SMARCA5
	ABTB1	CLCF1						PLEKHG3
	AUP1	NINJ1						CPSF3
	RNF31	CYP17A1						DGKZ
	MYOD1	PFKFB3						GGPS1
	CYP27A1	MPDZ						ZBTB16
	LIME1	HSPA12B						RFX1
	MED25	DEFB123						UQCRB
	ST14	PPEF2						MRFAP1L1
	COX6A2	SQLE						CSNK1G2
	KEAP1	EDN2						GABRB2
	ROBO3	ATP1B1						LDHA
	XRCC1	ZNF683						NR1H2
	ZBTB7B	PSD2						SLC38A2
	THRA	HUS1						SLC25A29
	STUB1	PDE2A						TPCN2
	MKNK2	PPAP2B						MBD4
	RNF40	ZNF70						ST3GAL6
	EXOC7	ATOH7						ATN1
	ST6GALNAC6	UNC93A						TNK2
	IRX4	VPS37C						TSPAN16
	SRRM2	LAYN						ANKRD11
	KDELR1	CCL8						NDUFA4
	MYO9B	NR4A3						STX7
	LYPD3	LEMD1						ATXN3
	TAOK2	P2RY1						FBXO5
	PTPN7	MAGEA5						IER5L
	SLC11A1	EFHD1						SOX17
	BAZ2A	GABARAPL1						MTCH1
	MON1A	MORC1						CDC26
	TJAP1	ICAM1						CDC42
	DBNL	KIR2DL4						HEXB
	HDGF	MIA						CD97
	FAM53B	PADI1						PPP1R16A
	LTBP3	JARID2						SNX2
	SCLY	C5AR1						RBX1
	CHST13	TPSG1						TSNAX
	CDK5RAP3	FOXF1						WAS
	ACTG1	DLG5						ZBTB7A
	USP5	PTS						ARRB1
	CDC42EP1	PTRF						ITM2C
	PSORS1C2	DNTTIP2						TMED5
	GCN1L1	SAMD4B						CD9
	CMTM5	ASB16						PYGO2
	ZNF513	CYP7A1						VDAC3
	WNT10A	SLC2A4						CASP7
	GPR156	RAPGEF3						LENG8
	SLC35A4	MGAT4A						TOM1
	NFKB2	GRPR						DHX37
	NUMBL	EPS8L2						TMED2
	WDR6	MGP						MRPL50
	HPS6	CAPNS2						SLC26A11
	PREX1	MAP4K3						TMEM129
	PCSK7	EPHA4						EEF1B2
	ARHGEF10L	LRP5						STAT6
	PLEKHG2	NGFR						THOP1
	KCNG1	GNA12						RIOK3
	NSUN5	PAK6						TRIAP1
	ITGAX	LPL						PPP1R12C
	PPM1F	KLHL1						ATG9A
	PORCN	NFATC4						RPL6
	SH3GLB2	CRISP2						ITPR2
	MAPK7	KRTAP8-1						QPCT
	B3GAT1	EDN1						HIAT1
	TMEM121	MMP11						PPT1
	RDH13	SLC11A2						H2AFZ
	ATP13A2	CTXN1						KEAP1
	BCKDK	CD274						H2AFX
	SCGB1A1	ZNF100						GNB2
	RTBDN	NEUROD1						RPL30
	UBE2S	MESDC1						PLOD3
	APOBEC3C	CXCL14						NUP50
	KRT1	TTYH3						SRP19
	ZFYVE27	GPR84						MFSD1
	AP1B1	HIVEP3						KLHL25
	ZC3H7B	COL4A3						LEMD3
	FOXC2	KIF19						LRP10
	CACNG6	APOL5						PLEKHF2
	PTGIR	CALCR						AIF1
	NDUFS8	SYN1						ATG16L2
	HSPB1	STARD8						MAP4K5
	TFE3	BARX2						LASP1
	PRR7	EFNA3						ZNF184
	TCAP	SIPA1L3						IFRD1
	FHL3	ABL2						ZNF267
	ARFGAP1	PHLDB1						TSPAN5
	DLEC1	FGFBP1						ATAD3A
	KRT10	SCNN1G						PDIK1L
	LMNB2	BRS3						RPL36AL
	PLCXD2	CALML3						HMGB2
	TMED9	ASPH						PTPN7
	VENTX	DOT1L						FBXO44
	ULK3	LAMB3						LSS
	MPST	RNF39						TMEM154
	SLC10A3	SPRED2						TOPORS
	CLIC3	ACE2						FXR1
	PIK3CD	CUBN						TGDS
	FAM50A	NTSR1						NUP210
	TCEA2	LHFPL2						CASP3
	TRIP6	PITX1						ITGB3BP
	GAS2L1	GPX3						UBASH3A
	ANKRD11	KCNH4						SCLY
	CD4	DDIT3						DALRD3
	SMARCC2	ETV3						PSMA2
	LAMP1	HLA-C						ZNF213
	NOXA1	PYGO1						BTBD6
	SH3GL1	EDA2R						DUSP11
	HOMER3	SERPINA7						RGS2
	FGD3	FA2H						RPL26
	P2RX3	NAT8						CD163
	PAF1	PKNOX2						SIGIRR
	DOK2	PCSK9						CD37
	CHD3	BCL2A1						UBE2NL
	CAPN10	ECEL1						PRKAR2B
	SH3BP2	ADAM9						ABCG2
	CTBP1	PDE4D						MRPL18
	ARRB1	PSG7						CLSTN1
	LRP5L	FAM3D						EEF2
	UCN2	ZNF517						NIPSNAP3A
	GALR3	PCP4						INSIG2
	ZBTB32	ARL5B						GPR65
	PANK4	HDGFL1						STXBP2
	OPLAH	LRP2						SELK
	MIF	PLK3						SCYL2
	ARF5	TNFSF8						SLU7
	LILRB2	PCGF2						ZNF580
	FKBP4	CLDN17						UBE2S
	TACR2	KRTAP9-4						EZH1
	SNAI3	CPXM2						MRPL32
	GPT	SLC35E4						LSP1
	ZNF526	PHLDA2						CD59
	SLC35B2	CCKAR						DDIT4
	CDC37	PLCD3						PGRMC1
	FAM65A	PRELP						BST2
	GATA3	HOXA7						ATP5L
	RUVBL2	SNX8						NUDT9
	FBXO46	SLC7A5						SH3BP5L
	NDE1	LONRF1						CCNL1
	PRKCSH	DACT2						FAM105A
	ALDH3B1	BCAR3						MRPL3
	SF3A1	MLF1IP						POMP
	BLK	LRRC4						GDAP2
	ZNF687	GUCY1A2						MGAT2
	RASSF7	SPSB1						TCN1
	FURIN	CLEC7A						SLC24A6
	CDK2AP2	GPC4						CNIH2
	FADS2	ACVR2A						SDCBP
	OGFR	GPR35						CTSG
	TBC1D17	DAPK2						SNPH
	SEMA6B	CXCL16						NUCB2
	BCKDHA	MSC						FPGS
	ADCK5	DENND1B						CDH22
	B3GAT3	NOTCH3						RIN3
	P2RX2	SLC22A9						UBL3
	ATF5	ETS2						RNASE3
	GPSM1	DUSP2						POLR2K
	ACBD4	PDHA2						PREB
	FDXR	LSM11						LPHN1
	LRFN3	CD69						FHOD1
	LEMD2	PLA2G2E						RPL5
	TRADD	NRP2						SEC24C
	ZNF213	LOC388882						LSM5
	CCDC9	KCNA7						ZBTB1
	NPBWR2	BTG3						TUBGCP2
	ZNF592	LRRTM2						GTF2F1
	WDR24	IL1R1						RPS15A
	UBL4A	MUC15						CIC
	GCDH	SAG						AP1G2
	CES2	MUC20						CKLF
	SH3BGRL3	SPACA4						DCUN1D1
	PURA	ARL4A						MBNL1
	GPR153	SPATA3						ATAD3C
	SOX18	PRMT8						IQGAP1
	SH2B1	CLCA4						NPEPL1
	NOC2L	FZD6						TMCO4
	MAD1L1	TRPV4						BAZ2A
	IRF3	CPXCR1						HTATIP2
	GGA1	FATE1						RPS12
	TBCD	CD80						NKD2
	PTMS	MTNR1B						DPH2
	SPI1	PPM1J						IDI1
	GPI	TNFAIP3						CORO1A
	AMN	IER3						OS9
	SLC17A7	SLC25A32						COMMD10
	SMG5	ATF3						COPS8
	TSEN54	PI3						SACM1L
	RRBP1	SAMSN1						KLHL12
	PHB2	AVPI1						GPSM3
	TBC1D10A	CCRN4L						ASB6
	RPUSD1	TFF3						MRPS23
	IL4I1	MYF6						SF3B1
	GRINA	NPAS1						PCM1
	RGS9	PRDM7						ALDH1A1
	ELL	ACSL1						GNPDA2
	GIPR	HCRTR1						HPRT1
	ABCD1	CDCP1						TNFRSF1B
	PPP2R5B	FAM71A						ABCD1
	MLC1	EGLN3						LRRC40
	LHB	ABRA						SMG5
	TRAF7	LONRF3						ZNF319
	CSNK1D	CIDEC						DCP2
	MAPKBP1	SLC9A3R2						CTDSP1
	SIGLEC10	AHR						IKBKE
	C1QTNF6	EHD4						DBN1
	IRAK1	TRIM40						COMMD3
	LDLRAP1	GAS2L3						BEX1
	ST3GAL2	RFX2						SHFM1
	GTPBP1	NYX						TXNDC9
	ACD	CYP2A7						OTUD5
	ZNF707	FEV						KHSRP
	HES4	FREM1						IBTK
	PHF1	IL6						PANX2
	PLCXD1	EFHB						CDC73
	PPP1R9B	ZNF567						CD48
	RFX1	DNAJB5						ST14
	RAB35	FFAR2						RIT1
	TICAM1	LRFN5						GDI2
	FBXL6	VGF						PKN1
[truncated: 2,879 more rows]
