# Supplementary material for: Meta-analysis of host response networks identifies a common core in tuberculosis
Source: NPJ Syst Biol Appl. 2017 Feb 10;3:4. doi: 10.1038/s41540-017-0005-4 (PMC5445610; doi:10.1038/s41540-017-0005-4)
Supplement: Supplementary file 6 — Supplementary Table 2 [file 41540_2017_5_MOESM6_ESM.xlsx]

## Sheet: Sheet1
Supplementary Table S2. The Human Protein-protein interaction network (hPPiN).
Node A	Node B	Interaction_type		Network Properties
A1BG	ANXA7	Directed		Number of nodes	17062
A1BG	CDKN1A	Directed		Edges	208759
A1BG	CRISP3	Directed		Directed edges	168237 (80.6%)
A1BG	TK1	Directed		Bidirectional edges	40522 (19.4%)
A1CF	APOBEC1	Undirected		Network Diameter	12
A1CF	CELF2	Directed		Clustering coefficient	0.127
A1CF	KHSRP	Undirected
A1CF	SYNCRIP	Directed
A1CF	TNPO2	Directed
A2BP1	ATXN1	Directed
A2BP1	ATXN2	Directed
A2BP1	DMRTB1	Directed
A2BP1	HNRNPF	Directed
A2BP1	HSFX1	Directed
A2BP1	LZTS2	Directed
A2BP1	MAFF	Directed
A2BP1	MAFK	Directed
A2BP1	PSMF1	Directed
A2BP1	QKI	Directed
A2BP1	RBM9	Directed
A2BP1	RHOXF2	Directed
A2BP1	TNRC4	Directed
A2M	ABCA1	Directed
A2M	ADAM19	Directed
A2M	ADAMTS1	Undirected
A2M	ALDOA	Directed
A2M	AMBP	Undirected
A2M	ANXA6	Directed
A2M	ANXA7	Directed
A2M	APOE	Undirected
A2M	APP	Undirected
A2M	ATF7IP	Directed
A2M	B2M	Directed
A2M	C11orf58	Directed
A2M	CDK2AP2	Directed
A2M	CDKN1A	Directed
A2M	CFD	Directed
A2M	CPB2	Directed
A2M	CTSB	Directed
A2M	CTSE	Directed
A2M	ELA1	Directed
A2M	EP300	Directed
A2M	F5	Directed
A2M	F8	Directed
A2M	FN1	Directed
A2M	FOXA1	Directed
A2M	FOXA2	Directed
A2M	GAS6	Directed
A2M	GRB2	Directed
A2M	H2AFX	Directed
A2M	HMOX2	Directed
A2M	HSPA5	Undirected
A2M	IL10	Undirected
A2M	IL1B	Undirected
A2M	IL4	Directed
A2M	KLK13	Directed
A2M	KLK2	Directed
A2M	KLK3	Undirected
A2M	LCAT	Directed
A2M	LEP	Undirected
A2M	LRP1	Undirected
A2M	MMP2	Undirected
A2M	MYOC	Directed
A2M	NGF	Undirected
A2M	NGFB	Directed
A2M	NUDT21	Directed
A2M	PAEP	Directed
A2M	PDGFB	Directed
A2M	RAP1B	Directed
A2M	RPP14	Directed
A2M	SEPT8	Directed
A2M	SERPINA1	Directed
A2M	SHBG	Directed
A2M	SMAP	Directed
A2M	SMN1	Directed
A2M	TCF4	Directed
A2M	TGFB2	Directed
A2M	TGFBI	Directed
A2M	TGIF1	Directed
A2M	TK1	Directed
A2M	TNFRSF14	Directed
A2M	TSC22D1	Directed
A2M	TTR	Directed
A2M	UFD1L	Directed
A4GALT	B3GALNT1	Directed
AAAS	BANF1	Directed
AAAS	CTCF	Directed
AAAS	GEMIN4	Directed
AAAS	GEMIN5	Directed
AAAS	NUP107	Directed
AAAS	NUP133	Directed
AAAS	NUP153	Directed
AAAS	NUP155	Directed
AAAS	NUP160	Directed
AAAS	NUP205	Directed
AAAS	NUP214	Directed
AAAS	NUP35	Directed
AAAS	NUP37	Directed
AAAS	NUP43	Directed
AAAS	NUP50	Directed
AAAS	NUP54	Directed
AAAS	NUP62	Directed
AAAS	NUP85	Directed
AAAS	NUP88	Directed
AAAS	NUP93	Directed
AAAS	NXF1	Directed
AAAS	PAX5	Directed
AAAS	RAE1	Directed
AAAS	RNPS1	Directed
AAAS	SLBP	Directed
AAAS	SNRPF	Directed
AAAS	SNRPG	Directed
AAAS	SRSF1	Directed
AAAS	SRSF7	Directed
AAAS	TPR	Directed
AACS	ACAT1	Undirected
AACS	ACAT2	Directed
AACS	BDH1	Directed
AACS	BDH2	Directed
AACS	EHHADH	Undirected
AACS	FAH	Directed
AACS	HADH	Undirected
AACS	HMGCL	Directed
AACS	HMGCS1	Undirected
AACS	HMGCS2	Directed
AACS	HSD17B10	Directed
AACS	HSD17B4	Directed
AACS	OXCT1	Directed
AACS	OXCT2	Directed
AADAC	CES1	Directed
AADAC	CES5A	Directed
AADAC	DDHD1	Directed
AADAC	LIPA	Directed
AADAC	PLA1A	Directed
AADAC	PPME1	Directed
AADAC	PRDX6	Directed
AADACL4	SETDB1	Directed
AADAT	AASDH	Directed
AADAT	AASDHPPT	Directed
AADAT	AFMID	Directed
AADAT	EPHA4	Directed
AADAT	FGFR2	Directed
AADAT	KMO	Directed
AADAT	KYNU	Directed
AADAT	OGDH	Directed
AADAT	OGDHL	Directed
AADAT	RAD21	Directed
AADAT	SCYL3	Directed
AADAT	SLC25A21	Directed
AAGAB	EIF3C	Directed
AAGAB	EP300	Directed
AAGAB	IRF1	Directed
AAGAB	SP1	Directed
AAGAB	TAF1	Directed
AAK1	CNOT10	Directed
AAK1	CSDE1	Directed
AAK1	CSRP3	Directed
AAK1	DDEFL1	Directed
AAK1	EIF2AK2	Directed
AAK1	FGR	Directed
AAK1	GATA2	Directed
AAK1	HINT2	Directed
AAK1	HLCS	Directed
AAK1	HNRPD	Directed
AAK1	HOXC8	Directed
AAK1	HRB	Directed
AAK1	KLHL13	Directed
AAK1	LOC51035	Directed
AAK1	MDM4	Directed
AAK1	MRPL18	Directed
AAK1	NEUROD1	Directed
AAK1	NFATC3	Directed
AAK1	NFATC4	Directed
AAK1	OTUD7B	Directed
AAK1	PAGE4	Directed
AAK1	PDLIM5	Directed
AAK1	PLG	Directed
AAK1	PTPMT1	Directed
AAK1	RELA	Directed
AAK1	RPS6KA2	Directed
AAK1	SCYL3	Directed
AAK1	SFRS4	Directed
AAK1	SOX10	Directed
AAK1	SOX2	Directed
AAK1	STK16	Directed
AAK1	TDRD3	Directed
AAK1	TSC22D3	Directed
AAK1	TSG101	Directed
AAK1	TTK	Directed
AAK1	WDR45L	Directed
AAK1	YES1	Directed
AAK1	ZCCHC14	Directed
AAK1	ZSCAN20	Directed
AAMP	FOS	Directed
AAMP	GABARAPL2	Directed
AAMP	MAP1LC3B	Directed
AAMP	PBX3	Directed
AAMP	SIX5	Directed
AAMP	TH1L	Undirected
AAMP	ZNF143	Directed
AANAT	ASMT	Directed
AANAT	DDC	Directed
AANAT	IDO1	Directed
AANAT	MAOA	Directed
AANAT	MAOB	Directed
AANAT	PRKACA	Directed
AANAT	RAD21	Directed
AANAT	YWHAG	Directed
AANAT	YWHAZ	Directed
AARS	AARS2	Directed
AARS	AGXT	Directed
AARS	AGXT2	Directed
AARS	CEBPB	Directed
AARS	FOS	Directed
AARS	GARS	Directed
AARS	GPT	Directed
AARS	GPT2	Directed
AARS	PBX3	Directed
AARS	SCLY	Directed
AARS2	AGXT	Directed
AARS2	AGXT2	Directed
AARS2	CTCF	Directed
AARS2	GPT	Directed
AARS2	GPT2	Directed
AARS2	SCLY	Directed
AARS2	YWHAQ	Directed
AASDH	AASDHPPT	Directed
AASDH	AASS	Directed
AASDHPPT	AASS	Directed
AASDHPPT	C19ORF62	Directed
AASDHPPT	FASN	Directed
AASDHPPT	HIST1H4B	Directed
AASDHPPT	HIST1H4C	Directed
AASDHPPT	HIST1H4J	Directed
AASDHPPT	HIST4H4	Directed
AASDHPPT	MDFI	Undirected
AASDHPPT	TRAF2	Undirected
AASDHPPT	USP22	Directed
AASS	ALDH7A1	Directed
AASS	BTD	Directed
AASS	ICT1	Directed
AASS	MYC	Directed
AASS	TERF2	Directed
AATF	DAZAP2	Undirected
AATF	E2F6	Directed
AATF	ELF1	Directed
AATF	LDOC1	Undirected
AATF	LZTR1	Directed
AATF	MAGED1	Directed
AATF	MAPT	Undirected
AATF	MAX	Directed
AATF	MPP6	Undirected
AATF	PAWR	Undirected
AATF	PCBD2	Directed
AATF	POLR2J	Undirected
AATF	RB1	Undirected
AATF	RBL1	Directed
AATF	RBL2	Directed
AATF	SP1	Undirected
AATF	SS18L1	Directed
AATF	SUZ12	Directed
AATF	USF1	Directed
AATK	STK39	Directed
ABAT	ADC	Directed
ABAT	ALDH1A3	Directed
ABAT	ALDH1B1	Directed
ABAT	ALDH2	Undirected
ABAT	ALDH3A1	Undirected
ABAT	ALDH3A2	Directed
ABAT	ALDH5A1	Directed
ABAT	ALDH6A1	Directed
ABAT	ALDH7A1	Directed
ABAT	ALDH9A1	Directed
ABAT	AOX1	Directed
ABAT	CNDP1	Directed
ABAT	GAD1	Directed
ABAT	GAD2	Undirected
ABAT	GATM	Directed
ABAT	HIBADH	Directed
ABAT	HNF4A	Directed
ABAT	UPB1	Directed
ABCA1	AOX1	Undirected
ABCA1	APOA1	Undirected
ABCA1	COPS2	Directed
ABCA1	COPS5	Directed
ABCA1	CREBBP	Undirected
ABCA1	CSNK2A1	Directed
ABCA1	FADD	Undirected
ABCA1	HGS	Directed
ABCA1	LIMK1	Directed
ABCA1	LMO7	Directed
ABCA1	MPP6	Directed
ABCA1	NCOA2	Directed
ABCA1	PDLIM4	Directed
ABCA1	PRPF8	Directed
ABCA1	RAPGEF6	Directed
ABCA1	RIMS2	Directed
ABCA1	RXRA	Directed
ABCA1	SDHB	Directed
ABCA1	SNTB2	Undirected
ABCA1	TIAM1	Directed
ABCA1	UBC	Undirected
ABCA1	UGP1	Directed
ABCA1	XPC	Directed
ABCA10	RAD21	Directed
ABCA11P	FOS	Directed
ABCA11P	PBX3	Directed
ABCA11P	SP1	Directed
ABCA17P	CTCF	Directed
ABCA17P	CTCFL	Directed
ABCA17P	E2F6	Directed
ABCA17P	MAX	Directed
ABCA17P	NRF1	Directed
ABCA2	ABCD4	Directed
ABCA2	CACNA1A	Directed
ABCA2	CDK5RAP2	Directed
ABCA2	CTCF	Directed
ABCA3	CTCF	Directed
ABCA3	CTCFL	Directed
ABCA3	E2F6	Directed
ABCA3	MAX	Directed
ABCA3	NRF1	Directed
ABCA4	CNGB1	Directed
ABCA5	E2F1	Directed
ABCA7	EBF1	Directed
ABCA7	PBX3	Directed
ABCA7	TAL1	Directed
ABCB1	ARNT	Directed
ABCB1	CAV1	Undirected
ABCB1	DHX9	Directed
ABCB1	HAX1	Directed
ABCB1	HIF1A	Directed
ABCB1	SLC22A1	Directed
ABCB1	SLC22A2	Directed
ABCB1	SLC22A3	Directed
ABCB1	SP1	Directed
ABCB10	E2F1	Directed
ABCB10	GATA1	Directed
ABCB10	GATA2	Directed
ABCB10	MXI1	Directed
ABCB10	TAL1	Directed
ABCB10	ZBTB7A	Directed
ABCB10	ZNF263	Directed
ABCB11	ALB	Directed
ABCB11	SLCO1A2	Directed
ABCB4	CHD9	Directed
ABCB4	HAX1	Directed
ABCB4	RXRA	Directed
ABCB6	ABCA2	Directed
ABCB6	ABCD4	Directed
ABCB6	TAF1	Directed
ABCB6	USF1	Directed
ABCB7	FECH	Directed
ABCB7	ICT1	Directed
ABCB8	C4orf14	Directed
ABCB8	FOS	Directed
ABCB8	IRF1	Directed
ABCB8	NFYA	Directed
ABCB8	NFYB	Directed
ABCB8	SAT1	Directed
ABCB8	SP1	Directed
ABCB8	SP2	Directed
ABCC11	STAT1	Directed
ABCC12	VCPIP1	Directed
ABCC2	EP300	Directed
ABCC2	FOS	Directed
ABCC2	JUND	Directed
ABCC2	PDZD3	Directed
ABCC2	PDZK1	Undirected
ABCC2	RDX	Directed
ABCC2	SLC9A3R1	Directed
ABCC3	ALB	Directed
ABCC3	CEBPB	Directed
ABCC3	CTCF	Directed
ABCC3	FABP6	Directed
ABCC3	HNF4A	Directed
ABCC3	NR3C1	Directed
ABCC3	SLCO1A2	Directed
ABCC4	HAX1	Directed
ABCC5	EP300	Directed
ABCC5	ESR1	Directed
ABCC5	FOXA1	Directed
ABCC5	GATA1	Directed
ABCC5	GATA3	Directed
ABCC5	ZNF143	Directed
ABCC6	VCL	Directed
ABCC8	KCNJ11	Undirected
ABCC8	RAPGEF4	Directed
ABCC9	EEF1G	Undirected
ABCC9	KCNJ11	Directed
ABCC9	LDHA	Undirected
ABCC9	STX1A	Directed
ABCD1	ABCD2	Directed
ABCD1	ABCD3	Directed
ABCD1	PEX19	Directed
ABCD1	POT1	Directed
ABCD1	TERF2	Directed
ABCD2	ABCD3	Directed
ABCD2	MEF2A	Directed
ABCD2	MEF2C	Directed
ABCD2	PEX19	Directed
ABCD3	BRF2	Directed
ABCD3	C20ORF24	Directed
ABCD3	CLN3	Directed
ABCD3	HNF4A	Directed
ABCD3	MEST	Directed
ABCD3	MLF2	Directed
ABCD3	PELO	Directed
ABCD3	PEX19	Undirected
ABCD3	PGRMC1	Directed
ABCD3	PTP4A3	Directed
ABCD3	USP32	Directed
ABCD3	USP50	Directed
ABCD4	DLEU1	Directed
ABCD4	PEA15	Directed
ABCD4	TMEM66	Directed
ABCD4	XRCC6	Undirected
ABCE1	EIF3F	Directed
ABCE1	EIF3H	Undirected
ABCE1	JUND	Directed
ABCE1	RNASEL	Undirected
ABCE1	UBASH3A	Directed
ABCE1	UBC	Directed
ABCE1	USP50	Directed
ABCF1	BHLHE40	Directed
ABCF1	EIF6	Directed
ABCF1	ITGB4BP	Directed
ABCF1	MAX	Directed
ABCF1	MYC	Directed
ABCF2	CEBPB	Directed
ABCF2	PACRG	Directed
ABCF2	SIX5	Directed
ABCF2	SNW1	Directed
ABCF2	ZNF143	Directed
ABCF3	ACIN1	Undirected
ABCF3	C11ORF59	Directed
ABCF3	C4orf14	Undirected
ABCF3	DLEU1	Undirected
ABCF3	DNALI1	Undirected
ABCF3	GATA1	Directed
ABCF3	HIRIP3	Undirected
ABCF3	NRF1	Directed
ABCF3	SLC35E1	Undirected
ABCF3	SRRM2	Directed
ABCF3	TBPL1	Undirected
ABCF3	TOE1	Undirected
ABCG1	CEBPB	Directed
ABCG1	EP300	Directed
ABCG1	SPI1	Directed
ABCG2	EPAS1	Directed
ABCG2	HIF1A	Directed
ABCG2	SLC22A1	Directed
ABCG2	SLC22A2	Directed
ABCG2	SLC22A3	Directed
ABCG5	ABCG8	Directed
ABHD10	H2AFX	Directed
ABHD10	NRF1	Directed
ABHD10	SQSTM1	Directed
ABHD11	EP300	Directed
ABHD11	ESR1	Directed
ABHD11	FOXA1	Directed
ABHD11	TCF12	Directed
ABHD12B	TCF4	Directed
ABHD14B	CTCF	Directed
ABHD2	IRF1	Directed
ABHD2	PBX3	Directed
ABHD2	SP1	Directed
ABHD2	SP2	Directed
ABHD4	ATF3	Directed
ABHD4	FOXA1	Directed
ABHD4	NRF1	Directed
ABHD4	SIN3A	Directed
ABHD4	SREBF1	Directed
ABHD4	TK1	Directed
ABHD5	CCNT2	Directed
ABHD5	NRF1	Directed
ABHD5	PNPLA2	Directed
ABHD8	PBX3	Directed
ABI1	ABL1	Undirected
ABI1	APBB1	Directed
ABI1	CACNA1A	Directed
ABI1	CYFIP2	Directed
ABI1	DIAPH1	Directed
ABI1	DIAPH3	Directed
ABI1	ENAH	Undirected
ABI1	EPS8	Undirected
ABI1	EPS8L1	Directed
ABI1	EPS8L2	Directed
ABI1	EPS8L3	Directed
ABI1	GAS7	Directed
ABI1	HSPA8	Directed
ABI1	ITGA4	Directed
ABI1	MINK1	Directed
ABI1	NCK1	Undirected
ABI1	NCK2	Undirected
ABI1	NCKAP1	Undirected
ABI1	NIN	Directed
ABI1	PAK2	Undirected
ABI1	PRPF40A	Directed
ABI1	RYK	Directed
ABI1	SOS1	Undirected
ABI1	SOS2	Undirected
ABI1	SPTAN1	Undirected
ABI1	TCERG1	Directed
ABI1	WASF1	Directed
ABI2	ABL1	Undirected
ABI2	ACVR1	Directed
ABI2	ACVR1B	Directed
ABI2	ACY1	Directed
ABI2	ADAM19	Undirected
ABI2	ADAM22	Directed
ABI2	ADAM29	Directed
ABI2	ADCK2	Directed
ABI2	AKAP13	Directed
ABI2	AKT3	Directed
ABI2	ALPK1	Directed
ABI2	ARAF	Directed
ABI2	ARPC2	Directed
ABI2	AURKB	Directed
ABI2	BCKDK	Directed
ABI2	BCR	Directed
ABI2	BMX	Directed
ABI2	BRD4	Directed
ABI2	BRK1	Directed
ABI2	BTK	Directed
ABI2	C9ORF96	Directed
ABI2	CAMK1D	Directed
ABI2	CAMK2D	Directed
ABI2	CAMKK1	Directed
ABI2	CCDC53	Directed
ABI2	CCL2	Directed
ABI2	CDK10	Directed
ABI2	CDK3	Directed
ABI2	CDK4	Directed
ABI2	CDK5	Directed
ABI2	CDK5R1	Directed
ABI2	CDKL5	Directed
ABI2	CGI-116	Directed
ABI2	CHEK1	Directed
ABI2	CLK1	Directed
ABI2	CPNE3	Directed
ABI2	CSK	Directed
ABI2	CSNK1D	Directed
ABI2	CSNK1E	Directed
ABI2	CSNK1G1	Directed
ABI2	CSNK1G2	Directed
ABI2	CSNK1G3	Directed
ABI2	CSNK2A2	Directed
ABI2	CYFIP1	Directed
ABI2	DDR1	Directed
ABI2	DDR2	Directed
ABI2	DUSP21	Directed
ABI2	DYRK1B	Directed
ABI2	DYRK2	Directed
ABI2	DYRK4	Directed
ABI2	EEF2K	Directed
ABI2	EFNB3	Directed
ABI2	EGR1	Directed
ABI2	EIF2AK1	Directed
ABI2	EPHA3	Directed
ABI2	EPHA4	Directed
ABI2	EPHA7	Directed
ABI2	FASTK	Directed
ABI2	FES	Directed
ABI2	FGR	Directed
ABI2	FLJ25006	Directed
ABI2	GAK	Directed
ABI2	GRK5	Directed
ABI2	GSK3A	Directed
ABI2	GSK3B	Directed
ABI2	GTF2H1	Directed
ABI2	HIPK4	Directed
ABI2	IFT20	Directed
ABI2	IRAK3	Directed
ABI2	JAK2	Directed
ABI2	KRT15	Undirected
ABI2	KRT19	Undirected
ABI2	KRT20	Directed
ABI2	LATS1	Directed
ABI2	LCK	Directed
ABI2	LYK5	Directed
ABI2	MAP2K5	Directed
ABI2	MAP3K11	Directed
ABI2	MAP3K13	Directed
ABI2	MAP3K14	Directed
ABI2	MAP3K7	Directed
ABI2	MAP4K2	Directed
ABI2	MAPK1	Directed
ABI2	MAPK10	Directed
ABI2	MAPK7	Directed
ABI2	MAPK9	Directed
ABI2	MAPKAPK5	Directed
ABI2	MAST1	Directed
ABI2	MET	Directed
ABI2	MGC16169	Directed
ABI2	MOS	Directed
ABI2	NCK2	Undirected
ABI2	NCKAP1	Directed
ABI2	NEK10	Directed
ABI2	NEK3	Directed
ABI2	NPR2	Directed
ABI2	NRBP1	Directed
ABI2	NRP1	Directed
ABI2	NRP2	Directed
ABI2	NUAK1	Directed
ABI2	PACSIN1	Directed
ABI2	PAK1	Directed
ABI2	PAK4	Directed
ABI2	PAK6	Directed
ABI2	PCM1	Undirected
ABI2	PCTK3	Directed
ABI2	PDGFRA	Directed
ABI2	PDIK1L	Directed
ABI2	PDPK1	Directed
ABI2	PIK3C3	Directed
ABI2	PIM1	Directed
ABI2	PIM2	Directed
ABI2	PIM3	Directed
ABI2	PKN1	Directed
ABI2	PLK2	Directed
ABI2	PLK3	Directed
ABI2	PRKACA	Directed
ABI2	PRKACB	Directed
ABI2	PRKACG	Directed
ABI2	PRKCH	Directed
ABI2	PRKCI	Directed
ABI2	PRKCQ	Directed
ABI2	PRKCZ	Directed
ABI2	PRKD2	Directed
ABI2	PRKY	Directed
ABI2	PTK6	Directed
ABI2	RAC1	Undirected
ABI2	RET	Directed
ABI2	RIOK1	Directed
ABI2	RPS1KL1	Directed
ABI2	RPS6KA2	Directed
ABI2	RPS6KA3	Directed
ABI2	RPS6KA4	Directed
ABI2	RPS6KA6	Directed
ABI2	RPS6KB1	Directed
ABI2	SCYL2	Directed
ABI2	SGK3	Directed
ABI2	SH3KBP1	Undirected
ABI2	SKAP1	Directed
ABI2	SNAP23	Undirected
ABI2	SRPK1	Directed
ABI2	SRPK2	Directed
ABI2	STK10	Directed
ABI2	STK16	Directed
ABI2	STK17A	Directed
ABI2	STK38	Directed
ABI2	STK38L	Directed
ABI2	STK4	Directed
ABI2	STK40	Directed
ABI2	STYK1	Directed
ABI2	SYK	Directed
ABI2	TAF1	Directed
ABI2	TBK1	Directed
ABI2	TBRG4	Directed
ABI2	TNIK	Directed
ABI2	TNK2	Directed
ABI2	TNNI3K	Directed
ABI2	TP53RK	Directed
ABI2	TRIM27	Directed
ABI2	TRIM32	Directed
ABI2	TSSK6	Directed
ABI2	TTK	Directed
ABI2	TYRO3	Directed
ABI2	UBC	Directed
ABI2	UHMK1	Directed
ABI2	VCL	Undirected
ABI2	VRK3	Directed
ABI2	WASF1	Undirected
ABI2	WEE1	Directed
ABI2	WIF1	Directed
ABI2	YES1	Directed
ABI2	ZAP70	Directed
ABI3	ABI3BP	Undirected
ABI3	CEP170L	Directed
ABI3	CEP170P1	Directed
ABI3	DTNBP1	Undirected
ABI3	EBF1	Directed
ABI3	EIF3H	Undirected
ABI3	HOMER1	Undirected
ABI3	KIAA0408	Undirected
ABI3	KIAA0470L	Directed
ABI3	KIAA1712	Directed
ABI3	KRT15	Undirected
ABI3	PAK1	Undirected
ABI3	PAK2	Undirected
ABI3	RUNX1T1	Undirected
ABI3	SNAP23	Undirected
ABI3	TMEM147	Undirected
ABI3BP	ABI3	Undirected
ABI3BP	GRB2	Directed
ABI3BP	MYC	Directed
ABL1	ABI1	Undirected
ABL1	ABI2	Undirected
ABL1	ABL2	Undirected
ABL1	ADAM15	Directed
ABL1	APBB1	Directed
ABL1	ARHGAP17	Directed
ABL1	ATF3	Directed
ABL1	ATM	Undirected
ABL1	ATR	Directed
ABL1	BCAR1	Directed
ABL1	BCL3	Directed
ABL1	BCR	Undirected
ABL1	BDP1	Directed
ABL1	BRCA1	Directed
ABL1	BRF1	Directed
ABL1	BRF2	Directed
ABL1	C3	Undirected
ABL1	CABLES1	Undirected
ABL1	CABLES2	Undirected
ABL1	CASP9	Directed
ABL1	CAT	Directed
ABL1	CAV1	Undirected
ABL1	CBL	Undirected
ABL1	CDC2	Directed
ABL1	CDK5	Undirected
ABL1	CDKN1B	Undirected
ABL1	CEBPB	Directed
ABL1	CREB1	Directed
ABL1	CRK	Undirected
ABL1	CRKL	Undirected
ABL1	CTNND1	Directed
ABL1	CTNND2	Directed
ABL1	DDB1	Directed
ABL1	DDB2	Directed
ABL1	DOK1	Undirected
ABL1	EP300	Undirected
ABL1	EPHA3	Undirected
ABL1	EPHB2	Undirected
ABL1	EVL	Directed
ABL1	FGR	Directed
ABL1	FOSL1	Directed
ABL1	GATA2	Directed
ABL1	GPX1	Directed
ABL1	GRB10	Directed
ABL1	GRB2	Undirected
ABL1	GTF2F1	Directed
ABL1	HCK	Directed
ABL1	HDAC2	Directed
ABL1	HSP90AA1	Undirected
ABL1	HSPA4	Directed
ABL1	INPPL1	Undirected
ABL1	IRF1	Directed
ABL1	JAK1	Undirected
ABL1	JUN	Undirected
ABL1	KIT	Undirected
ABL1	MAFK	Directed
ABL1	MAP4K5	Directed
ABL1	MAPT	Directed
ABL1	MDM2	Directed
ABL1	MEF2C	Directed
ABL1	MICAL1	Directed
ABL1	MTOR	Undirected
ABL1	MYC	Directed
ABL1	NCK1	Undirected
ABL1	NCOA3	Directed
ABL1	NCSTN	Undirected
ABL1	NEDD9	Directed
ABL1	NFKBIA	Undirected
ABL1	NOTCH3	Directed
ABL1	NR2C2	Directed
ABL1	NRF1	Directed
ABL1	NTRK1	Undirected
ABL1	PAG1	Undirected
ABL1	PAK2	Directed
ABL1	PARK2	Directed
ABL1	PIK3R1	Undirected
ABL1	PLCG1	Undirected
ABL1	PLSCR1	Undirected
ABL1	POLR2A	Directed
ABL1	PRKD1	Directed
ABL1	PRKDC	Directed
ABL1	PSTPIP1	Directed
ABL1	PTPN12	Directed
ABL1	PTPN6	Undirected
ABL1	PXN	Undirected
ABL1	RAD21	Directed
ABL1	RAD51	Directed
ABL1	RAD52	Undirected
ABL1	RAD9A	Directed
ABL1	RAN	Directed
ABL1	RASA1	Undirected
ABL1	RB1	Undirected
ABL1	RDBP	Directed
ABL1	RFX1	Directed
ABL1	RIN1	Undirected
ABL1	ROBO1	Undirected
ABL1	ROS1	Undirected
ABL1	RYBP	Directed
ABL1	SETDB1	Directed
ABL1	SFN	Directed
ABL1	SH3BP1	Directed
ABL1	SHC1	Directed
ABL1	SHD	Directed
ABL1	SHE	Directed
ABL1	SIRT6	Directed
ABL1	SLC9A2	Directed
ABL1	SMARCA4	Directed
ABL1	SMARCB1	Directed
ABL1	SMC3	Directed
ABL1	SORBS1	Directed
ABL1	SORBS2	Undirected
ABL1	SOS1	Directed
ABL1	SOS2	Undirected
ABL1	SPTA1	Directed
ABL1	SPTAN1	Directed
ABL1	SRC	Undirected
ABL1	ST5	Directed
ABL1	STAT1	Directed
ABL1	STK4	Directed
ABL1	TERF1	Directed
ABL1	TERT	Undirected
ABL1	TOPBP1	Directed
ABL1	TP53	Undirected
ABL1	TP73	Undirected
ABL1	TRIM28	Directed
ABL1	TUB	Undirected
ABL1	UBC	Directed
ABL1	USF2	Directed
ABL1	VAV1	Directed
ABL1	WASF1	Directed
ABL1	WASL	Directed
ABL1	XRCC4	Directed
ABL1	XRCC6	Directed
ABL1	YT521	Directed
ABL1	YTHDC1	Directed
ABL1	YWHAB	Directed
ABL1	YWHAE	Directed
ABL1	YWHAG	Directed
ABL1	YWHAH	Directed
ABL1	YWHAZ	Directed
ABL1	ZAP70	Undirected
ABL1	ZBTB33	Directed
ABL1	ZDHHC16	Directed
ABL1	ZNF263	Directed
ABL1	ZNF274	Directed
ABL2	ABL1	Undirected
ABL2	BCR	Directed
ABL2	C11ORF9	Directed
ABL2	CAMKK1	Directed
ABL2	CAT	Undirected
ABL2	CBL	Directed
ABL2	CHGB	Directed
ABL2	CMTM2	Directed
ABL2	CRK	Undirected
ABL2	CSRP1	Directed
ABL2	CSRP3	Directed
ABL2	EPHB2	Undirected
ABL2	EXOSC7	Directed
ABL2	GPX1	Directed
ABL2	HCK	Directed
ABL2	HLCS	Directed
ABL2	JAK1	Directed
ABL2	KHDRBS1	Directed
ABL2	LAS1L	Directed
ABL2	LOC51035	Directed
ABL2	LRRFIP1	Directed
ABL2	MAP3K10	Directed
ABL2	MTA1	Directed
ABL2	OTUD7B	Directed
ABL2	PAGE4	Directed
ABL2	PDCD5	Directed
ABL2	POLD4	Directed
ABL2	POP7	Directed
ABL2	PROSAPIP1	Directed
ABL2	RBPMS	Directed
ABL2	RUVBL1	Directed
ABL2	SORBS2	Directed
ABL2	SPAG7	Directed
ABL2	STAT3	Directed
ABL2	TBX20	Directed
ABL2	WDR45L	Directed
ABL2	ZDHHC5	Directed
ABL2	ZNF428	Directed
ABLIM1	BEGAIN	Undirected
ABLIM1	CALCOCO2	Directed
ABLIM1	GOLGA2	Undirected
ABLIM1	HOOK2	Directed
ABLIM1	KCNJ12	Undirected
ABLIM1	KIAA1446	Directed
ABLIM1	KRT15	Undirected
ABLIM1	LDOC1	Directed
ABLIM1	NDP52	Directed
ABLIM1	SFN	Directed
ABLIM1	SREBF2	Directed
ABLIM1	STAT3	Directed
ABLIM1	TRAF2	Undirected
ABLIM1	TSC22D4	Directed
ABLIM1	USHBP1	Directed
ABLIM1	VIM	Directed
ABLIM1	YWHAG	Directed
ABLIM2	CEBPB	Directed
ABLIM2	SREBF2	Directed
ABLIM2	ZNF143	Directed
ABLIM3	ABLIM2	Directed
ABLIM3	ACTC1	Directed
ABLIM3	DCC	Directed
ABLIM3	FOS	Directed
ABLIM3	PAX5	Directed
ABLIM3	RAC1	Directed
ABP1	AGMAT	Directed
ABP1	AKR1B1	Directed
ABP1	AKR1B10	Directed
ABP1	ALDH1A3	Directed
ABP1	ALDH1B1	Directed
ABP1	ALDH2	Directed
ABP1	ALDH3A1	Directed
ABP1	ALDH7A1	Directed
ABP1	ALDH9A1	Directed
ABP1	AOC2	Directed
ABP1	AOC3	Directed
ABP1	DDC	Directed
ABP1	DNM2	Directed
ABP1	GLO1	Directed
ABP1	GRHPR	Directed
ABP1	HDC	Directed
ABP1	HSD3B7	Directed
ABP1	ODC1	Directed
ABP1	RDH11	Directed
ABP1	RDH12	Directed
ABP1	RDH13	Directed
ABP1	RDH14	Directed
ABP1	SAT1	Directed
ABP1	SAT2	Directed
ABP1	SRM	Directed
ABP1	TYR	Directed
ABR	CTCF	Directed
ABR	PIP5K1C	Directed
ABR	RAC1	Directed
ABT1	ATF3	Directed
ABT1	CEBPB	Directed
ABT1	EP300	Directed
ABT1	GTF2B	Directed
ABT1	SPI1	Directed
ABTB1	DNTTIP1	Directed
ABTB2	CUL3	Directed
ABTB2	DNTT	Directed
ABTB2	EEF1A1	Directed
ABTB2	RAD21	Directed
ABTB2	RBX1	Directed
ABTB2	UBC	Directed
ACAA1	ACAA2	Directed
ACAA1	ACACA	Directed
ACAA1	ACACB	Directed
ACAA1	ACADM	Directed
ACAA1	ACADSB	Directed
ACAA1	ACAT1	Undirected
ACAA1	ACAT2	Directed
ACAA1	ACLY	Directed
ACAA1	ACOT12	Directed
ACAA1	ACOX1	Undirected
ACAA1	ACOX3	Directed
ACAA1	ACSS1	Directed
ACAA1	ACSS2	Directed
ACAA1	AKR1B10	Directed
ACAA1	ALDH6A1	Directed
ACAA1	BAAT	Directed
ACAA1	CS	Directed
ACAA1	DLAT	Directed
ACAA1	ELOVL6	Directed
ACAA1	FASN	Directed
ACAA1	HADH	Undirected
ACAA1	HADHA	Directed
ACAA1	HADHB	Directed
ACAA1	HMGCL	Directed
ACAA1	HMGCS1	Undirected
ACAA1	HMGCS2	Directed
ACAA1	HSD17B10	Undirected
ACAA1	HSD17B4	Undirected
ACAA1	HSD3B7	Directed
ACAA1	MLYCD	Directed
ACAA1	PCCA	Directed
ACAA1	PCCB	Undirected
ACAA1	RDH11	Directed
ACAA1	RDH12	Directed
ACAA1	RDH13	Directed
ACAA1	RDH14	Directed
ACAA1	SLC27A5	Directed
ACAA1	SPI1	Directed
ACAA2	ACACA	Directed
ACAA2	ACACB	Directed
ACAA2	ACADM	Directed
ACAA2	ACADS	Undirected
ACAA2	ACADSB	Directed
ACAA2	ACAT1	Undirected
ACAA2	ACAT2	Directed
ACAA2	ACLY	Directed
ACAA2	ACOT12	Directed
ACAA2	ACOX1	Directed
ACAA2	ACOX3	Directed
ACAA2	ACSM1	Directed
ACAA2	ACSS1	Directed
ACAA2	ACSS2	Directed
ACAA2	AKR1B10	Directed
ACAA2	ALDH6A1	Directed
ACAA2	BAAT	Directed
ACAA2	CS	Directed
ACAA2	DLAT	Directed
ACAA2	ELOVL6	Directed
ACAA2	FASN	Directed
ACAA2	HADH	Directed
ACAA2	HADHA	Directed
ACAA2	HADHB	Directed
ACAA2	HMGCL	Directed
ACAA2	HMGCS1	Directed
ACAA2	HMGCS2	Directed
ACAA2	HSD17B10	Undirected
ACAA2	HSD17B4	Directed
ACAA2	HSD3B7	Directed
ACAA2	MLYCD	Directed
ACAA2	PCCA	Directed
ACAA2	PCCB	Undirected
ACAA2	RDH11	Directed
ACAA2	RDH12	Directed
ACAA2	RDH13	Directed
ACAA2	RDH14	Directed
ACAA2	SLC27A5	Directed
ACACA	ACACB	Directed
ACACA	ACAT1	Directed
ACACA	ACAT2	Directed
ACACA	ACLY	Directed
ACACA	ACOT12	Directed
ACACA	ACSS1	Directed
ACACA	ACSS2	Directed
ACACA	AKR1B10	Directed
ACACA	ALDH6A1	Directed
ACACA	ATXN1	Directed
ACACA	BRCA1	Directed
ACACA	CHGB	Undirected
ACACA	CS	Directed
ACACA	CSNK2A1	Directed
ACACA	CSNK2A2	Directed
ACACA	DLAT	Directed
ACACA	E2F1	Directed
ACACA	FASN	Directed
ACACA	HADHB	Directed
ACACA	HLCS	Directed
ACACA	HMGCL	Directed
ACACA	HMGCS1	Directed
ACACA	HMGCS2	Directed
ACACA	HSD3B7	Directed
ACACA	MLLT1	Directed
ACACA	MLLT3	Directed
ACACA	MLYCD	Directed
ACACA	NPM1	Directed
ACACA	PRKAA2	Undirected
ACACA	RDH11	Directed
ACACA	RDH12	Directed
ACACA	RDH13	Directed
ACACA	RDH14	Directed
ACACA	SIRT1	Directed
ACACA	SPCS1	Directed
ACACA	SREBF1	Directed
ACACB	ACAT1	Undirected
ACACB	ACAT2	Undirected
ACACB	ACLY	Undirected
ACACB	ACOT12	Directed
ACACB	ACSS1	Undirected
ACACB	ACSS2	Undirected
ACACB	AKR1B10	Directed
ACACB	ALDH6A1	Directed
ACACB	CS	Directed
ACACB	DLAT	Undirected
ACACB	FASN	Undirected
ACACB	HADHB	Directed
ACACB	HLCS	Directed
ACACB	HMGCL	Directed
ACACB	HMGCS1	Directed
ACACB	HMGCS2	Directed
ACACB	HSD3B7	Directed
ACACB	MLYCD	Undirected
ACACB	RDH11	Directed
ACACB	RDH12	Directed
ACACB	RDH13	Directed
ACACB	RDH14	Directed
ACACB	SPCS1	Directed
ACAD10	ELF1	Directed
ACAD10	NR2C2	Directed
ACAD8	BCKDHB	Directed
ACAD8	ECHS1	Directed
ACAD8	FASTK	Directed
ACAD8	FOXA1	Directed
ACAD8	HADHA	Directed
ACAD8	NR2C2	Directed
ACAD8	SLC27A5	Directed
ACAD8	STK11	Directed
ACAD8	TTK	Directed
ACAD8	ZNF143	Directed
ACAD9	ATF3	Directed
ACAD9	E2F6	Directed
ACAD9	ICT1	Directed
ACAD9	JUND	Directed
ACAD9	MAX	Directed
ACAD9	NRF1	Directed
ACAD9	OTUD7B	Directed
ACAD9	SLC27A5	Directed
ACADL	ACAA1	Directed
ACADL	ACAA2	Directed
ACADL	ACADM	Directed
ACADL	ACSBG1	Directed
ACADL	ACSL1	Directed
ACADL	ACSL3	Directed
ACADL	ACSL4	Directed
ACADL	ACSL5	Directed
ACADL	ACSL6	Directed
ACADL	CPT1A	Directed
ACADL	CPT1B	Directed
ACADL	CPT2	Directed
ACADL	ECHS1	Directed
ACADL	ECI1	Directed
ACADL	HADHA	Directed
ACADL	HADHB	Directed
ACADL	ZNF263	Directed
ACADM	ACSS1	Undirected
ACADM	ACSS2	Undirected
ACADM	ALDH6A1	Undirected
ACADM	DBT	Undirected
ACADM	ECHS1	Undirected
ACADM	EHHADH	Undirected
ACADM	HADHA	Undirected
ACADM	HADHB	Undirected
ACADM	MCCC1	Undirected
ACADM	MCCC2	Undirected
ACADM	NEK6	Directed
ACADM	PCCA	Undirected
ACADM	PCCB	Undirected
ACADM	RPS6KB1	Directed
ACADM	RXRA	Undirected
ACADM	TYK2	Directed
ACADM	USP20	Directed
ACADM	USP50	Directed
ACADS	ACAA1	Directed
ACADS	ACAA2	Undirected
ACADS	ACAT1	Directed
ACADS	ACAT2	Directed
ACADS	ACOX1	Directed
ACADS	ACOX3	Directed
ACADS	ACSM1	Directed
ACADS	ACSM2B	Directed
ACADS	ACSM3	Directed
ACADS	ACSM4	Directed
ACADS	ACSM5	Directed
ACADS	DBT	Directed
ACADS	ECHS1	Directed
ACADS	EHHADH	Undirected
ACADS	GCDH	Undirected
ACADS	HADHA	Directed
ACADS	HADHB	Directed
ACADSB	CHD2	Directed
ACADSB	DBT	Directed
ACADSB	HADHA	Directed
ACADSB	USP19	Directed
ACADSB	ZBTB33	Directed
ACADVL	ACSL3	Directed
ACADVL	ACSL4	Directed
ACADVL	ACSL5	Directed
ACADVL	CPT2	Directed
ACADVL	ECHS1	Directed
ACADVL	ESR1	Directed
ACADVL	HADHA	Directed
ACADVL	ICT1	Directed
ACADVL	ZNF143	Directed
ACAN	FBLN1	Directed
ACAN	FBLN2	Directed
ACAN	LUM	Directed
ACAN	TNFAIP6	Directed
ACAN	TNR	Directed
ACAN	VCAN	Directed
ACAP1	ARF6	Directed
ACAP1	CLTC	Directed
ACAP1	IFFO1	Directed
ACAP1	PLD1	Directed
ACAP1	PLD2	Directed
ACAP2	NFYA	Directed
ACAP2	NFYB	Directed
ACAP2	PBX3	Directed
ACAP2	SP1	Directed
ACAP2	SP2	Directed
ACAP3	CEBPB	Directed
ACAP3	E2F1	Directed
ACAP3	EIF6	Undirected
ACAP3	MAP3K7IP1	Directed
ACAT1	AACS	Undirected
ACAT1	ACAA1	Undirected
ACAT1	ACAA2	Undirected
ACAT1	ACACB	Undirected
ACAT1	ACADM	Directed
ACAT1	ACADSB	Directed
ACAT1	ACAT2	Directed
ACAT1	ACLY	Directed
ACAT1	ACOT12	Directed
ACAT1	ACOX1	Directed
ACAT1	ACOX3	Directed
ACAT1	ACSS1	Directed
ACAT1	ACSS2	Directed
ACAT1	AKR1B10	Directed
ACAT1	ALDH6A1	Directed
ACAT1	CS	Directed
ACAT1	DLAT	Directed
ACAT1	EHHADH	Undirected
ACAT1	EIF1B	Directed
ACAT1	FASN	Directed
ACAT1	HADH	Directed
ACAT1	HADHA	Directed
ACAT1	HADHB	Directed
ACAT1	HDAC5	Directed
ACAT1	HMGCL	Directed
ACAT1	HMGCS1	Directed
ACAT1	HMGCS2	Directed
ACAT1	HSD17B10	Undirected
ACAT1	HSD17B4	Directed
ACAT1	HSD3B7	Directed
ACAT1	MLYCD	Undirected
ACAT1	OXCT1	Undirected
ACAT1	OXCT2	Directed
ACAT1	RDH11	Directed
ACAT1	RDH12	Directed
ACAT1	RDH13	Directed
ACAT1	RDH14	Directed
ACAT2	ACACB	Undirected
ACAT2	ACADM	Directed
ACAT2	ACADSB	Directed
ACAT2	ACLY	Directed
ACAT2	ACOT12	Undirected
ACAT2	ACSS1	Undirected
ACAT2	ACSS2	Undirected
ACAT2	AKR1B10	Directed
ACAT2	ALDH6A1	Directed
ACAT2	CDX2	Directed
ACAT2	CS	Undirected
ACAT2	DLAT	Undirected
ACAT2	EHHADH	Undirected
ACAT2	FASN	Directed
ACAT2	HADH	Undirected
ACAT2	HADHA	Directed
ACAT2	HADHB	Undirected
ACAT2	HMGCL	Directed
ACAT2	HMGCS1	Undirected
ACAT2	HMGCS2	Directed
ACAT2	HSD17B10	Directed
ACAT2	HSD17B4	Directed
ACAT2	HSD3B7	Directed
ACAT2	MLYCD	Directed
ACAT2	OXCT1	Undirected
ACAT2	OXCT2	Directed
ACAT2	RDH11	Directed
ACAT2	RDH12	Directed
ACAT2	RDH13	Directed
ACAT2	RDH14	Directed
ACAT2	SREBF1	Directed
ACAT2	SREBF2	Directed
ACBD3	GOLGB1	Undirected
ACBD3	SMURF2	Directed
ACBD4	CTCF	Directed
ACBD4	RAD21	Directed
ACBD4	SMC3	Directed
ACBD4	ZBTB7A	Directed
ACBD5	ELF1	Directed
ACBD6	IKBKG	Directed
ACCN1	ACCN2	Directed
ACCN1	ACCN3	Directed
ACCN1	PICK1	Directed
ACCN1	STOML1	Directed
ACCN2	GATA2	Directed
ACCN2	PICK1	Directed
ACCN2	PRKACA	Directed
ACCN2	STOML1	Directed
ACCN2	TAL1	Directed
ACCN3	CSNK2A1	Directed
ACCN3	DLG4	Undirected
ACCN3	GOPC	Undirected
ACCN3	INADL	Directed
ACCN3	LIN7B	Directed
ACCN3	MAGI1	Undirected
ACCN3	PRKACA	Directed
ACCN3	SIX5	Directed
ACCN3	STOML1	Directed
ACCN4	CCNT2	Directed
ACCN4	TAL1	Directed
ACCS	CTCF	Directed
ACCS	FBF1	Directed
ACD	CEBPB	Directed
ACD	POT1	Undirected
ACD	TERF1	Undirected
ACD	TERF2	Undirected
ACD	TINF2	Undirected
ACD	USP7	Directed
ACD	XRCC6	Undirected
ACE	AGT	Directed
ACE	ATP6AP2	Directed
ACE	COMT	Undirected
ACE	CTCF	Directed
ACE	FOS	Directed
ACE	NOS3	Directed
ACE	SERPINE1	Directed
ACE	UBC	Directed
ACE2	ACE	Directed
ACE2	AGT	Directed
ACE2	ATP6AP2	Directed
ACE2	CALM1	Directed
ACE2	MME	Directed
ACE2	NTS	Directed
ACER1	DEGS1	Directed
ACER1	DEGS2	Directed
ACER1	ENPP7	Directed
ACER1	GBA	Directed
ACER1	SGMS2	Directed
ACER1	SGPP2	Directed
ACER1	SMPD1	Directed
ACER1	SPHK1	Directed
ACER1	UGCG	Directed
ACER1	UGT8	Directed
ACER2	CERK	Undirected
ACER2	DEGS1	Undirected
ACER2	DEGS2	Directed
ACER2	ENPP7	Undirected
ACER2	GBA	Undirected
ACER2	PPAP2A	Directed
ACER2	PPAP2C	Directed
ACER2	SMPD1	Undirected
ACER2	SMPD2	Undirected
ACER2	SMPD3	Undirected
ACER2	SPHK1	Undirected
ACER2	SPHK2	Undirected
ACER3	KDSR	Directed
ACER3	SPHK1	Directed
ACER3	SPHK2	Undirected
ACF	TNPO2	Directed
ACHE	APP	Undirected
ACHE	CHAT	Directed
ACHE	CHDH	Directed
ACHE	CHKA	Undirected
ACHE	COL4A1	Undirected
ACHE	COLQ	Undirected
ACHE	HAND1	Directed
ACHE	JUN	Directed
ACHE	LAMA1	Undirected
ACHE	LAMB1	Directed
ACHE	LGTN	Directed
ACHE	SPI1	Directed
ACHE	ZBTB7A	Directed
ACIN1	ABCF3	Undirected
ACIN1	API5	Directed
ACIN1	BANF1	Directed
ACIN1	BTBD10	Undirected
ACIN1	CASP3	Undirected
ACIN1	CTCF	Directed
ACIN1	FLJ11078	Directed
ACIN1	HNF4G	Directed
ACIN1	KLHL26	Directed
ACIN1	NR3C1	Directed
ACIN1	NRF1	Directed
ACIN1	PAFAH1B2	Undirected
ACIN1	RBM39	Directed
ACIN1	RNPS1	Directed
ACIN1	SAP18	Directed
ACIN1	SREBF1	Directed
ACIN1	SRPK2	Directed
ACIN1	SRRM1	Directed
ACIN1	YWHAG	Undirected
ACIN1	ZNF263	Directed
ACIN1	ZNF274	Directed
ACKR1	CXCL1	Directed
ACKR2	CCL28	Directed
ACKR3	ADCY2	Directed
ACKR3	ADCY4	Directed
ACKR3	C5AR1	Directed
ACKR3	CCL19	Directed
ACKR3	CCL20	Directed
ACKR3	CCL25	Directed
ACKR3	CCL28	Directed
ACKR3	CCR1	Directed
ACKR3	CCR3	Directed
ACKR3	CCR5	Directed
ACKR3	CCR6	Directed
ACKR3	CCR8	Directed
ACKR3	CXCL1	Directed
ACKR3	CXCL10	Directed
ACKR3	CXCL11	Directed
ACKR3	CXCL12	Directed
ACKR3	CXCL13	Directed
ACKR3	CXCL16	Directed
ACKR3	CXCL3	Directed
ACKR3	CXCL5	Directed
ACKR3	CXCL9	Directed
ACKR3	CXCR1	Directed
ACKR3	CXCR2	Directed
ACKR3	CXCR5	Directed
ACKR3	CXCR6	Directed
ACKR3	FPR1	Directed
ACKR3	FPR2	Directed
ACKR3	FPR3	Directed
ACKR3	GALR2	Directed
ACKR3	HCAR2	Directed
ACKR3	HTR1E	Directed
ACKR3	HTR1F	Directed
ACKR3	LPAR3	Directed
ACKR3	NPY5R	Directed
ACKR3	P2RY12	Directed
ACKR3	P2RY13	Directed
ACKR3	PPBP	Directed
ACKR3	PTGER3	Directed
ACKR3	S1PR1	Directed
ACLY	ACACB	Undirected
ACLY	ACO1	Directed
ACLY	ACO2	Undirected
ACLY	ACOT12	Directed
ACLY	ACSS1	Directed
ACLY	ACSS2	Directed
ACLY	AKR1B10	Directed
ACLY	ALDH6A1	Directed
ACLY	CDKN2A	Directed
ACLY	CLYBL	Directed
ACLY	CS	Directed
ACLY	DDO	Directed
ACLY	DLAT	Directed
ACLY	FASN	Directed
ACLY	GOT1	Directed
ACLY	GOT2	Directed
ACLY	GSK3B	Undirected
ACLY	HADHB	Directed
ACLY	HDAC5	Directed
ACLY	HGS	Directed
ACLY	HMGCL	Directed
ACLY	HMGCS1	Directed
ACLY	HMGCS2	Directed
ACLY	HSD3B7	Directed
ACLY	IKBKE	Directed
ACLY	IRF1	Directed
ACLY	MDH1	Undirected
ACLY	MDH2	Directed
ACLY	MEF2C	Directed
ACLY	MLXIPL	Directed
ACLY	MLYCD	Directed
ACLY	NME2	Directed
ACLY	PC	Directed
ACLY	PCK1	Directed
ACLY	PCK2	Directed
ACLY	PRKAB1	Directed
ACLY	RDH11	Directed
ACLY	RDH12	Directed
ACLY	RDH13	Directed
ACLY	RDH14	Directed
ACLY	SREBF1	Directed
ACLY	TERF1	Directed
ACLY	TERF2	Directed
ACLY	TFE3	Directed
ACLY	UBC	Directed
ACMSD	HAAO	Undirected
ACMSD	MAGEA11	Undirected
ACO1	ACO2	Undirected
ACO1	ARAF	Directed
ACO1	CLYBL	Directed
ACO1	CS	Directed
ACO1	CTCF	Directed
ACO1	FBXL5	Directed
ACO1	FTH1	Directed
ACO1	FTL	Directed
ACO1	GAK	Directed
ACO1	IDH1	Undirected
ACO1	IDH2	Directed
ACO1	IDH3A	Undirected
ACO1	IDH3B	Directed
ACO1	IDH3G	Undirected
ACO1	NPR2	Directed
ACO1	RAD21	Directed
ACO1	UBC	Directed
ACO2	ACLY	Undirected
ACO2	ACO1	Undirected
ACO2	ATXN1L	Directed
ACO2	CLYBL	Directed
ACO2	CS	Directed
ACO2	IDH1	Directed
ACO2	IDH2	Directed
ACO2	IDH3A	Directed
ACO2	IDH3B	Directed
ACO2	IDH3G	Directed
ACO2	NEK6	Directed
ACO2	PSMD4	Directed
ACO2	SRRM2	Directed
ACO2	TYK2	Directed
ACOT1	SREBF1	Directed
ACOT11	DHRS1	Directed
ACOT11	DHRS3	Directed
ACOT11	DHRS7	Directed
ACOT11	DHRSX	Directed
ACOT11	ESCO1	Directed
ACOT11	ESCO2	Directed
ACOT11	KAT6A	Directed
ACOT11	KAT6B	Directed
ACOT11	LCLAT1	Directed
ACOT11	NAA10	Directed
ACOT11	NAA20	Directed
ACOT11	NAT6	Directed
ACOT11	PNPLA3	Directed
ACOT12	ACAT2	Undirected
ACOT12	ACSS1	Directed
ACOT12	ACSS2	Directed
ACOT12	AKR1B10	Directed
ACOT12	ALDH1A3	Directed
ACOT12	ALDH1B1	Directed
ACOT12	ALDH2	Undirected
ACOT12	ALDH3A1	Directed
ACOT12	ALDH3A2	Directed
ACOT12	ALDH6A1	Directed
ACOT12	ALDH7A1	Directed
ACOT12	ALDH9A1	Directed
ACOT12	CLYBL	Directed
ACOT12	CS	Directed
ACOT12	DLAT	Directed
ACOT12	HADHB	Directed
ACOT12	HMGCL	Directed
ACOT12	HSD3B7	Directed
ACOT12	MLYCD	Directed
ACOT12	RDH11	Directed
ACOT12	RDH12	Directed
ACOT12	RDH13	Directed
ACOT12	RDH14	Directed
ACOT13	HNF4A	Directed
ACOT13	HNF4G	Directed
ACOT2	ZNF277	Directed
ACOT7	ALDH1L1	Directed
ACOT8	ACAA1	Directed
ACOT8	FOS	Directed
ACOT8	GABPA	Directed
ACOT8	IRF3	Directed
ACOT8	MYC	Directed
ACOT8	NFYA	Directed
ACOT8	NFYB	Directed
ACOT8	PBX3	Directed
ACOT8	SP1	Directed
ACOT8	SP2	Directed
ACOT9	ICT1	Directed
ACOX1	ACAA1	Undirected
ACOX1	ACAT2	Directed
ACOX1	ACSL1	Undirected
ACOX1	ACSL3	Directed
ACOX1	ACSL4	Directed
ACOX1	ACSL5	Directed
ACOX1	ACSL6	Directed
ACOX1	ACSM1	Directed
ACOX1	CPT1A	Undirected
ACOX1	CPT1B	Directed
ACOX1	CPT1C	Directed
ACOX1	CPT2	Directed
ACOX1	ECHS1	Directed
ACOX1	EHHADH	Undirected
ACOX1	HADHA	Directed
ACOX1	HADHB	Directed
ACOX1	HNF4A	Directed
ACOX1	NEK10	Directed
ACOX1	NPR2	Directed
ACOX1	PTK2B	Directed
ACOX1	SCP2	Directed
ACOX1	USF1	Directed
ACOX2	AMACR	Directed
ACOX3	ACAT2	Directed
ACOX3	ACSL1	Undirected
ACOX3	ACSL3	Directed
ACOX3	ACSL5	Undirected
ACOX3	ACSL6	Undirected
ACOX3	ACSM1	Directed
ACOX3	CPT1A	Undirected
ACOX3	CPT1B	Undirected
ACOX3	CPT1C	Directed
ACOX3	CPT2	Directed
ACOX3	ECHS1	Directed
ACOX3	EHHADH	Undirected
ACOX3	HADHA	Directed
ACOX3	HADHB	Undirected
ACOX3	SMURF2	Directed
ACP1	ARHGAP35	Directed
ACP1	CTNNB1	Directed
ACP1	EFNA1	Directed
ACP1	ENPP1	Directed
ACP1	ENPP3	Directed
ACP1	EP300	Directed
ACP1	EPHA2	Undirected
ACP1	EPHB1	Undirected
ACP1	EPHB2	Undirected
ACP1	FABP4	Directed
ACP1	FNBP1L	Undirected
ACP1	FOXA1	Directed
ACP1	FOXA2	Directed
ACP1	FYN	Directed
ACP1	INSR	Directed
ACP1	KDR	Directed
ACP1	LCK	Directed
ACP1	MRPL20	Directed
ACP1	NRF1	Directed
ACP1	SFMBT1	Directed
ACP1	SPTAN1	Directed
ACP1	ZAP70	Undirected
ACP1	ZEB1	Directed
ACP2	ENPP1	Directed
ACP2	ENPP3	Directed
ACP2	GABPA	Directed
ACP2	TAF1	Directed
ACP2	UBC	Directed
ACP2	YY1	Directed
ACP5	C2ORF18	Directed
ACP5	C2orf18	Undirected
ACP5	EBF1	Directed
ACP5	EGR2	Directed
ACP5	ENPP1	Directed
ACP5	ENPP3	Directed
ACP5	GPC4	Undirected
ACP5	MAPK9	Directed
ACP5	PDCD5	Undirected
ACP5	PPP2CB	Directed
ACP5	RPA2	Undirected
ACP5	TNFSF10	Undirected
ACP5	WDR57	Directed
ACP5	ZBTB16	Directed
ACP6	C2ORF18	Directed
ACP6	C2orf18	Undirected
ACP6	DHCR7	Directed
ACP6	DHX36	Directed
ACP6	ENPP1	Directed
ACP6	ENPP3	Directed
ACP6	ERH	Directed
ACP6	GNG7	Undirected
ACP6	ILK	Directed
ACP6	LIMS1	Directed
ACP6	RGS10	Directed
ACP6	RSU1	Directed
ACP6	ZNF143	Directed
ACPP	ENPP1	Directed
ACPP	ENPP3	Directed
ACPP	SHBG	Directed
ACPP	UBC	Directed
ACPT	BCL3	Directed
ACPT	ENPP1	Directed
ACPT	ENPP3	Directed
ACR	SERPINA5	Directed
ACR	ZP2	Directed
ACRBP	ZNF274	Directed
ACRC	DYRK1B	Directed
ACRC	EPHA3	Directed
ACRC	PRKCI	Directed
ACSBG1	ACADM	Directed
ACSBG1	ACADVL	Directed
ACSBG1	ACOX1	Directed
ACSBG1	ACOX3	Directed
ACSBG1	CPT1A	Directed
ACSBG1	CPT1B	Directed
ACSBG1	CPT2	Directed
ACSBG1	ELOVL1	Directed
ACSBG2	MYC	Directed
ACSF3	GABPA	Directed
ACSL1	ACADM	Directed
ACSL1	ACADVL	Directed
ACSL1	ACOX1	Undirected
ACSL1	ACOX3	Undirected
ACSL1	ACSL3	Directed
ACSL1	ACSL5	Directed
ACSL1	ACSL6	Directed
ACSL1	CPT1A	Undirected
ACSL1	CPT1B	Directed
ACSL1	CPT1C	Directed
ACSL1	CPT2	Directed
ACSL1	ELOVL1	Directed
ACSL1	ELOVL6	Directed
ACSL1	FASN	Directed
ACSL1	PPT1	Directed
ACSL1	PPT2	Directed
ACSL1	SPTLC1	Directed
ACSL1	SPTLC2	Directed
ACSL3	ACADM	Directed
ACSL3	ACSL5	Directed
ACSL3	ACSL6	Directed
ACSL3	CPT1A	Undirected
ACSL3	CPT1B	Undirected
ACSL3	CPT1C	Undirected
ACSL3	CPT2	Directed
ACSL3	ELOVL6	Undirected
ACSL3	FASN	Directed
ACSL3	FOSL2	Directed
ACSL3	GABPA	Directed
ACSL3	PPT1	Directed
ACSL3	PPT2	Directed
ACSL3	SPG20	Directed
ACSL3	SPTLC1	Directed
ACSL3	SPTLC2	Directed
ACSL3	SREBF1	Directed
ACSL3	TAF1	Directed
ACSL4	ACADM	Directed
ACSL4	ACOX3	Directed
ACSL4	CPT2	Directed
ACSL4	EGR1	Directed
ACSL4	ELOVL1	Directed
ACSL4	SPG20	Directed
ACSL4	YWHAQ	Directed
ACSL5	ACADM	Directed
ACSL5	ACOX3	Undirected
ACSL5	ACSL6	Directed
ACSL5	CPT1A	Undirected
ACSL5	CPT1B	Undirected
ACSL5	CPT1C	Directed
ACSL5	CPT2	Directed
ACSL5	ELOVL1	Directed
ACSL5	ELOVL6	Undirected
ACSL5	EP300	Directed
ACSL5	FASN	Directed
ACSL5	FOXA2	Directed
ACSL5	GATA2	Directed
ACSL5	HNF4A	Directed
ACSL5	HNF4G	Directed
ACSL5	PPT1	Directed
ACSL5	PPT2	Directed
ACSL5	SPTLC1	Directed
ACSL5	SPTLC2	Directed
ACSL6	ACADM	Directed
ACSL6	ACADVL	Directed
ACSL6	ACOX3	Undirected
ACSL6	CPT1A	Undirected
ACSL6	CPT1B	Directed
ACSL6	CPT1C	Directed
ACSL6	CPT2	Directed
ACSL6	ELOVL6	Directed
ACSL6	FASN	Directed
ACSL6	PPT1	Directed
ACSL6	PPT2	Directed
ACSL6	PRKX	Directed
ACSL6	SPTLC1	Directed
ACSL6	SPTLC2	Directed
ACSM1	GLYAT	Directed
ACSM1	HADHB	Directed
ACSM2A	ACADS	Directed
ACSM3	EHMT2	Directed
ACSS1	ACACB	Undirected
ACSS1	ACADM	Undirected
ACSS1	ACAT2	Undirected
ACSS1	ACSS2	Directed
ACSS1	ACYP1	Directed
ACSS1	ACYP2	Directed
ACSS1	AKR1B10	Directed
ACSS1	ALDH1A3	Directed
ACSS1	ALDH1B1	Directed
ACSS1	ALDH2	Undirected
ACSS1	ALDH3A1	Undirected
ACSS1	ALDH3A2	Directed
ACSS1	ALDH6A1	Directed
ACSS1	ALDH7A1	Directed
ACSS1	ALDH9A1	Directed
ACSS1	CLYBL	Directed
ACSS1	CS	Directed
ACSS1	DLAT	Undirected
ACSS1	FASN	Directed
ACSS1	HADHB	Directed
ACSS1	HMGCL	Directed
ACSS1	HMGCS1	Directed
ACSS1	HMGCS2	Directed
ACSS1	HSD3B7	Directed
ACSS1	MLYCD	Directed
ACSS1	MYC	Directed
ACSS1	PCCA	Directed
ACSS1	PCCB	Undirected
ACSS1	RAD21	Directed
ACSS1	RDH11	Directed
ACSS1	RDH12	Directed
ACSS1	RDH13	Directed
ACSS1	RDH14	Directed
ACSS1	SIRT3	Directed
ACSS2	ACACB	Undirected
ACSS2	ACADM	Undirected
ACSS2	ACAT2	Undirected
ACSS2	ACYP1	Undirected
ACSS2	ACYP2	Directed
ACSS2	AKR1B10	Directed
ACSS2	ALDH1A3	Undirected
ACSS2	ALDH1B1	Directed
ACSS2	ALDH2	Undirected
ACSS2	ALDH3A1	Undirected
ACSS2	ALDH6A1	Undirected
ACSS2	ALDH7A1	Directed
ACSS2	ALDH9A1	Undirected
ACSS2	CLYBL	Directed
ACSS2	CS	Directed
ACSS2	CTCF	Directed
ACSS2	DLAT	Undirected
ACSS2	FASN	Directed
ACSS2	HADHB	Directed
ACSS2	HMGCL	Directed
ACSS2	HMGCS1	Directed
ACSS2	HMGCS2	Directed
ACSS2	HSD3B7	Directed
ACSS2	MLYCD	Directed
ACSS2	PCCA	Directed
ACSS2	PCCB	Undirected
ACSS2	RAD21	Directed
ACSS2	RDH11	Directed
ACSS2	RDH12	Directed
ACSS2	RDH13	Directed
ACSS2	RDH14	Directed
ACSS2	SP1	Directed
ACSS2	SREBF1	Directed
ACSS2	SREBF2	Directed
ACSS2	TTK	Directed
ACSS3	ACADM	Directed
ACSS3	ACSS1	Directed
ACSS3	ACSS2	Directed
ACSS3	ALDH2	Directed
ACSS3	ALDH3A2	Directed
ACSS3	ALDH6A1	Directed
ACTA1	ABL1	Directed
ACTA1	ACTR1B	Directed
ACTA1	AFAP1	Directed
ACTA1	AIF1	Directed
ACTA1	AKT1	Directed
ACTA1	AMOT	Directed
ACTA1	APC2	Directed
ACTA1	C20ORF20	Directed
ACTA1	CBL	Directed
ACTA1	CCT4	Directed
ACTA1	CCT5	Directed
ACTA1	CDH2	Directed
ACTA1	CFL1	Undirected
ACTA1	CLIC5	Directed
ACTA1	CNN1	Directed
ACTA1	CORO2B	Directed
ACTA1	COTL1	Directed
ACTA1	CSNK1A1	Directed
ACTA1	CTNNBL1	Directed
ACTA1	CTNND1	Directed
ACTA1	CTTN	Directed
ACTA1	CYFIP1	Directed
ACTA1	CYTH1	Directed
ACTA1	DHX9	Directed
ACTA1	DMAP1	Directed
ACTA1	DMD	Undirected
ACTA1	DNASE1	Directed
ACTA1	DNMBP	Undirected
ACTA1	DTNA	Directed
ACTA1	DVL1L1	Directed
ACTA1	EP300	Directed
ACTA1	EPS8	Directed
ACTA1	ETV6	Directed
ACTA1	FHOD1	Directed
ACTA1	FSCN1	Directed
ACTA1	GAS7	Directed
ACTA1	GC	Undirected
ACTA1	GRB2	Directed
ACTA1	GSN	Directed
ACTA1	HDAC1	Directed
ACTA1	HDAC4	Directed
ACTA1	HDAC8	Directed
ACTA1	HIP1R	Directed
ACTA1	IQGAP1	Undirected
ACTA1	ITPKA	Directed
ACTA1	JUB	Directed
ACTA1	KAT5	Directed
ACTA1	KIF23	Directed
ACTA1	KLHL20	Directed
ACTA1	LASP1	Directed
ACTA1	MARK4	Directed
ACTA1	MIB2	Directed
ACTA1	MLPH	Directed
ACTA1	MORF4L1	Directed
ACTA1	MORF4L2	Directed
ACTA1	MYL1	Directed
ACTA1	MYLK	Directed
ACTA1	MYO6	Directed
ACTA1	MYO9B	Directed
ACTA1	NCOA3	Directed
ACTA1	NR3C2	Directed
ACTA1	NRAP	Directed
ACTA1	OCLN	Directed
ACTA1	PAK1	Directed
ACTA1	PARVA	Directed
ACTA1	PCYT1B	Directed
ACTA1	PFDN1	Directed
ACTA1	PFN1	Directed
ACTA1	PHACTR1	Directed
ACTA1	PLD1	Directed
ACTA1	POU5F1	Directed
ACTA1	PPP1CA	Directed
ACTA1	PPP1R9B	Directed
ACTA1	PRKCA	Directed
ACTA1	PRKCD	Directed
ACTA1	PRKCE	Directed
ACTA1	RAC1	Undirected
ACTA1	RPS6KB1	Directed
ACTA1	S100A4	Directed
ACTA1	SCIN	Directed
ACTA1	SMARCB1	Directed
ACTA1	SMTN	Directed
ACTA1	SORBS1	Directed
ACTA1	SPTAN1	Directed
ACTA1	TAGLN	Directed
ACTA1	TES	Directed
ACTA1	TLN1	Undirected
ACTA1	TMSB4X	Directed
ACTA1	TMSB4Y	Directed
ACTA1	TNNI1	Directed
ACTA1	TNNI3	Directed
ACTA1	TNNI3K	Directed
ACTA1	TP53	Directed
ACTA1	TPM3	Directed
ACTA1	TRAF3	Undirected
ACTA1	TRIP6	Directed
ACTA1	TSC1	Directed
ACTA1	TTN	Directed
ACTA1	UBE3A	Directed
ACTA1	USP25	Directed
ACTA1	USP6NL	Directed
ACTA1	UTRN	Directed
ACTA1	VASP	Undirected
ACTA1	VAV1	Directed
ACTA1	VCL	Directed
ACTA1	VIL1	Directed
ACTA1	VIM	Directed
ACTA1	XPO6	Directed
ACTA2	CCT4	Directed
ACTA2	CCT5	Directed
ACTA2	CFL1	Directed
ACTA2	CREBBP	Directed
ACTA2	DNASE1	Directed
ACTA2	EP300	Directed
ACTA2	GC	Undirected
ACTA2	MYH11	Directed
ACTA2	MYL1	Directed
ACTA2	NOP56	Directed
ACTA2	PCYT1B	Directed
ACTA2	TMSB4X	Directed
ACTA2	YWHAQ	Directed
ACTB	ACTC	Directed
ACTB	ACTG1	Undirected
ACTB	ACTL6A	Directed
ACTB	ACTN2	Directed
ACTB	ACTN4	Directed
ACTB	ACTR2	Directed
ACTB	ACTR3	Directed
ACTB	ANAPC2	Directed
ACTB	ANXA7	Directed
ACTB	APC2	Directed
ACTB	ATF7IP	Undirected
ACTB	BCL11A	Directed
ACTB	BCL2L1	Directed
ACTB	BCL3	Directed
ACTB	BCL7C	Directed
ACTB	BCLAF1	Directed
ACTB	C20ORF20	Directed
ACTB	C20orf20	Directed
ACTB	CARM1	Directed
ACTB	CBL	Directed
ACTB	CCNT2	Directed
ACTB	CCT2	Directed
ACTB	CCT4	Directed
ACTB	CCT5	Directed
ACTB	CDK5R2	Directed
ACTB	CDKN1A	Directed
ACTB	CDKN2A	Directed
ACTB	CENPA	Directed
ACTB	CFL1	Undirected
ACTB	CFL2	Undirected
ACTB	CLIC4	Undirected
ACTB	CORO1A	Directed
ACTB	CPNE1	Directed
ACTB	CPNE2	Directed
ACTB	CPNE4	Directed
ACTB	CSNK1A1	Undirected
ACTB	CTNNA1	Directed
ACTB	CTNNB1	Directed
ACTB	CYFIP1	Directed
ACTB	DMAP1	Undirected
ACTB	DNCL1	Directed
ACTB	DNM1	Directed
ACTB	DSTN	Directed
ACTB	EEF1A1	Directed
ACTB	EIF2C4	Directed
ACTB	EMD	Directed
ACTB	EP400	Directed
ACTB	ESR1	Directed
ACTB	ETS1	Directed
ACTB	FHL3	Directed
ACTB	FLII	Undirected
ACTB	FLNA	Directed
ACTB	GSN	Undirected
ACTB	H2AFX	Directed
ACTB	HMGN3	Directed
ACTB	HNRNPAB	Directed
ACTB	HNRNPU	Directed
ACTB	INO80	Directed
ACTB	JTV1	Directed
ACTB	JUND	Directed
ACTB	KAT2A	Directed
ACTB	KAT5	Undirected
ACTB	LASP1	Directed
ACTB	LMNA	Directed
ACTB	MEF2A	Directed
ACTB	MEF2C	Directed
ACTB	MEPCE	Directed
[truncated: 206,760+ more rows]
