# Supplementary material for: Meta-analysis of host response networks identifies a common core in tuberculosis
Source: NPJ Syst Biol Appl. 2017 Feb 10;3:4. doi: 10.1038/s41540-017-0005-4 (PMC5445610; doi:10.1038/s41540-017-0005-4)
Supplement: Supplementary file 7 — Supplementary Table 3 [file 41540_2017_5_MOESM7_ESM.xlsx]

## Sheet: Sheet1
Table S3. The common core emerging from Tier-1 and Tier-2 response networks
Paths common to all Tier-1 TB response networks	The common core			Paths common to all Tier-2 response networks		Tier 2 common network
ABCC11,STAT1,CASP1	Node A	Node B		ABCC11,STAT1,CASP1		Node A	Node B
ABL1,STAT1,CASP1	ABCC11	STAT1		ABCC11,STAT1,IFIT1		ABCC11	STAT1
ACP5,TNFSF10,BIRC3	ABL1	STAT1		ABCC11,STAT1,IFIT3		ABI2	MAPK1
ACP5,TNFSF10,CHUK	ACP5	TNFSF10		ABCC11,STAT1,OAS1		ABL1	STAT1
ACP5,TNFSF10,FADD	ACTN4	STAT1		ABCC11,STAT1,TRIM21		ABTB2	RBX1
ACP5,TNFSF10,IKBKB	ADAR	STAT1		ABI2,MAPK1,TNFSF10		ACTN4	STAT1
ACP5,TNFSF10,MAPK3	ADCK4	STAT1		ABL1,STAT1,UBE2L6		ACVR1B	MAPK1
ACP5,TNFSF10,RIPK1	ADRA1B	STAT1		ABTB2,RBX1,FBXO6		ACVR1	PAK1
ACP5,TNFSF10,TNFRSF10B	AIM2	STAT1		ACTN4,STAT1,ICAM1		ADAM17	MAPK1
ACTN4,STAT1,TAP1	AKT1	STAT1		ACTN4,STAT1,MAPK14		ADAR	STAT1
ADAR,STAT1,CASP1	ALPK1	STAT1		ACTN4,STAT1,MMP9		ADCK4	STAT1
ADCK4,STAT1,CASP1	ANKRD45	STAT1		ACTN4,STAT1,TAP1		ADRA1B	STAT1
ADCK4,STAT1,IFIT3	ANXA11	PLSCR1		ACTN4,STAT1,TRADD		AIM2	STAT1
ADCK4,STAT1,ISG15	ANXA2	CTSB		ACVR1B,MAPK1,TNFSF10		AKT1	MAPK1
ADRA1B,STAT1,CASP1	APOF	STAT1		ACVR1,PAK1,CASP1		ALDH3B1	GTF2B
AIM2,STAT1,CASP1	APOL4	STAT1		ADAM17,MAPK1,TNFSF10		ALK	MAPK1
AIM2,STAT1,FOS	APOL6	STAT1		ADAR,STAT1,BRCA1		ALPK1	STAT1
AIM2,STAT1,GBP1	ARVCF	STAT1		ADAR,STAT1,CAMK2D		ANKRD45	STAT1
AIM2,STAT1,IFIT1	ATF3	STAT1		ADAR,STAT1,CCND1		ANKS1A	TFG
AIM2,STAT1,IFIT3	ATG12	PLSCR1		ADAR,STAT1,CD40		ANXA11	PLSCR1
AIM2,STAT1,IL27RA	B2M	OAS1		ADAR,STAT1,CIITA		AP2M1	IFNAR1
AIM2,STAT1,IRF1	B3GAT3	STAT1		ADAR,STAT1,CISH		APOF	STAT1
AIM2,STAT1,JAK2	BACE1	PLSCR1		ADAR,STAT1,CSF2RB		APOL4	STAT1
AIM2,STAT1,JUN	BAK1	STAT1		ADAR,STAT1,CXCL9		APOL6	STAT1
AIM2,STAT1,LMO2	BATF2	DAZAP2		ADAR,STAT1,FANCC		ARHGDIA	PAK1
AIM2,STAT1,MCM3	BATF2	STAT1		ADAR,STAT1,GTF2I		ARID1B	RBX1
AIM2,STAT1,MYD88	BAZ2A	STAT1		ADAR,STAT1,IL2RA		AR	MAPK1
AIM2,STAT1,NMI	BCL2	STAT1		ADAR,STAT1,MAPK14		ARRB1	MAPK1
AIM2,STAT1,OAS1	BCL3	STAT1		ADAR,STAT1,PIAS3		ARVCF	STAT1
AIM2,STAT1,STAT5A	BCL6	STAT1		ADAR,STAT1,RPS6KA5		ASPSCR1	MAPK1
AIM2,STAT1,TAP1	BCR	STAT1		ADAR,STAT1,TOP1		ATF2	MAPK1
AIM2,STAT1,TARS	BMF	STAT1		ADAR,STAT1,WDR25		ATF3	STAT1
AIM2,STAT1,TRIM21	BMX	STAT1		ADAR,STAT1,ZNF302		ATG12	PLSCR1
AIM2,STAT1,TYK2	BRCA1	STAT1		ADAR,STAT1,ZNF473		ATG5	DDX58
AIM2,STAT1,UBC	BST2	STAT1		ADCK4,STAT1,CASP1		ATP13A2	DDX23
AIM2,STAT1,XPO1	C1QB	C1R		ADCK4,STAT1,MAPK14		B3GAT3	STAT1
AKT1,STAT1,CASP1	C1QB	C1S		ADCK4,STAT1,OAS1		BACE1	PLSCR1
AKT1,STAT1,IFIT3	C1QB	HRG		ADCK4,STAT1,UBE2L6		BAK1	STAT1
ALPK1,STAT1,CASP1	C1QB	MYOC		ADRA1B,STAT1,CASP1		BATF2	STAT1
ALPK1,STAT1,IFIT1	C1QB	PTX3		ADRA1B,STAT1,IFIT1		BAZ2A	STAT1
ALPK1,STAT1,ISG15	C1QTNF6	STAT1		ADRA1B,STAT1,OAS1		BCAR1	CSF1R
ALPK1,STAT1,OAS1	C1S	STAT1		ADRA1B,STAT1,TRIM21		BCL2A1	GRB2
ALPK1,STAT1,TRADD	C3	STAT1		AIM2,STAT1,AKT1		BCL2	STAT1
ANKRD45,STAT1,CASP1	CABLES2	STAT1		AIM2,STAT1,CAMK2G		BCL3	STAT1
ANXA11,PLSCR1,DAZAP2	CAMK2A	STAT1		AIM2,STAT1,CISH		BCR	STAT1
ANXA2,CTSB,SLPI	CAMK2B	STAT1		AIM2,STAT1,EP300		BDP1	MAPK1
APOF,STAT1,CASP1	CAMK2D	STAT1		AIM2,STAT1,FOS		BGN	TLR4
APOL4,STAT1,CASP1	CAMK2G	STAT1		AIM2,STAT1,IFIT1		BMF	STAT1
APOL4,STAT1,IFIT3	CASP1	ATN1		AIM2,STAT1,ING4		BMX	STAT1
APOL6,STAT1,CASP1	CASP1	BCAP31		AIM2,STAT1,IRF1		BPGM	FOS
APOL6,STAT1,IFIT1	CASP1	CARD8		AIM2,STAT1,IRF2		BRAF	MAPK1
APOL6,STAT1,IFIT3	CASP1	CASP14		AIM2,STAT1,IRF5		BRCA1	NMI
APOL6,STAT1,ISG15	CASP1	PSEN1		AIM2,STAT1,JAK2		BRCA1	STAT1
ARVCF,STAT1,CASP1	CASP1	PSEN2		AIM2,STAT1,MAPK14		BRE	COPS5
ATF3,STAT1,CASP1	CASP7	STAT1		AIM2,STAT1,MCM5		BRF1	MAPK1
ATF3,STAT1,TAP1	CASP8	STAT1		AIM2,STAT1,MYC		BTK	MAPK1
ATG12,PLSCR1,DAZAP2	CCR5	STAT1		AIM2,STAT1,OAS1		C1QB	C1QC
B3GAT3,STAT1,CASP1	CDC42EP1	PLSCR1		AIM2,STAT1,PRMT1		C1QB	C1R
B3GAT3,STAT1,IFIT3	CDC7	STAT1		AIM2,STAT1,TAP1		C1QB	C1S
BACE1,PLSCR1,DAZAP2	CISH	STAT1		AIM2,STAT1,TOP3B		C1QB	HRG
BAK1,STAT1,CASP1	CLIC2	STAT1		AIM2,STAT1,TRADD		C1QB	MYOC
BAK1,STAT1,IFIT1	CNTFR	PLSCR1		AIM2,STAT1,TYK2		C1QB	PTX3
BAK1,STAT1,IFIT3	CNTFR	STAT1		AIM2,STAT1,UBC		C1QC	CAMK2B
BATF2,DAZAP2,CEP70	COL4A2	DAZAP2		AIM2,STAT1,UBE2L3		C1QC	CDK10
BATF2,DAZAP2,PLSCR1	COL4A5	DAZAP2		AIM2,STAT1,UBE2L6		C1QC	CDK4
BATF2,DAZAP2,STAM2	COPS5	IFIT3		AIM2,STAT1,USP48		C1QC	KSR2
BATF2,DAZAP2,TOLLIP	CPSF3L	PLSCR1		AIM2,STAT1,VRK3		C1QC	MARK3
BATF2,STAT1,CASP1	CPSF6	PLSCR1		AIM2,STAT1,WDR25		C1QC	MATK
BATF2,STAT1,CSE1L	CREBBP	STAT1		AKT1,MAPK1,TNFSF10		C1QC	NEK9
BATF2,STAT1,NMI	CRK	PLSCR1		ALDH3B1,GTF2B,HIST1H2BK		C1QC	PLK2
BATF2,STAT1,TARS	CSF1	STAT1		ALK,MAPK1,TNFSF10		C1QC	RPS6KA5
BAZ2A,STAT1,CASP1	CSF2RB	STAT1		ALPK1,STAT1,MAPK14		C1QTNF6	STAT1
BAZ2A,STAT1,GBP1	CSF2	STAT1		ALPK1,STAT1,MYD88		C1S	STAT1
BAZ2A,STAT1,UBC	CTNNBL1	STAT1		ANKRD45,STAT1,CASP1		C2	PSMA4
BCL2,STAT1,CASP1	CTSB	SLPI		ANKS1A,TFG,GBP2		C3	STAT1
BCL3,STAT1,IFIT1	CXCR4	STAT1		ANXA11,PLSCR1,LASP1		CABLES2	STAT1
BCL3,STAT1,TAP1	CYLD	STAT1		ANXA11,PLSCR1,STAT1		CACNA1G	SELP
BCL6,STAT1,CASP1	DAZAP2	CEP70		AP2M1,IFNAR1,JAK2		CAMK2A	STAT1
BCL6,STAT1,CSE1L	DAZAP2	DAZL		AP2M1,IFNAR1,PTPRC		CAMK2B	STAT1
BCL6,STAT1,IFIT1	DAZAP2	DCUN1D1		APOF,STAT1,CASP1		CAMK2D	MAPK1
BCL6,STAT1,IFIT3	DAZAP2	GPSM1		APOL4,STAT1,CASP1		CAMK2D	NMI
BCL6,STAT1,IL27RA	DAZAP2	MED31		APOL4,STAT1,IFIT1		CAMK2D	STAT1
BCL6,STAT1,IRF5	DAZAP2	NDUFA5		APOL4,STAT1,IFIT3		CAMK2G	STAT1
BCL6,STAT1,JAK2	DAZAP2	NEDD4		APOL4,STAT1,MAPK14		CASP1	CASP14
BCL6,STAT1,OAS1	DAZAP2	PLSCR1		APOL4,STAT1,OAS1		CASP1	PAK1
BCL6,STAT1,TARS	DAZAP2	POLI		APOL4,STAT1,TRIM21		CASP3	EIF2AK2
BCL6,STAT1,TRIM21	DAZAP2	SMURF2		APOL4,STAT1,UBE2L6		CASP3	LMNB1
BCR,STAT1,CASP1	DAZAP2	SOX6		APOL6,STAT1,CAMK2G		CASP7	STAT1
BMF,STAT1,CASP1	DAZAP2	STAM2		APOL6,STAT1,CASP1		CASP8	STAT1
BMF,STAT1,GBP1	DAZAP2	TCF7L1		APOL6,STAT1,CASP8		CASP9	MAPK1
BMF,STAT1,TAP1	DAZAP2	TCF7L2		APOL6,STAT1,GTF2I		CAV1	MAPK1
BMF,STAT1,UBC	DAZAP2	TLE1		APOL6,STAT1,ING4		CC2D1A	SYK
BMX,STAT1,CASP1	DAZAP2	TOLLIP		APOL6,STAT1,IRF2		CCDC67	IFIT3
BRCA1,STAT1,CASP1	DAZAP2	WWP1		APOL6,STAT1,JAK2		CCM2	JAK2
BRCA1,STAT1,IFIT3	DAZL	DAZAP2		APOL6,STAT1,JAK3		CCNA2	HERC5
BRCA1,STAT1,TAP1	DBP	STAT1		APOL6,STAT1,MAPK14		CCNB1	HERC5
BST2,STAT1,IL6R	DCTN1	STAT1		APOL6,STAT1,OAS1		CCND1	HERC5
C1QTNF6,STAT1,CASP1	DDX23	STAT1		APOL6,STAT1,SOCS3		CCND1	MAPK1
C1S,STAT1,CASP1	DDX58	STAT1		APOL6,STAT1,TBX21		CCNE1	HERC5
C1S,STAT1,GBP1	DENND4A	STAT1		APOL6,STAT1,TOP1		CCNE1	MAPK1
C3,STAT1,CASP1	DGCR8	STAT1		APOL6,STAT1,UBE2I		CCNT2	MAPK1
CABLES2,STAT1,CASP1	DHRS1	PLSCR1		APOL6,STAT1,UBE2L3		CCR2	JAK2
CAMK2A,STAT1,CASP1	DTX2	PLSCR1		APOL6,STAT1,UBE2L6		CCR5	STAT1
CAMK2B,STAT1,CASP1	DTX3L	STAT1		APOL6,STAT1,USP48		CCR5	TLR4
CAMK2B,STAT1,PIM1	DYNLT1	PVR		APOL6,STAT1,VRK3		CD14	TLR4
CAMK2D,STAT1,CASP1	EBI3	STAT1		ARHGDIA,PAK1,CASP1		CD2BP2	DDX23
CAMK2G,STAT1,CASP1	EFEMP2	PLSCR1		ARID1B,RBX1,FBXO6		CD36	TLR4
CAMK2G,STAT1,IFIT1	EGF	STAT1		AR,MAPK1,TNFSF10		CD40LG	TNFSF13B
CAMK2G,STAT1,IFIT3	ELF3	STAT1		ARRB1,MAPK1,TNFSF10		CD40	TLR4
CASP7,STAT1,CASP1	EMILIN1	NMI		ARVCF,STAT1,CASP1		CD40	TXN
CASP8,STAT1,CASP1	EP300	STAT1		ARVCF,STAT1,TRIM21		CDC25C	MAPK1
CASP8,STAT1,IFIT1	EPOR	STAT1		ASPSCR1,MAPK1,TNFSF10		CDC42	EIF2AK2
CASP8,STAT1,IFIT3	FADD	STAT1		ATF2,MAPK1,TNFSF10		CDC42EP1	PLSCR1
CCR5,STAT1,CASP1	FAM103A1	PLSCR1		ATF3,STAT1,CASP1		CDC7	STAT1
CDC42EP1,PLSCR1,DAZAP2	FAM78A	STAT1		ATF3,STAT1,IFIT3		CDK2	TLR5
CDC7,STAT1,CASP1	FANCC	STAT1		ATF3,STAT1,IRF1		CDKN1A	HERC5
CDC7,STAT1,IFIT3	FANK1	STAT1		ATF3,STAT1,OAS1		CENPE	MAPK1
CISH,STAT1,CASP1	FBXL18	PLSCR1		ATF3,STAT1,TAP1		CFLAR	FAS
CISH,STAT1,GBP1	FCGR2A	LYN		ATF3,STAT1,TRIM21		CHEK1	MAPK1
CISH,STAT1,IFIT1	FGFR3	STAT1		ATG12,PLSCR1,LASP1		CHMP1B	CHMP5
CISH,STAT1,IFIT3	FGFR4	STAT1		ATG12,PLSCR1,STAT1		CHMP5	CHMP2A
CISH,STAT1,ISG15	FIBCD1	STAT1		ATG5,DDX58,STAT1		CHUK	HIST3H3
CLIC2,STAT1,CASP1	FLT1	STAT1		ATP13A2,DDX23,STAT1		CHUK	MYD88
CNTFR,PLSCR1,DAZAP2	FXR1	GBP2		B3GAT3,STAT1,MAPK14		CHUK	TLR4
CNTFR,STAT1,CASP1	FYN	STAT1		B3GAT3,STAT1,OAS1		CISH	STAT1
COL4A2,DAZAP2,PLSCR1	GBP1	OAS1		BACE1,PLSCR1,LASP1		CLIC2	STAT1
COL4A5,DAZAP2,PLSCR1	GBP2	OAS1		BACE1,PLSCR1,STAT1		CMTM3	MAPK1
COPS5,IFIT3,OAS1	GFAP	STAT1		BAK1,STAT1,CASP8		CNOT10	MAPK1
CPSF3L,PLSCR1,DAZAP2	GFM1	STAT1		BAK1,STAT1,GTF2I		CNTFR	STAT1
CPSF6,PLSCR1,DAZAP2	GNAI2	PLSCR1		BAK1,STAT1,ING4		COPS5	IFIT3
CREBBP,STAT1,CASP1	GNB1L	STAT1		BAK1,STAT1,IRF2		COPS8	COPS5
CRK,PLSCR1,DAZAP2	GTF2I	STAT1		BAK1,STAT1,MAPK14		CPSF2	DDX23
CSF1,STAT1,CASP1	GTPBP2	STAT1		BAK1,STAT1,OAS1		CPSF3L	PLSCR1
CSF2RB,STAT1,CASP1	HELB	STAT1		BAK1,STAT1,USP48		CPSF3	MAPK1
CSF2RB,STAT1,GBP1	HERC6	STAT1		BATF2,STAT1,AKT1		CREBBP	STAT1
CSF2,STAT1,CASP1	HEY2	PLSCR1		BATF2,STAT1,BRCA1		CRKL	JAK2
CTNNBL1,STAT1,CASP1	HIRA	STAT1		BATF2,STAT1,CAMK2G		CRKL	STAT1
CTNNBL1,STAT1,IFIT3	HLA-DRB1	OAS1		BATF2,STAT1,CASP8		CRK	PLSCR1
CXCR4,STAT1,CASP1	HM13	STAT1		BATF2,STAT1,CD40		CSF1	CSF1R
CYLD,STAT1,CASP1	HNF4A	PSMB3		BATF2,STAT1,CIITA		CSF1R	C1QB
CYLD,STAT1,TAP1	HOXA1	PLSCR1		BATF2,STAT1,CISH		CSF1	STAT1
DAZAP2,PLSCR1,ABL1	HOXB6	PLSCR1		BATF2,STAT1,ELL		CSF2	CSF1R
DAZAP2,PLSCR1,ATG12	HP	ITGB2		BATF2,STAT1,GTF2I		CSF2RA	JAK2
DAZAP2,PLSCR1,ATN1	HSF1	STAT1		BATF2,STAT1,ING4		CSF2RB	STAT1
DAZAP2,PLSCR1,CDC42EP1	ICAM1	STAT1		BATF2,STAT1,MAPK14		CSF2	STAT1
DAZAP2,PLSCR1,CPSF3L	ID1	STAT1		BATF2,STAT1,MCM5		CSN2	COPS5
DAZAP2,PLSCR1,CPSF6	IFI27	STAT1		BATF2,STAT1,MDC1		CSN3	COPS5
DAZAP2,PLSCR1,CRY1	IFI30	OAS1		BATF2,STAT1,PRMT1		CSNK1G1	MAPK1
DAZAP2,PLSCR1,DHRS1	IFIT1	STAT1		BATF2,STAT1,SOCS4		CSNK1G2	JAK2
DAZAP2,PLSCR1,DTX2	IFIT2	OAS1		BATF2,STAT1,TAF1		CSRP3	MAPK1
DAZAP2,PLSCR1,EFEMP2	IFIT3	OAS1		BATF2,STAT1,TOP3B		CSTF2T	MAPK1
DAZAP2,PLSCR1,EGFR	IFIT3	STAT1		BATF2,STAT1,TRIM28		CTCFL	MAPK1
DAZAP2,PLSCR1,EWSR1	IFIT5	STAT1		BATF2,STAT1,UBE2L3		CTTN	MAPK1
DAZAP2,PLSCR1,FAM103A1	IFNAR1	STAT1		BATF2,STAT1,USP48		CUL3	COPS5
DAZAP2,PLSCR1,FBXL18	IFNAR2	STAT1		BATF2,STAT1,VRK3		CUL3	RBX1
DAZAP2,PLSCR1,HEY2	IL11RA	STAT1		BATF2,STAT1,WDR25		CUL7	RBX1
DAZAP2,PLSCR1,HOXA1	IL12A	STAT1		BATF2,STAT1,YPEL1		CYBB	MAPK14
DAZAP2,PLSCR1,HOXB6	IL12RB1	STAT1		BAZ2A,STAT1,CASP1		CYLD	STAT1
DAZAP2,PLSCR1,ILF3	IL23A	STAT1		BAZ2A,STAT1,IFIT1		DAPK1	MAPK1
DAZAP2,PLSCR1,KIAA1683	IL23R	STAT1		BAZ2A,STAT1,JAK2		DBP	STAT1
DAZAP2,PLSCR1,LASP1	IL27RA	STAT1		BAZ2A,STAT1,OAS1		DCC	MAPK1
DAZAP2,PLSCR1,NECAP2	IL2RG	STAT1		BAZ2A,STAT1,TRIM21		DCTN1	STAT1
DAZAP2,PLSCR1,NEU4	IL6ST	STAT1		BCAR1,CSF1R,C1QB		DDX23	IFIH1
DAZAP2,PLSCR1,NPDC1	IPO8	STAT1		BCL2A1,GRB2,PSTPIP2		DDX23	STAT1
DAZAP2,PLSCR1,NTN4	IRF1	PSMB8		BCL2,STAT1,CISH		DDX4	IFIH1
DAZAP2,PLSCR1,OGDH	IRF1	TNFSF10		BCL2,STAT1,ING4		DDX58	STAT1
DAZAP2,PLSCR1,PGLS	IRF2	PSMB9		BCL2,STAT1,IRF5		DENND4A	STAT1
DAZAP2,PLSCR1,PHLDA1	IRF5	TNFSF10		BCL2,STAT1,MCM5		DGCR8	STAT1
DAZAP2,PLSCR1,PLSCR3	IRF7	STAT1		BCL2,STAT1,OAS1		DHRS1	DHRS7
DAZAP2,PLSCR1,PLSCR4	ISG15	STAT1		BCL2,STAT1,VRK3		DHRS1	PLSCR1
DAZAP2,PLSCR1,RASD1	ITGB2	FGA		BCL3,STAT1,IRF2		DTX2	PLSCR1
DAZAP2,PLSCR1,RERE	ITPKC	STAT1		BCL3,STAT1,MAPK14		DTX3L	STAT1
DAZAP2,PLSCR1,SF1	JAK2	LYN		BCL3,STAT1,TAP1		DUSP1	MAPK14
DAZAP2,PLSCR1,SHC1	JAK2	PHB2		BCL3,STAT1,TRADD		DUSP22	MAPK1
DAZAP2,PLSCR1,SLC35A2	JAK2	STAT1		BCR,STAT1,FYN		DUSP2	MAPK1
DAZAP2,PLSCR1,SLPI	JAK3	STAT1		BDP1,MAPK1,TNFSF10		DUSP3	MAPK1
DAZAP2,PLSCR1,SMCP	KDR	STAT1		BGN,TLR4,LY96		DUSP4	MAPK1
DAZAP2,PLSCR1,SPG7	KIAA1683	PLSCR1		BMF,STAT1,FOS		DUSP5	MAPK1
DAZAP2,PLSCR1,TFG	KIT	STAT1		BMF,STAT1,IFIT1		DUSP6	MAPK1
DAZAP2,PLSCR1,TRAF4	KLHDC7B	STAT1		BMF,STAT1,IRF1		DUSP7	MAPK1
DAZAP2,PLSCR1,VASP	KLHL20	GBP2		BMF,STAT1,JAK2		DUSP9	MAPK1
DAZAP2,PLSCR1,YIPF3	KRTAP4-12	PLSCR1		BMF,STAT1,OAS1		DYNC1I1	DYNLT1
DAZL,DAZAP2,PLSCR1	LAP3	STAT1		BMF,STAT1,TAP1		DYNLT1	AP3B1
DBP,STAT1,CASP1	LASP1	PLSCR1		BMF,STAT1,TRIM21		E2F4	MAPK1
DBP,STAT1,IFIT1	LCK	STAT1		BMF,STAT1,UBC		EBI3	STAT1
DBP,STAT1,IFIT3	LCP1	MAPK14		BMX,STAT1,CASP1		EFEMP2	PLSCR1
DBP,STAT1,NMI	LGALS3BP	STAT1		BMX,STAT1,IFIT1		EGF	PPBP
DCTN1,STAT1,IFIT1	LIFR	STAT1		BMX,STAT1,MYD88		EGFR	MAPK1
DCTN1,STAT1,IFIT3	LIF	STAT1		BMX,STAT1,OAS1		EGFR	STAT1
DDX23,STAT1,CASP1	LMO2	STAT1		BMX,STAT1,TRIM21		EGFR	TLR4
DDX23,STAT1,IFIT1	LRRC61	STAT1		BPGM,FOS,TRAFD1		EGF	STAT1
DDX23,STAT1,IFIT3	LSM1	PSMB8		BRAF,MAPK1,TNFSF10		EGR1	STAT1
DDX23,STAT1,IL6R	LTF	B2M		BRCA1,NMI,IFI35		EIF2AK2	MLKL
DDX23,STAT1,UBE2L6	LYN	CASP7		BRCA1,STAT1,CASP1		EIF2AK2	STAT1
DDX58,STAT1,CASP1	LYN	JAK2		BRCA1,STAT1,IFIT1		ELF3	STAT1
DENND4A,STAT1,CASP1	LYN	NDN		BRCA1,STAT1,IRF1		ELK1	MAPK1
DENND4A,STAT1,IFIT3	LZTR1	STAT1		BRCA1,STAT1,OAS1		EMILIN1	NMI
DENND4A,STAT1,TAP1	MAD2L1BP	STAT1		BRCA1,STAT1,TAP1		ENTPD7	IFIH1
DGCR8,STAT1,CASP1	MAGI1	GBP2		BRCA1,STAT1,TRIM21		EP300	HIST1H2BK
DHRS1,PLSCR1,DAZAP2	MAPK14	CYBA		BRCA1,STAT1,UBE2L6		EP300	PSME2
DTX2,PLSCR1,DAZAP2	MAPK14	DUSP1		BRE,COPS5,IFIT3		EP300	STAT1
DTX3L,STAT1,CASP1	MAPK14	RALB		BRF1,MAPK1,TNFSF10		EPB41L3	YWHAB
EBI3,STAT1,CASP1	MAPK14	STAT1		BTK,MAPK1,TNFSF10		EPOR	MAPK1
EBI3,STAT1,UBC	MAPK1	STAT1		C1QTNF6,STAT1,CASP1		EPOR	STAT1
EFEMP2,PLSCR1,DAZAP2	MAPK1	TNFSF10		C1QTNF6,STAT1,IFIT1		EPOR	SYK
EGF,STAT1,CASP1	MAX	STAT1		C1QTNF6,STAT1,OAS1		ERF	MAPK1
EGF,STAT1,IFIT3	MBD1	STAT1		C1QTNF6,STAT1,TRIM21		ERN1	COPS5
ELF3,STAT1,CASP1	MCM5	STAT1		C1S,STAT1,CASP1		ESR1	COPS5
ELF3,STAT1,TAP1	MDK	STAT1		C1S,STAT1,IFIT1		ESR1	MAPK1
EMILIN1,NMI,STAT1	MRPL30	STAT1		C1S,STAT1,IFIT3		ESR2	MAPK1
EP300,STAT1,CASP1	MRPL40	STAT1		C1S,STAT1,JAK2		ETS1	SP100
EPOR,STAT1,CASP1	MUC1	STAT1		C1S,STAT1,OAS1		FADD	STAT1
EPOR,STAT1,GBP1	MYL6	VCL		C1S,STAT1,TRIM21		FAM103A1	PLSCR1
EPOR,STAT1,IFIT1	NAPA	STAT1		C1S,STAT1,ZC3HAV1		FAM78A	STAT1
EPOR,STAT1,IFIT3	NBPF1	STAT1		C2,PSMA4,RFWD2		FANCC	STAT1
EPOR,STAT1,ISG15	NCR2	TYROBP		C3,STAT1,CASP1		FANK1	STAT1
EPOR,STAT1,TAP1	NDUFA5	DAZAP2		C3,STAT1,IFIT1		FAS	EEF1A1
FADD,STAT1,CASP1	NECAP2	PLSCR1		C3,STAT1,IFIT3		FBXL18	PLSCR1
FADD,STAT1,IFIT1	NEDD4	DAZAP2		C3,STAT1,TRIM21		FCGR2A	ITGAM
FAM103A1,PLSCR1,DAZAP2	NEU4	PLSCR1		CABLES2,STAT1,OAS1		FCGR2B	MAPK1
FAM78A,STAT1,CASP1	NMI	EMILIN1		CACNA1G,SELP,ITGB2		FGFR1	TLR5
FAM78A,STAT1,IFIT1	NMI	IFI35		CAMK2A,STAT1,CASP1		FGFR2	NMI
FANCC,STAT1,CASP1	NMI	STAT1		CAMK2A,STAT1,IFIT1		FGFR3	STAT1
FANCC,STAT1,GBP1	NNMT	STAT1		CAMK2A,STAT1,IFIT3		FGFR4	MAPK1
FANK1,STAT1,CASP1	NOC4L	PLSCR1		CAMK2A,STAT1,OAS1		FGFR4	NMI
FBXL18,PLSCR1,DAZAP2	NOL10	STAT1		CAMK2A,STAT1,TRIM21		FGFR4	STAT1
FCGR2A,LYN,NDN	NR1H2	STAT1		CAMK2B,STAT1,CASP1		FHL2	MAPK1
FGFR3,STAT1,CASP1	NTN4	PLSCR1		CAMK2B,STAT1,IFIT1		FIBCD1	STAT1
FGFR4,STAT1,CASP1	NUP107	STAT1		CAMK2B,STAT1,IFIT3		FLT1	STAT1
FIBCD1,STAT1,CASP1	NUPR1	STAT1		CAMK2B,STAT1,OAS1		FOS	HIST1H2BK
FLT1,STAT1,CASP1	OAS1	SPI1		CAMK2B,STAT1,TRIM21		FOS	IFI16
FXR1,GBP2,OAS1	OAS1	STAT1		CAMK2D,MAPK1,TNFSF10		FOSL1	MAPK1
FYN,STAT1,CASP1	OAS1	STAT2		CAMK2D,NMI,IFI35		FOS	TRAFD1
FYN,STAT1,IL6R	OAS2	STAT1		CAMK2D,STAT1,CASP1		FRS2	MAPK1
GBP1,OAS1,STAT1	OAS3	STAT1		CAMK2D,STAT1,IFIT1		FYN	STAT1
GFAP,STAT1,CASP1	OGDH	PLSCR1		CAMK2D,STAT1,MYD88		GAB1	MAPK1
GFM1,STAT1,CASP1	OSMR	STAT1		CAMK2D,STAT1,OAS1		GAB2	MAPK1
GFM1,STAT1,IFIT3	OSM	STAT1		CAMK2D,STAT1,TRIM21		GABRR1	MAPK1
GNAI2,PLSCR1,DAZAP2	PARP9	STAT1		CAMK2D,STAT1,UBE2L6		GADD45B	JAK2
GNB1L,STAT1,CASP1	PDE4DIP	STAT1		CAMK2G,STAT1,CASP8		GATA2	NMI
GTF2I,STAT1,CASP1	PDGFB	STAT1		CAMK2G,STAT1,FOS		GATA2	TLR4
GTF2I,STAT1,IFIT1	PDGFRA	STAT1		CAMK2G,STAT1,FYN		GATA4	MAPK1
GTF2I,STAT1,IFIT3	PDGFRB	STAT1		CAMK2G,STAT1,GTF2I		GBP1	OAS1
GTF2I,STAT1,UBC	PGLS	PLSCR1		CAMK2G,STAT1,ING4		GBP2	IRF2
GTPBP2,STAT1,CASP1	PHLDA1	PLSCR1		CAMK2G,STAT1,IRF2		GBP2	MAGI1
HELB,STAT1,CASP1	PIAS3	STAT1		CAMK2G,STAT1,MAPK14		GBP2	MAPK8IP2
HERC6,STAT1,CASP1	PIAS4	STAT1		CAMK2G,STAT1,OAS1		GBP2	OAS1
HEY2,PLSCR1,DAZAP2	PLCG1	STAT1		CAMK2G,STAT1,SOCS3		GBP2	STK3
HIRA,STAT1,CASP1	PLCG2	DYNLT1		CAMK2G,STAT1,UBE2L3		GBP2	TFG
HIRA,STAT1,GBP1	PLSCR1	ABL1		CAMK2G,STAT1,USP48		GCH1	IFIH1
HIRA,STAT1,UBC	PLSCR1	ATG12		CASP1,PAK1,ACVR1		GFAP	STAT1
HLA-DRB1,OAS1,STAT2	PLSCR1	ATN1		CASP1,PAK1,NCK1		GFER	COPS5
HM13,STAT1,CASP1	PLSCR1	CDC42EP1		CASP1,PAK1,PBX2		GFI1B	COPS5
HNF4A,PSMB3,PSMB9	PLSCR1	CPSF3L		CASP1,PAK1,RCOR3		GIT2	PAK1
HOXA1,PLSCR1,DAZAP2	PLSCR1	CPSF6		CASP1,PAK1,SMUG1		GJA1	MAPK1
HOXB6,PLSCR1,DAZAP2	PLSCR1	CRY1		CASP3,EIF2AK2,MLKL		GNAI2	PLSCR1
HP,ITGB2,FGA	PLSCR1	DAZAP2		CASP3,LMNB1,GZMA		GNB1L	STAT1
HSF1,STAT1,CASP1	PLSCR1	DHRS1		CASP7,STAT1,CISH		GNS	MAX
HSF1,STAT1,NMI	PLSCR1	DTX2		CASP7,STAT1,ING4		GPBP1L1	MAPK1
ICAM1,STAT1,CASP1	PLSCR1	EFEMP2		CASP7,STAT1,IRF2		GPBP1L1	TFG
ID1,STAT1,CASP1	PLSCR1	EGFR		CASP7,STAT1,IRF5		GRB10	MAPK1
IFI27,STAT1,CASP1	PLSCR1	EWSR1		CASP7,STAT1,MCM5		GRB2	IQGAP1
IFI27,STAT1,CSE1L	PLSCR1	FAM103A1		CASP7,STAT1,OAS1		GRB2	LMO2
IFI27,STAT1,LMO2	PLSCR1	FBXL18		CASP7,STAT1,TRIM21		GRB2	PSTPIP2
IFI27,STAT1,MCM3	PLSCR1	HEY2		CASP7,STAT1,UBE2L6		GSTA3	MAPK1
IFI27,STAT1,TARS	PLSCR1	HOXA1		CASP7,STAT1,VRK3		GTF2B	HIST1H2BK
IFI27,STAT1,XPO1	PLSCR1	HOXB6		CASP8,STAT1,CAMK2G		GTF2B	MAPK1
IFI30,OAS1,STAT1	PLSCR1	ILF3		CASP8,STAT1,CISH		GTF2F1	MAPK1
IFIT1,STAT1,CAMK2G	PLSCR1	KIAA1683		CASP8,STAT1,ING4		GTF2I	STAT1
IFIT1,STAT1,CASP1	PLSCR1	LASP1		CASP8,STAT1,IRF2		GTPBP2	STAT1
IFIT1,STAT1,CASP8	PLSCR1	NECAP2		CASP8,STAT1,IRF5		GZMB	LMNB1
IFIT1,STAT1,CISH	PLSCR1	NEU4		CASP8,STAT1,MAPK14		H3F3B	HIST2H2BE
IFIT1,STAT1,ELL	PLSCR1	NPDC1		CASP8,STAT1,MCM5		HAND2	COPS5
IFIT1,STAT1,GTF2I	PLSCR1	NTN4		CASP8,STAT1,OAS1		HDAC4	MAPK1
IFIT1,STAT1,IL27RA	PLSCR1	OGDH		CASP8,STAT1,UBE2L3		HDAC6	MYD88
IFIT1,STAT1,IL6R	PLSCR1	PGLS		CASP8,STAT1,UBE2L6		HELB	STAT1
IFIT1,STAT1,ING4	PLSCR1	PHLDA1		CASP8,STAT1,VRK3		HERC5	IFIT1
IFIT1,STAT1,MAPK14	PLSCR1	PLSCR3		CASP9,MAPK1,TNFSF10		HERC5	IFIT3
IFIT1,STAT1,MCM5	PLSCR1	PLSCR4		CAV1,MAPK1,TNFSF10		HERC5	ISG15
IFIT1,STAT1,STAT5B	PLSCR1	RASD1		CC2D1A,SYK,STAT1		HERC5	UBE2L6
IFIT1,STAT1,TARS	PLSCR1	RERE		CCDC67,IFIT3,STAT1		HERC6	STAT1
IFIT1,STAT1,TRADD	PLSCR1	SF1		CCM2,JAK2,STAT1		HEY2	PLSCR1
IFIT1,STAT1,UBE2L3	PLSCR1	SHC1		CCM2,JAK2,TNFRSF1A		HHLA3	NMI
IFIT1,STAT1,VRK3	PLSCR1	SLC35A2		CCNA2,HERC5,IFIT1		HIPK1	MAPK1
IFIT2,OAS1,SPI1	PLSCR1	SLPI		CCNA2,HERC5,IFIT3		HIRA	STAT1
IFIT3,STAT1,AKT1	PLSCR1	SMCP		CCNB1,HERC5,IFIT1		HIST1H2BK	MXI1
IFIT3,STAT1,BRCA1	PLSCR1	SPG7		CCNB1,HERC5,IFIT3		HIST1H2BK	SP1
IFIT3,STAT1,CAMK2G	PLSCR1	STAT1		CCNB1,HERC5,ISG15		HIST1H2BK	TAL1
IFIT3,STAT1,CASP1	PLSCR1	TFG		CCND1,HERC5,IFIT1		HIST2H2BE	SAP30
IFIT3,STAT1,CASP8	PLSCR1	TRAF4		CCND1,HERC5,IFIT3		HIST2H2BE	TBL1X
IFIT3,STAT1,CD40	PLSCR1	VASP		CCND1,HERC5,ISG15		HLCS	MAPK1
IFIT3,STAT1,CIITA	PLSCR1	YIPF3		CCND1,MAPK1,TNFSF10		HM13	STAT1
IFIT3,STAT1,CISH	PLSCR4	STAT1		CCNE1,HERC5,IFIT1		HMGN1	IRF2
IFIT3,STAT1,CSE1L	PML	STAT1		CCNE1,HERC5,IFIT3		HMGN3	MAPK1
IFIT3,STAT1,ELL	POLI	DAZAP2		CCNE1,MAPK1,TNFSF10		HMMR	MAPK1
IFIT3,STAT1,EP300	POLR3A	STAT1		CCNT2,MAPK1,TNFSF10		HNF4A	MAPK1
IFIT3,STAT1,GTF2I	POMP	PSMB9		CCR2,JAK2,TNFRSF1A		HOXA1	PLSCR1
IFIT3,STAT1,IL6R	POU2F2	STAT1		CCR5,STAT1,IFIT3		HOXC9	NMI
IFIT3,STAT1,ING4	PPBP	RAB10		CCR5,STAT1,OAS1		HSPB8	MAPK1
IFIT3,STAT1,IRF1	PPIL2	STAT1		CCR5,STAT1,TRIM21		HSPD1	TLR4
IFIT3,STAT1,JUN	PRAME	STAT1		CCR5,TLR4,HSPA1A		ICAM1	STAT1
IFIT3,STAT1,MAPK14	PRKCD	STAT1		CCR5,TLR4,LY96		ID1	STAT1
IFIT3,STAT1,MCM5	PRKCE	STAT1		CD14,TLR4,RELA		IER3	MAPK1
IFIT3,STAT1,MDC1	PRL	STAT1		CD2BP2,DDX23,IFIH1		IFI16	IER3
IFIT3,STAT1,MYC	PSMA2	PSMB9		CD36,TLR4,HSPA1A		IFI16	TP53BP1
IFIT3,STAT1,PRMT1	PSMA4	PSMB8		CD36,TLR4,LY96		IFI27	STAT1
IFIT3,STAT1,SOCS4	PSMA4	PSMB9		CD36,TLR4,MYD88		IFI35	NMI
IFIT3,STAT1,TARS	PSMB2	PSMB9		CD40LG,TNFSF13B,TNFSF13		IFI35	RAD21
IFIT3,STAT1,TOP3B	PSMB3	PSMB9		CD40,TLR4,LY96		IFIH1	IFI44
IFIT3,STAT1,TRADD	PSMB8	LSM1		CD40,TXN,TYK2		IFIH1	IFIT2
IFIT3,STAT1,TRIM28	PSMB8	PPP1R11		CDC25C,MAPK1,TNFSF10		IFIT1	OAS1
IFIT3,STAT1,UBE2L3	PSMB8	STAT1		CDC42,EIF2AK2,MLKL		IFIT1	STAT1
IFIT3,STAT1,USP48	PSMB9	HLA-DMB		CDC42EP1,PLSCR1,STAT1		IFIT2	IRF2
IFIT3,STAT1,VRK3	PSMB9	STAT1		CDC7,STAT1,MAPK14		IFIT2	OAS1
IFIT3,STAT1,WDR25	PSMB9	STAT2		CDC7,STAT1,OAS1		IFIT3	IRF2
IFIT3,STAT1,YPEL1	PTK2	STAT1		CDC7,STAT1,UBE2L6		IFIT3	OAS1
IFIT5,STAT1,CASP1	PTPN2	STAT1		CDK2,TLR5,TLR1		IFIT3	RSAD2
IFNAR1,STAT1,CASP1	PTPN3	STAT1		CDKN1A,HERC5,IFIT1		IFIT3	STAT1
IFNAR1,STAT1,IL6R	RAB27A	STAT1		CDKN1A,HERC5,IFIT3		IFIT5	STAT1
IFNAR2,STAT1,CASP1	RAB36	STAT1		CDKN1A,HERC5,UBE2L6		IFNAR1	JAK2
IL11RA,STAT1,CASP1	RAC1	STAT1		CENPE,MAPK1,TNFSF10		IFNAR1	PTPRC
IL12A,STAT1,CASP1	RAD1	STAT1		CFLAR,FAS,EEF1A1		IFNAR1	STAT1
IL12RB1,STAT1,CASP1	RAP1A	STAT1		CHEK1,MAPK1,TNFSF10		IFNAR2	STAT1
IL12RB1,STAT1,IFIT1	RASD1	PLSCR1		CHMP1B,CHMP5,CHMP2A		IFNGR1	JAK2
IL12RB1,STAT1,IFIT3	RB1CC1	STAT1		CHUK,MYD88,CASP1		IFNG	STAT1
IL12RB1,STAT1,ISG15	RHOBTB3	STAT1		CHUK,TLR4,LY96		IFNG	TNFSF13B
IL23A,STAT1,CASP1	RIPK1	STAT1		CISH,STAT1,CASP8		IGF1	MAPK1
IL23R,STAT1,CASP1	RNF11	STAT1		CISH,STAT1,GTF2I		IKBKB	MYD88
IL27RA,STAT1,CASP1	RNF121	STAT1		CISH,STAT1,IFIT1		IKBKB	TLR4
IL2RG,STAT1,CASP1	RSAD2	STAT1		CISH,STAT1,ING4		IKBKG	JAK2
IL2RG,STAT1,IFIT1	RTDR1	STAT1		CISH,STAT1,IRF2		IKBKG	TLR4
IL2RG,STAT1,IFIT3	RUFY1	STAT1		CISH,STAT1,JAK2		IL10	TLR4
IL2RG,STAT1,ISG15	RUNX1	STAT1		CISH,STAT1,MAPK14		IL11RA	STAT1
IL6ST,STAT1,CASP1	SDC2	STAT1		CISH,STAT1,OAS1		IL12A	STAT1
IPO8,STAT1,CASP1	SECTM1	STAT1		CISH,STAT1,TOP1		IL12B	STAT1
IPO8,STAT1,IFIT3	SELPLG	STAT1		CISH,STAT1,UBE2I		IL12RB1	STAT1
IRF1,PSMB8,LSM1	SEMA4B	STAT1		CISH,STAT1,UBE2L3		IL12RB2	STAT1
IRF1,TNFSF10,BIRC3	SERPING1	PPBP		CISH,STAT1,UBE2L6		IL23A	STAT1
IRF1,TNFSF10,CFLAR	SHANK1	STAT1		CLIC2,STAT1,MAPK14		IL23R	STAT1
IRF1,TNFSF10,RIPK1	SHC1	PLSCR1		CLIC2,STAT1,OAS1		IL2RA	JAK2
IRF2,PSMB9,HLA-DMB	SIN3A	STAT1		CLIC2,STAT1,TRIM21		IL2RG	STAT1
IRF5,TNFSF10,ACP5	SLC25A1	STAT1		CLIC2,STAT1,UBE2L3		IL2	STAT1
IRF7,STAT1,CASP1	SLPI	PLSCR1		CLIC2,STAT1,UBE2L6		IL3	CSF1R
ISG15,STAT1,CISH	SMAD7	STAT1		CMTM3,MAPK1,STAT1		IL4R	JAK2
ISG15,STAT1,IL6R	SMARCA2	STAT1		CMTM3,MAPK1,TNFSF10		IL4	SELP
ISG15,STAT1,MAPK14	SMARCA4	STAT1		CNOT10,MAPK1,TNFSF10		IL6R	JAK2
ISG15,STAT1,WDR25	SMCP	PLSCR1		CNTFR,STAT1,CASP1		IL6ST	STAT1
ITPKC,STAT1,CASP1	SMG1	STAT1		CNTFR,STAT1,IFIT1		INS	MAPK1
ITPKC,STAT1,GBP1	SMURF2	DAZAP2		CNTFR,STAT1,IFIT3		INSR	MAPK1
ITPKC,STAT1,UBC	SNAP29	STAT1		CNTFR,STAT1,OAS1		IPO8	STAT1
JAK2,LYN,CASP7	SOCS3	STAT1		CNTFR,STAT1,TRIM21		IRAK4	MYD88
JAK2,STAT1,CASP1	SPTAN1	STAT1		COPS5,IFIT3,IRF2		IRAK4	TLR4
JAK2,STAT1,IL6R	SPTBN1	STAT1		COPS5,IFIT3,OAS1		IRF1	STAT1
JAK3,STAT1,CASP1	SRC	STAT1		COPS5,IFIT3,RSAD2		IRF2	GBP1
JAK3,STAT1,GBP1	STAM2	DAZAP2		COPS8,COPS5,IFIT3		IRF2	IRF8
JAK3,STAT1,LMO2	STAT1	AKT1		CPSF2,DDX23,STAT1		IRF5	TNFSF10
JAK3,STAT1,NMI	STAT1	BRCA1		CPSF3L,PLSCR1,STAT1		IRF7	STAT1
KDR,STAT1,CASP1	STAT1	CAMK2D		CPSF3,MAPK1,TNFSF10		IRS1	MAPK1
KIAA1683,PLSCR1,DAZAP2	STAT1	CAMK2G		CREBBP,STAT1,MAPK14		ITGAM	HP
KIT,STAT1,CASP1	STAT1	CASP1		CRKL,JAK2,IL4R		ITGAM	JAM3
KLHDC7B,STAT1,CASP1	STAT1	CASP8		CRKL,STAT1,MAPK14		ITGAM	SELP
KLHDC7B,STAT1,GBP1	STAT1	CCND1		CRKL,STAT1,UBE2I		ITGAV	MAPK1
KLHL20,GBP2,OAS1	STAT1	CD40		CRK,PLSCR1,LASP1		ITPKC	STAT1
KRTAP4-12,PLSCR1,DAZAP2	STAT1	CIITA		CSF1,CSF1R,C1QB		JAK1	STAT1
LAP3,STAT1,CISH	STAT1	CISH		CSF1R,C1QB,C1QC		JAK2	CRKL
LAP3,STAT1,CSF2RB	STAT1	CSE1L		CSF1R,C1QB,C1R		JAK2	DNAJA3
LAP3,STAT1,FANCC	STAT1	CSF2RA		CSF1R,C1QB,C1S		JAK2	ERBB2
LAP3,STAT1,GTF2I	STAT1	CSF2RB		CSF1R,C1QB,HRG		JAK2	FES
LAP3,STAT1,HSF1	STAT1	CXCL9		CSF1R,C1QB,MYOC		JAK2	GAB2
LAP3,STAT1,ICAM1	STAT1	CXCR4		CSF1R,C1QB,PTX3		JAK2	GRB2
LAP3,STAT1,MAPK14	STAT1	ELL		CSF1,STAT1,CASP1		JAK2	HSPA8
LAP3,STAT1,TBX21	STAT1	EP300		CSF1,STAT1,IFIT1		JAK2	IL4R
LAP3,STAT1,UBE2I	STAT1	FANCC		CSF1,STAT1,IFIT3		JAK2	LYN
LAP3,STAT1,VDR	STAT1	FOS		CSF1,STAT1,OAS1		JAK2	MAFF
LASP1,PLSCR1,DAZAP2	STAT1	FYN		CSF1,STAT1,TRIM21		JAK2	MDK
LCK,STAT1,CASP1	STAT1	GATA3		CSF2,CSF1R,C1QB		JAK2	MTA1
LCK,STAT1,IFIT1	STAT1	GBP1		CSF2RA,JAK2,STAT6		JAK2	NOL7
LCK,STAT1,IFIT3	STAT1	GTF2I		CSF2RA,JAK2,TNFRSF1A		JAK2	PAK1
LCP1,MAPK14,CYBA	STAT1	HSF1		CSF2RB,STAT1,CASP1		JAK2	PHB2
LCP1,MAPK14,DUSP1	STAT1	ICAM1		CSF2RB,STAT1,IFIT1		JAK2	PLCG2
LCP1,MAPK14,RALB	STAT1	IFIT1		CSF2RB,STAT1,OAS1		JAK2	PPP2R5A
LGALS3BP,STAT1,CASP1	STAT1	IFIT3		CSF2RB,STAT1,UBE2L6		JAK2	PRKD2
LGALS3BP,STAT1,IFIT1	STAT1	IFNA21		CSF2RB,STAT1,ZC3HAV1		JAK2	PTBP1
LGALS3BP,STAT1,IFIT3	STAT1	IL27RA		CSF2,STAT1,CASP1		JAK2	PUM1
LGALS3BP,STAT1,ISG15	STAT1	IL2RA		CSF2,STAT1,IFIT1		JAK2	RPA1
LIFR,STAT1,CASP1	STAT1	IL6R		CSF2,STAT1,IFIT3		JAK2	SNRPB
LIF,STAT1,CASP1	STAT1	ING4		CSF2,STAT1,OAS1		JAK2	SOX10
LMO2,STAT1,JAK3	STAT1	IRF1		CSF2,STAT1,TRIM21		JAK2	SOX30
LMO2,STAT1,OAS1	STAT1	IRF5		CSN2,COPS5,IFIT3		JAK2	STAT1
LMO2,STAT1,TRADD	STAT1	ISG15		CSN3,COPS5,IFIT3		JAK2	STAT2
LRRC61,STAT1,CASP1	STAT1	JAK2		CSNK1G1,MAPK1,TNFSF10		JAK2	STAT5A
LSM1,PSMB8,STAT1	STAT1	JAK3		CSNK1G2,JAK2,PPP2R5A		JAK2	STAT6
LTF,B2M,OAS1	STAT1	JUN		CSRP3,MAPK1,TNFSF10		JAK2	TNFRSF1A
LYN,JAK2,PHB2	STAT1	LMO2		CSTF2T,MAPK1,TNFSF10		JAK2	VAV1
LZTR1,STAT1,CASP1	STAT1	MAPK14		CTCFL,MAPK1,TNFSF10		JAK2	ZIC4
MAD2L1BP,STAT1,CASP1	STAT1	MCM3		CTTN,MAPK1,TNFSF10		JAK3	STAT1
MAGI1,GBP2,OAS1	STAT1	MCM5		CUL3,COPS5,IFIT3		KCNJ15	STAT3
MAPK14,STAT1,IFIT1	STAT1	MDC1		CUL3,RBX1,FBXO6		KDR	STAT1
MAPK14,STAT1,IFIT3	STAT1	MYC		CUL7,RBX1,FBXO6		KHDRBS2	SYK
MAPK14,STAT1,ISG15	STAT1	MYD88		CYBB,MAPK14,CEBPB		KIAA0907	SYK
MAPK1,STAT1,IFIT1	STAT1	NMI		CYLD,STAT1,FOS		KIAA1683	PLSCR1
MAPK1,STAT1,IFIT3	STAT1	OAS1		CYLD,STAT1,IRF1		KIT	STAT1
MAPK1,STAT1,TAP1	STAT1	PIAS2		CYLD,STAT1,MAPK14		KLHDC7B	STAT1
MAPK1,TNFSF10,ACP5	STAT1	PIAS3		CYLD,STAT1,OAS1		KLHL20	GBP2
MAPK1,TNFSF10,CFLAR	STAT1	PIM1		CYLD,STAT1,TAP1		KRT8	MAPK1
MAX,STAT1,CASP1	STAT1	PRMT1		DAPK1,MAPK1,TNFSF10		KRTAP4-12	PLSCR1
MAX,STAT1,IFIT1	STAT1	RELA		DBP,STAT1,MAPK14		LAP3	PYCR2
MAX,STAT1,IFIT3	STAT1	RPS6KA5		DBP,STAT1,OAS1		LASP1	PLSCR1
MBD1,STAT1,CASP1	STAT1	SOCS3		DBP,STAT1,UBE2L3		LASP1	PRKAR2B
MBD1,STAT1,IFIT3	STAT1	SOCS4		DBP,STAT1,UBE2L6		LCK	STAT1
MCM5,STAT1,CASP1	STAT1	STAT5A		DBP,STAT1,USP48		LDOC1	TFG
MCM5,STAT1,IFIT1	STAT1	STAT5B		DCC,MAPK1,TNFSF10		LGALS3BP	STAT1
MCM5,STAT1,IFIT3	STAT1	STEAP4		DCTN1,STAT1,IL6R		LIFR	MAPK1
MDK,STAT1,CASP1	STAT1	TAP1		DDX23,STAT1,BRCA1		LIFR	STAT1
MDK,STAT1,GBP1	STAT1	TARS		DDX23,STAT1,CAMK2D		LIF	STAT1
MDK,STAT1,NMI	STAT1	TBX21		DDX23,STAT1,CCL1		LIPE	MAPK1
MRPL30,STAT1,CASP1	STAT1	TNFRSF1A		DDX23,STAT1,CCND1		LMNB1	GZMA
MRPL30,STAT1,IFIT3	STAT1	TOP1		DDX23,STAT1,CD40		LMNB1	LMNB2
MRPL30,STAT1,ISG15	STAT1	TOP3B		DDX23,STAT1,CIITA		LMNB1	MCM10
MRPL30,STAT1,TAP1	STAT1	TRADD		DDX23,STAT1,CSF2RB		LMNB1	MELK
MRPL30,STAT1,UBC	STAT1	TRIM21		DDX23,STAT1,CXCL11		LMNB1	PRKCA
MRPL40,STAT1,CASP1	STAT1	TRIM28		DDX23,STAT1,CXCL12		LMNB1	PRPH
MUC1,STAT1,CASP1	STAT1	TYK2		DDX23,STAT1,CXCL9		LMNB1	SPG20
MYL6,VCL,LAP3	STAT1	UBC		DDX23,STAT1,GATA3		LMNB1	SYNE2
NAPA,STAT1,CASP1	STAT1	UBE2I		DDX23,STAT1,GTF2I		LMNB1	TMPO
NBPF1,STAT1,CASP1	STAT1	UBE2L3		DDX23,STAT1,ICAM1		LMNB1	ZWINT
NCR2,TYROBP,C1QB	STAT1	UBE2L6		DDX23,STAT1,IFNA2		LMO2	BEX1
NDUFA5,DAZAP2,PLSCR1	STAT1	UBR1		DDX23,STAT1,IFNA21		LMO2	RBBP8
NECAP2,PLSCR1,DAZAP2	STAT1	USP48		DDX23,STAT1,IFNB1		LRRC61	STAT1
NEDD4,DAZAP2,PLSCR1	STAT1	VDR		DDX23,STAT1,IL2RA		LRRFIP2	MYD88
NEU4,PLSCR1,DAZAP2	STAT1	VRK3		DDX23,STAT1,IL6ST		LY96	BGN
NMI,STAT1,HSF1	STAT1	WDR25		DDX23,STAT1,IRF2		LY96	TLR4
NNMT,STAT1,CASP1	STAT1	XPO1		DDX23,STAT1,MAPK14		LYN	JAK2
NNMT,STAT1,IFIT3	STAT1	YPEL1		DDX23,STAT1,PIAS2		MAD2L1BP	STAT1
NOC4L,PLSCR1,DAZAP2	STAT1	ZNF302		DDX23,STAT1,PIAS3		MAFK	MAPK1
NOL10,STAT1,CASP1	STAT1	ZNF473		DDX23,STAT1,RPS6KA5		MAGI1	GBP2
NOL10,STAT1,IFIT3	STAT5B	STAT1		DDX23,STAT1,SOCS1		MAP2K1	MAPK1
NR1H2,STAT1,CASP1	STAT6	NMI		DDX23,STAT1,SOCS3		MAP3K11	JAK2
NR1H2,STAT1,IFIT1	STAT6	STAT1		DDX23,STAT1,THAP7		MAP3K7	MAPK1
NR1H2,STAT1,IFIT3	TFG	GBP2		DDX23,STAT1,THPO		MAPK14	CEBPB
NTN4,PLSCR1,DAZAP2	TFG	PLSCR1		DDX23,STAT1,TMPRSS3		MAPK14	CYBA
NUP107,STAT1,CASP1	TLE1	DAZAP2		DDX23,STAT1,VDR		MAPK14	DUSP1
NUP107,STAT1,IFIT3	TLR2	STAT1		DDX23,STAT1,VRK3		MAPK14	MAPK1
NUPR1,STAT1,CASP1	TNFRSF10B	TNFSF10		DDX23,STAT1,WDR25		MAPK14	MAPKAPK3
OAS1,STAT1,CASP1	TNFRSF1A	STAT1		DDX23,STAT1,ZNF302		MAPK14	RALB
OAS1,STAT1,IL6R	TNFSF10	ACP5		DDX23,STAT1,ZNF473		MAPK14	STAT1
OAS1,STAT1,LMO2	TNFSF10	BIRC3		DDX23,STAT1,ZNF595		MAPK14	ZFP36L1
OAS1,STAT1,TRADD	TNFSF10	CFLAR		DDX23,STAT1,ZNF718		MAPK1	DUSP3
OAS2,STAT1,CASP1	TNFSF10	CHUK		DDX4,IFIH1,IFIT2		MAPK1	MXI1
OAS3,STAT1,CASP1	TNFSF10	FADD		DDX58,STAT1,AKT1		MAPK1	PECAM1
OGDH,PLSCR1,DAZAP2	TNFSF10	IKBKB		DDX58,STAT1,CAMK2D		MAPK1	STAT1
OSMR,STAT1,CASP1	TNFSF10	MAPK3		DDX58,STAT1,CASP8		MAPK1	TNFSF10
OSM,STAT1,CASP1	TNFSF10	RIPK1		DDX58,STAT1,CCND1		MAPK8IP2	RBX1
OSM,STAT1,IFIT1	TNFSF10	TNFRSF10B		DDX58,STAT1,CD40		MAX	PAK1
OSM,STAT1,IFIT3	TOLLIP	DAZAP2		DDX58,STAT1,CIITA		MAX	STAT1
PARP9,STAT1,CASP1	TRADD	STAT1		DDX58,STAT1,CISH		MBD1	STAT1
PARP9,STAT1,IL6R	TRAF4	PLSCR1		DDX58,STAT1,CSF2RB		MCM5	STAT1
PDE4DIP,STAT1,CASP1	TREM2	TYROBP		DDX58,STAT1,CXCL9		MDK	JAK2
PDE4DIP,STAT1,UBC	TYROBP	C1QB		DDX58,STAT1,ELL		MDK	STAT1
PDGFB,STAT1,CASP1	UBC	STAT1		DDX58,STAT1,FANCC		MEOX1	SYK
PDGFRA,STAT1,CASP1	UBE2L6	STAT1		DDX58,STAT1,GATA3		MMP1	COPS5
PDGFRA,STAT1,UBC	VCL	LAP3		DDX58,STAT1,GTF2I		MMRN1	PPBP
PDGFRB,STAT1,CASP1	VDR	STAT1		DDX58,STAT1,IFNA21		MRPL30	STAT1
PDGFRB,STAT1,IFIT3	VHL	COPS5		DDX58,STAT1,IL2RA		MT2A	STAT3
PDGFRB,STAT1,ISG15	WDR73	DAZAP2		DDX58,STAT1,ING4		MUC1	STAT1
PGLS,PLSCR1,DAZAP2	WWP1	DAZAP2		DDX58,STAT1,MAPK14		MYCN	NMI
PHLDA1,PLSCR1,DAZAP2	YES1	STAT1		DDX58,STAT1,MCM5		MYD88	CASP1
PIAS3,STAT1,CASP1	ZFYVE9	DAZAP2		DDX58,STAT1,PIAS2		MYD88	FLII
PIAS4,STAT1,CXCR4				DDX58,STAT1,PIAS3		MYD88	HIPK1
PIAS4,STAT1,IFIT1				DDX58,STAT1,PRMT1		MYD88	IRF7
PLCG1,STAT1,CASP1				DDX58,STAT1,RPS6KA5		MYD88	LRRC59
PLCG1,STAT1,IFIT3				DDX58,STAT1,SOCS4		MYD88	RAC1
PLCG2,DYNLT1,PVR				DDX58,STAT1,TAF1		MYD88	SPOP
PLSCR1,DAZAP2,CEP70				DDX58,STAT1,TOP1		MYD88	TLR1
PLSCR1,DAZAP2,DAZL				DDX58,STAT1,TRIM28		MYD88	TLR5
PLSCR1,DAZAP2,DCUN1D1				DDX58,STAT1,UBR1		MYD88	VDR
PLSCR1,DAZAP2,GPSM1				DDX58,STAT1,USP48		NAPA	STAT1
PLSCR1,DAZAP2,MED31				DDX58,STAT1,VDR		NBPF1	STAT1
PLSCR1,DAZAP2,NDUFA5				DDX58,STAT1,VRK3		NCAM1	OAS1
PLSCR1,DAZAP2,NEDD4				DDX58,STAT1,WDR25		NCK1	PAK1
PLSCR1,DAZAP2,POLI				DDX58,STAT1,YPEL1		NECAP2	PLSCR1
PLSCR1,DAZAP2,SMURF2				DDX58,STAT1,ZNF302		NEK2	MAPK1
PLSCR1,DAZAP2,SOX6				DDX58,STAT1,ZNF473		NEU4	PLSCR1
PLSCR1,DAZAP2,STAM2				DENND4A,STAT1,IRF1		NFKB1	STAT1
PLSCR1,DAZAP2,TCF7L1				DENND4A,STAT1,MAPK14		NGFR	MAPK1
PLSCR1,DAZAP2,TCF7L2				DENND4A,STAT1,TAP1		NMI	EMILIN1
PLSCR1,DAZAP2,TLE1				DENND4A,STAT1,TRADD		NMI	HHLA3
PLSCR1,DAZAP2,TOLLIP				DGCR8,STAT1,CASP8		NMI	IFI35
PLSCR1,DAZAP2,WWP1				DGCR8,STAT1,FYN		NMI	MYCN
PLSCR1,STAT1,CASP1				DGCR8,STAT1,GTF2I		NMI	STAT3
PLSCR1,STAT1,IL6R				DGCR8,STAT1,ING4		NMI	STAT5A
PLSCR1,STAT1,TRADD				DGCR8,STAT1,MAPK14		NNMT	STAT1
PLSCR4,STAT1,CASP1				DGCR8,STAT1,UBE2I		NOC4L	PLSCR1
PLSCR4,STAT1,IFIT3				DHRS1,PLSCR1,YIPF3		NOL10	STAT1
PML,STAT1,CASP1				DTX2,PLSCR1,STAT1		NOX4	TLR4
POLI,DAZAP2,PLSCR1				DTX3L,STAT1,CAMK2G		NR1H2	STAT1
POLR3A,STAT1,CASP1				DTX3L,STAT1,CASP8		NTN4	PLSCR1
POLR3A,STAT1,IFIT3				DTX3L,STAT1,ELL		NTRK3	MAPK1
POMP,PSMB9,STAT2				DTX3L,STAT1,ICAM1		NUP107	STAT1
POU2F2,STAT1,CASP1				DTX3L,STAT1,MAPK14		NUPR1	STAT1
POU2F2,STAT1,IFIT3				DTX3L,STAT1,UBE2L3		OAS1	SPI1
PPIL2,STAT1,CASP1				DTX3L,STAT1,VDR		OAS1	STAT1
PRAME,STAT1,CASP1				DUSP1,MAPK14,ZFP36L1		OAS1	STAT2
PRAME,STAT1,UBC				DUSP22,MAPK1,TNFSF10		OAS2	STAT1
PRKCD,STAT1,CASP1				DUSP2,MAPK1,TNFSF10		OAS3	STAT1
PRKCD,STAT1,IFIT1				DUSP3,MAPK1,MXI1		OGDH	PLSCR1
PRKCD,STAT1,IFIT3				DUSP3,MAPK1,PECAM1		OSMR	STAT1
PRKCD,STAT1,ISG15				DUSP4,MAPK1,TNFSF10		OSM	STAT1
PRKCD,STAT1,LMO2				DUSP5,MAPK1,TNFSF10		PAK1	ACVR1
PRKCD,STAT1,UBE2L6				DUSP6,MAPK1,DUSP3		PAK1	CASP1
PRKCE,STAT1,CASP1				DUSP7,MAPK1,TNFSF10		PAK1	GRB2
PRL,STAT1,CASP1				DUSP9,MAPK1,TNFSF10		PAK1	NCK1
PSMA2,PSMB9,STAT2				DYNC1I1,DYNLT1,AP3B1		PAK1	PBX2
PSMA4,PSMB8,PPP1R11				E2F4,MAPK1,TNFSF10		PAK1	POLR1D
PSMA4,PSMB9,STAT2				EBI3,STAT1,CASP1		PAK1	RCOR3
PSMB2,PSMB9,HLA-DMB				EBI3,STAT1,IRF1		PAK1	SMUG1
PSMB2,PSMB9,STAT2				EBI3,STAT1,UBC		PAK2	MAPK1
PSMB8,STAT1,CASP1				EFEMP2,PLSCR1,STAT1		PARK2	PSMA4
PSMB8,STAT1,CXCR4				EGF,PPBP,COPS7A		PARP9	STAT1
PSMB8,STAT1,IFIT1				EGFR,MAPK1,TNFSF10		PDE4DIP	STAT1
PSMB8,STAT1,IFIT3				EGFR,STAT1,IFIT1		PDGFB	STAT1
PSMB8,STAT1,IL6R				EGFR,STAT1,IFIT3		PDGFRA	STAT1
PSMB8,STAT1,MAPK14				EGFR,STAT1,TRIM21		PDGFRB	STAT1
PSMB8,STAT1,OAS1				EGFR,TLR4,LY96		PDK1	PRKCD
PSMB8,STAT1,SOCS3				EGF,STAT1,CASP1		PDK3	PRKCD
PSMB8,STAT1,TRADD				EGF,STAT1,IFIT1		PEA15	MAPK1
PSMB8,STAT1,TRIM21				EGF,STAT1,IL6R		PGD	SP1
PSMB8,STAT1,UBE2L6				EGF,STAT1,MAPK14		PGLS	PLSCR1
PSMB9,STAT1,AKT1				EGF,STAT1,TRIM21		PHLDA1	PLSCR1
PSMB9,STAT1,BRCA1				EGF,STAT1,UBE2L6		PIAS3	STAT1
PSMB9,STAT1,CAMK2D				EGR1,STAT1,MAPK14		PIK3AP1	SYK
PSMB9,STAT1,CAMK2G				EGR1,STAT1,UBE2I		PIK3R4	PRKCD
PSMB9,STAT1,CASP1				EIF2AK2,STAT1,TRIM28		PIM2	TLR8
PSMB9,STAT1,CASP8				EIF2AK2,STAT1,VDR		PIR	SYK
PSMB9,STAT1,CCND1				ELF3,STAT1,CASP1		PLAT	MAPK1
PSMB9,STAT1,CD40				ELF3,STAT1,IFIT1		PLCB1	MAPK1
PSMB9,STAT1,CIITA				ELF3,STAT1,IFIT3		PLCG1	STAT1
PSMB9,STAT1,CISH				ELF3,STAT1,TAP1		PLSCR1	ATG12
PSMB9,STAT1,CSE1L				ELF3,STAT1,TRIM21		PLSCR1	DHRS1
PSMB9,STAT1,CSF2RB				ELF3,STAT1,UBC		PLSCR1	FAM103A1
PSMB9,STAT1,CXCL9				ELK1,MAPK1,TNFSF10		PLSCR1	LASP1
PSMB9,STAT1,ELL				EMILIN1,NMI,IFI35		PLSCR1	MAPK6
PSMB9,STAT1,EP300				EMILIN1,NMI,STAT3		PLSCR1	NECAP2
PSMB9,STAT1,FANCC				EMILIN1,NMI,STAT5A		PLSCR1	PGLS
PSMB9,STAT1,GATA3				ENTPD7,IFIH1,IFIT2		PLSCR1	SF1
PSMB9,STAT1,GTF2I				EP300,HIST1H2BK,MXI1		PLSCR1	SHC1
PSMB9,STAT1,HSF1				EP300,STAT1,MAPK14		PLSCR1	SLC35A2
PSMB9,STAT1,IFNA21				EP300,STAT1,TRADD		PLSCR1	SLPI
PSMB9,STAT1,IL27RA				EPB41L3,YWHAB,TESK2		PLSCR1	STAT1
PSMB9,STAT1,IL2RA				EPOR,MAPK1,TNFSF10		PLSCR1	STAT2
PSMB9,STAT1,IL6R				EPOR,STAT1,CAMK2G		PLSCR1	STAT3
PSMB9,STAT1,ING4				EPOR,STAT1,CASP1		PLSCR1	TFG
PSMB9,STAT1,MAPK14				EPOR,STAT1,FOS		PLSCR1	VASP
PSMB9,STAT1,MCM5				EPOR,STAT1,GTF2I		PLSCR1	YIPF3
PSMB9,STAT1,MDC1				EPOR,STAT1,IFIT1		PLSCR4	STAT1
PSMB9,STAT1,MYC				EPOR,STAT1,IL6R		PML	GBP2
PSMB9,STAT1,PIAS2				EPOR,STAT1,ING4		POLR3A	STAT1
PSMB9,STAT1,PIAS3				EPOR,STAT1,IRF1		POU2F2	STAT1
PSMB9,STAT1,PRMT1				EPOR,STAT1,IRF2		PPARG	MAPK1
PSMB9,STAT1,RELA				EPOR,STAT1,OAS1		PPBP	COPS7A
PSMB9,STAT1,RPS6KA5				EPOR,STAT1,TAP1		PPIL2	STAT1
PSMB9,STAT1,SOCS4				EPOR,STAT1,TRADD		PPM1A	PRKCD
PSMB9,STAT1,STEAP4				EPOR,STAT1,UBE2L6		PPP1R13L	SYK
PSMB9,STAT1,TARS				EPOR,SYK,TLR4		PPP1R9B	MAPK1
PSMB9,STAT1,TBX21				ERF,MAPK1,TNFSF10		PPP2CA	JAK2
PSMB9,STAT1,TOP1				ERN1,COPS5,IFIT3		PPP2R5D	TFG
PSMB9,STAT1,TOP3B				ESR1,COPS5,IFIT3		PRAME	STAT1
PSMB9,STAT1,TRIM28				ESR1,MAPK1,TNFSF10		PRKCD	STAT1
PSMB9,STAT1,UBE2I				ESR2,MAPK1,TNFSF10		PRKCE	MAPK1
PSMB9,STAT1,UBE2L3				ETS1,SP100,OAS1		PRKCE	STAT1
PSMB9,STAT1,UBR1				FADD,STAT1,JAK3		PRKCZ	TLR4
PSMB9,STAT1,USP48				FADD,STAT1,VDR		PRL	STAT1
PSMB9,STAT1,VDR				FAM103A1,PLSCR1,LASP1		PSMA4	PSMB9
PSMB9,STAT1,VRK3				FAM103A1,PLSCR1,STAT1		PSMA4	RFWD2
PSMB9,STAT1,WDR25				FAM103A1,PLSCR1,STAT2		PSMA6	SYK
PSMB9,STAT1,YPEL1				FAM78A,STAT1,ING4		PSMB8	STAT1
PSMB9,STAT1,ZNF302				FAM78A,STAT1,IRF2		PSME2	SP1
PSMB9,STAT1,ZNF473				FAM78A,STAT1,JAK2		PTK2	STAT1
PTK2,STAT1,CASP1				FAM78A,STAT1,MAPK14		PTMA	HIST2H2BE
PTPN2,STAT1,CASP1				FAM78A,STAT1,UBE2L6		PTPN12	JAK2
PTPN2,STAT1,IFIT3				FAM78A,STAT1,USP48		PTPN1	JAK2
PTPN3,STAT1,CASP1				FANCC,STAT1,IFIT3		PTPN2	STAT1
RAB27A,STAT1,CASP1				FANCC,STAT1,OAS1		PTPN3	STAT1
RAB27A,STAT1,GBP1				FANCC,STAT1,TRIM21		PTPN5	MAPK1
RAB27A,STAT1,IFIT1				FANCC,STAT1,ZC3HAV1		PTPN7	MAPK1
RAB27A,STAT1,IFIT3				FANK1,STAT1,CASP1		PTPRE	MAPK1
RAB36,STAT1,CASP1				FANK1,STAT1,TRIM21		PTPRH	MAPK1
RAC1,STAT1,CASP1				FBXL18,PLSCR1,STAT1		PTPRR	MAPK1
RAC1,STAT1,NMI				FCGR2A,ITGAM,JAM3		PYCR2	TAL1
RAD1,STAT1,CASP1				FCGR2A,ITGAM,SELP		RAB27A	STAT1
RAP1A,STAT1,CASP1				FCGR2B,MAPK1,TNFSF10		RAB36	STAT1
RAP1A,STAT1,IFIT1				FGFR1,TLR5,TLR1		RAC1	STAT1
RAP1A,STAT1,IFIT3				FGFR2,NMI,IFI35		RAC1	TLR4
RAP1A,STAT1,ISG15				FGFR3,STAT1,CASP1		RAC3	TLR4
RASD1,PLSCR1,DAZAP2				FGFR3,STAT1,IFIT1		RAD1	STAT1
RB1CC1,STAT1,CASP1				FGFR3,STAT1,IFIT3		RAD21	RCC1
RHOBTB3,STAT1,CASP1				FGFR3,STAT1,OAS1		RAD21	SUDS3
RHOBTB3,STAT1,IFIT3				FGFR3,STAT1,TRIM21		RAD21	TGM2
RIPK1,STAT1,CASP1				FGFR4,MAPK1,TNFSF10		RAD21	TPM1
RIPK1,STAT1,IFIT1				FGFR4,NMI,IFI35		RAP1A	STAT1
RNF11,STAT1,CASP1				FGFR4,STAT1,CASP1		RASA1	CSF1R
RNF11,STAT1,GBP1				FGFR4,STAT1,IFIT1		RASD1	PLSCR1
RNF11,STAT1,LMO2				FGFR4,STAT1,IFIT3		RBX1	FBXO6
RNF11,STAT1,NMI				FGFR4,STAT1,MYD88		RBX1	JAK2
RNF11,STAT1,OAS1				FGFR4,STAT1,OAS1		RELB	JAK2
RNF121,STAT1,CASP1				FGFR4,STAT1,TRIM21		RET	MAPK1
RNF121,STAT1,IFIT3				FHL2,MAPK1,TNFSF10		RHOA	TNFRSF10B
RSAD2,STAT1,CASP1				FIBCD1,STAT1,CASP1		RHOBTB3	STAT1
RTDR1,STAT1,CASP1				FIBCD1,STAT1,JAK2		RIPK1	RNF11
RTDR1,STAT1,GBP1				FIBCD1,STAT1,OAS1		RIPK1	STAT1
RUFY1,STAT1,CASP1				FIBCD1,STAT1,TRIM21		RIPK1	TICAM1
RUFY1,STAT1,LMO2				FLT1,STAT1,CASP1		RIPK2	MAPK1
RUFY1,STAT1,MYD88				FLT1,STAT1,IFIT1		RNASEL	OAS1
RUFY1,STAT1,NMI				FLT1,STAT1,IFIT3		RNF11	STAT1
RUFY1,STAT1,OAS1				FLT1,STAT1,OAS1		RNF121	STAT1
RUNX1,STAT1,CASP1				FLT1,STAT1,TRIM21		RNF139	COPS5
RUNX1,STAT1,TARS				FOS,HIST1H2BK,TAL1		RPS6KA2	MAPK1
SDC2,STAT1,CASP1				FOS,IFI16,TP53BP1		RPS6KA3	MAPK1
SECTM1,STAT1,CASP1				FOSL1,MAPK1,TNFSF10		RSAD2	STAT1
SECTM1,STAT1,IFIT1				FRS2,MAPK1,TNFSF10		RTDR1	STAT1
SECTM1,STAT1,NMI				FYN,STAT1,MYD88		RUNX1	STAT1
SELPLG,STAT1,CASP1				GAB1,MAPK1,TNFSF10		S100A7	COPS5
SELPLG,STAT1,CSE1L				GAB2,MAPK1,TNFSF10		SCARB1	TLR4
SELPLG,STAT1,CSF2RA				GABRR1,MAPK1,TNFSF10		SDC2	STAT1
SELPLG,STAT1,FYN				GADD45B,JAK2,FES		SECTM1	STAT1
SELPLG,STAT1,IFIT1				GADD45B,JAK2,NOL7		SELP	ITGB2
SELPLG,STAT1,IRF5				GADD45B,JAK2,PLCG2		SELPLG	STAT1
SELPLG,STAT1,JAK2				GADD45B,JAK2,TNFRSF1A		SEMA4B	STAT1
SELPLG,STAT1,JUN				GATA2,NMI,IFI35		SERPINC1	SELP
SELPLG,STAT1,OAS1				GATA2,TLR4,LY96		SERPING1	PPBP
SELPLG,STAT1,STAT5A				GATA4,MAPK1,TNFSF10		SERPING1	SELP
SELPLG,STAT1,TARS				GBP1,OAS1,SPI1		SH2D3C	MAPK1
SELPLG,STAT1,TNFRSF1A				GBP1,OAS1,STAT1		SHANK1	STAT1
SELPLG,STAT1,UBC				GBP1,OAS1,STAT2		SHC1	MAPK1
SEMA4B,STAT1,CASP1				GBP2,IRF2,IRF8		SHC1	PLSCR1
SEMA4B,STAT1,GBP1				GBP2,TFG,PLSCR1		SKP2	COPS5
SEMA4B,STAT1,IFIT1				GCH1,IFIH1,IFI44		SLC25A1	STAT1
SERPING1,PPBP,RAB10				GFAP,STAT1,CASP1		SLC25A5	VCL
SHANK1,STAT1,CASP1				GFAP,STAT1,IFIT1		SLPI	PLSCR1
SHC1,PLSCR1,DAZAP2				GFAP,STAT1,IFIT3		SMAD2	COPS5
SIN3A,STAT1,CASP1				GFAP,STAT1,OAS1		SMAD2	MAPK1
SLC25A1,STAT1,CASP1				GFAP,STAT1,TRIM21		SMAD7	STAT1
SLC25A1,STAT1,IFIT3				GFER,COPS5,IFIT3		SMARCA2	STAT1
SLPI,PLSCR1,DAZAP2				GFI1B,COPS5,IFIT3		SMARCD3	EP300
SMAD7,STAT1,CASP1				GIT2,PAK1,GRB2		SMCP	PLSCR1
SMARCA2,STAT1,CASP1				GJA1,MAPK1,TNFSF10		SMPX	SYK
SMARCA2,STAT1,IFIT3				GNAI2,PLSCR1,ATG12		SNAP29	STAT1
SMARCA2,STAT1,ISG15				GNAI2,PLSCR1,FAM103A1		SNCG	MAPK1
SMARCA4,STAT1,CASP1				GNAI2,PLSCR1,NECAP2		SNRPG	VCL
SMCP,PLSCR1,DAZAP2				GNAI2,PLSCR1,SLPI		SOCS1	PIM2
SMG1,STAT1,CASP1				GNAI2,PLSCR1,VASP		SOCS3	STAT1
SMG1,STAT1,IFIT3				GNAI2,PLSCR1,YIPF3		SOS1	MAPK1
SMURF2,DAZAP2,PLSCR1				GNB1L,STAT1,MAPK14		SOX10	SYK
SNAP29,STAT1,CASP1				GNB1L,STAT1,TRIM21		SP100	OAS1
SOCS3,STAT1,CASP1				GNB1L,STAT1,UBE2L6		SP1	AR
SOCS3,STAT1,IFIT1				GNB1L,STAT1,USP48		SP1	ARNT
SOCS3,STAT1,IFIT3				GNS,MAX,STAT1		SP1	BCL6
SOCS3,STAT1,UBC				GPBP1L1,MAPK1,TNFSF10		SP1	BCOR
SPTAN1,STAT1,CASP1				GPBP1L1,TFG,GBP2		SP1	BDNF
SPTBN1,STAT1,CASP1				GRB10,MAPK1,TNFSF10		SP1	BMP2
SRC,STAT1,CASP1				GRB2,LMO2,BEX1		SP1	CCND1
STAM2,DAZAP2,PLSCR1				GRB2,LMO2,RBBP8		SP1	CDKN2B
STAT1,CASP1,ATN1				GSTA3,MAPK1,TNFSF10		SP1	DHFR
STAT1,CASP1,BCAP31				GTF2B,HIST1H2BK,MXI1		SP1	E2F1
STAT1,CASP1,CARD8				GTF2B,MAPK1,TNFSF10		SP1	FST
STAT1,CASP1,CASP14				GTF2F1,MAPK1,TNFSF10		SP1	GABPA
STAT1,CASP1,PSEN1				GTF2I,STAT1,CAMK2G		SP1	GRIN1
STAT1,CASP1,PSEN2				GTF2I,STAT1,CISH		SP1	HDAC1
STAT1,JAK2,PHB2				GTF2I,STAT1,ELL		SP1	HDAC2
STAT1,NMI,EMILIN1				GTF2I,STAT1,IRF2		SP1	HMGA1
STAT5B,STAT1,CASP1				GTF2I,STAT1,IRF5		SP1	HMGCS2
STAT5B,STAT1,IFIT1				GTF2I,STAT1,JAK2		SP1	IGF1R
STAT6,NMI,IFI35				GTF2I,STAT1,MAPK14		SP1	ITGAD
STAT6,STAT1,UBE2L3				GTF2I,STAT1,MCM5		SP1	ITGAM
TFG,GBP2,OAS1				GTF2I,STAT1,OAS1		SP1	IVL
TFG,PLSCR1,DAZAP2				GTF2I,STAT1,TRIM21		SP1	KDR
TLE1,DAZAP2,PLSCR1				GTF2I,STAT1,UBE2L3		SP1	LHCGR
TLR2,STAT1,CASP1				GTF2I,STAT1,UBE2L6		SP1	MET
TLR2,STAT1,CSE1L				GTF2I,STAT1,VRK3		SP1	MIER1
TLR2,STAT1,FOS				GTPBP2,STAT1,CASP1		SP1	MMP2
TLR2,STAT1,IL27RA				GTPBP2,STAT1,ING4		SP1	MSX1
TLR2,STAT1,OAS1				GTPBP2,STAT1,UBE2L3		SP1	MYC
TLR2,STAT1,TARS				GZMB,LMNB1,LMNB2		SP1	MYOG
TLR2,STAT1,TRIM21				GZMB,LMNB1,MCM10		SP1	NCOA2
TNFRSF10B,TNFSF10,ACP5				GZMB,LMNB1,MELK		SP1	NCOR1
TNFRSF1A,STAT1,TAP1				GZMB,LMNB1,PRKCA		SP1	NF1
TOLLIP,DAZAP2,PLSCR1				GZMB,LMNB1,PRPH		SP1	NFYA
TRADD,STAT1,CASP1				GZMB,LMNB1,SPG20		SP1	NGFR
TRADD,STAT1,IFIT1				GZMB,LMNB1,SYNE2		SP1	NR2F1
TRADD,STAT1,IFIT3				GZMB,LMNB1,TMPO		SP1	NR5A1
TRADD,STAT1,LMO2				GZMB,LMNB1,ZWINT		SP1	POGZ
TRADD,STAT1,OAS1				H3F3B,HIST2H2BE,SAP30		SP1	PPP1R13L
TRAF4,PLSCR1,DAZAP2				HAND2,COPS5,IFIT3		SP1	PRKCD
TREM2,TYROBP,C1QB				HDAC4,MAPK1,TNFSF10		SP1	RBBP4
TYROBP,C1QB,C1R				HDAC6,MYD88,CASP1		SP1	RBL1
TYROBP,C1QB,C1S				HELB,STAT1,CASP1		SP1	RELA
TYROBP,C1QB,HRG				HELB,STAT1,MAPK14		SP1	SERPINE1
TYROBP,C1QB,MYOC				HELB,STAT1,OAS1		SP1	SF3A1
TYROBP,C1QB,PTX3				HELB,STAT1,UBE2L6		SP1	SMAD3
UBC,STAT1,CSF2RB				HERC6,STAT1,MAPK14		SP1	SP2
UBC,STAT1,IL2RA				HERC6,STAT1,UBE2I		SP1	SP3
UBC,STAT1,TOP1				HEY2,PLSCR1,STAT1		SP1	SPTLC2
UBC,STAT1,TRIM28				HHLA3,NMI,IFI35		SP1	SREBF1
UBC,STAT1,UBE2L6				HIPK1,MAPK1,TNFSF10		SP1	SREBF2
UBE2L6,STAT1,CASP1				HIRA,STAT1,UBE2L3		SP1	SRY
UBE2L6,STAT1,TRIM21				HIST1H2BK,SP1,BCL6		SP1	STRA13
VDR,STAT1,CASP1				HLCS,MAPK1,TNFSF10		SP1	SUMO1
VDR,STAT1,GBP1				HM13,STAT1,CAMK2G		SP1	SUV420H2
VHL,COPS5,IFIT3				HM13,STAT1,IFIT1		SP1	SYPL1
WDR73,DAZAP2,PLSCR1				HM13,STAT1,OAS1		SP1	TAL1
WWP1,DAZAP2,PLSCR1				HM13,STAT1,UBE2L6		SP1	TBP
YES1,STAT1,CASP1				HMGN1,IRF2,GBP1		SP1	TDRKH
ZFYVE9,DAZAP2,PLSCR1				HMGN3,MAPK1,TNFSF10		SP1	TERT
				HMMR,MAPK1,TNFSF10		SP1	THAP7
				HNF4A,MAPK1,TNFSF10		SP1	TLX3
				HOXA1,PLSCR1,STAT1		SP1	TMEM53
				HOXC9,NMI,IFI35		SP1	TNRC6B
				HSPB8,MAPK1,TNFSF10		SP1	TOM1L2
				HSPD1,TLR4,LY96		SP1	TOP2A
				ICAM1,STAT1,FOS		SP1	TOP3B
				ICAM1,STAT1,IRF1		SP1	TP53
				ICAM1,STAT1,VRK3		SP1	TPCN1
				ID1,STAT1,CASP1		SP1	TPD52L2
				ID1,STAT1,IFIT1		SP1	TRAF2
				ID1,STAT1,IFIT3		SP1	TTBK2
				ID1,STAT1,OAS1		SP1	UBE2C
				ID1,STAT1,TRIM21		SP1	UBE2L3
				IER3,MAPK1,TNFSF10		SP1	UFD1L
				IFI27,STAT1,AKT1		SP1	UGP2
				IFI27,STAT1,CD40		SP1	UNG
				IFI27,STAT1,CIITA		SP1	VTN
				IFI27,STAT1,CISH		SP1	WDR81
				IFI27,STAT1,GTF2I		SP1	WWOX
				IFI27,STAT1,ING4		SP1	XRCC3
				IFI27,STAT1,MAPK14		SP1	YPEL1
				IFI27,STAT1,MDC1		SP1	ZBTB16
				IFI27,STAT1,TAF1		SP1	ZBTB3
				IFI27,STAT1,TRIM28		SP1	ZBTB7A
				IFI27,STAT1,USP48		SP1	ZNF143
				IFI27,STAT1,WDR25		SP1	ZNF555
				IFI27,STAT1,YPEL1		SP1	ZNF556
				IFI35,NMI,EMILIN1		SP1	ZNF574
				IFI35,NMI,HHLA3		SP1	ZNF595
				IFI35,NMI,MYCN		SP1	ZNF687
				IFI35,RAD21,RCC1		SP1	ZNF691
				IFI35,RAD21,SUDS3		SP1	ZNF718
				IFI35,RAD21,TGM2		SP1	ZSWIM3
				IFI35,RAD21,TPM1		SPHK1	SYK
				IFIT1,OAS1,SPI1		SPTAN1	STAT1
				IFIT1,STAT1,BRCA1		SPTBN1	STAT1
				IFIT1,STAT1,CAMK2D		SRC	STAT1
				IFIT1,STAT1,CCL1		SRC	TLR4
				IFIT1,STAT1,CCND1		SSX3	SYK
				IFIT1,STAT1,CISH		STAT1	AKT1
				IFIT1,STAT1,CSF2RB		STAT1	BRCA1
				IFIT1,STAT1,CXCL11		STAT1	CAMK2D
				IFIT1,STAT1,CXCL9		STAT1	CAMK2G
				IFIT1,STAT1,ICAM1		STAT1	CASP1
				IFIT1,STAT1,IFNA21		STAT1	CASP8
				IFIT1,STAT1,IL2RA		STAT1	CCL1
				IFIT1,STAT1,MAPK14		STAT1	CCND1
				IFIT1,STAT1,RPS6KA5		STAT1	CD40
				IFIT1,STAT1,THPO		STAT1	CIITA
				IFIT1,STAT1,TMPRSS3		STAT1	CISH
				IFIT1,STAT1,WDR25		STAT1	CREBBP
				IFIT1,STAT1,ZNF302		STAT1	CSE1L
				IFIT1,STAT1,ZNF473		STAT1	CSF2RB
				IFIT2,IRF2,GBP1		STAT1	CXCL10
				IFIT2,IRF2,IRF8		STAT1	CXCL11
				IFIT2,OAS1,SPI1		STAT1	CXCL12
				IFIT3,STAT1,AKT1		STAT1	CXCL9
				IFIT3,STAT1,CASP8		STAT1	EIF2AK2
				IFIT3,STAT1,CCL1		STAT1	ELL
				IFIT3,STAT1,CD40		STAT1	EP300
				IFIT3,STAT1,CXCL11		STAT1	FANCC
				IFIT3,STAT1,CXCL9		STAT1	FOS
				IFIT3,STAT1,EP300		STAT1	FYN
				IFIT3,STAT1,FANCC		STAT1	GATA3
				IFIT3,STAT1,ICAM1		STAT1	GTF2I
				IFIT3,STAT1,IRF1		STAT1	ICAM1
				IFIT3,STAT1,MAPK14		STAT1	IFIT1
				IFIT3,STAT1,MMP9		STAT1	IFIT3
				IFIT3,STAT1,MYC		STAT1	IFNA2
				IFIT3,STAT1,RELA		STAT1	IFNA21
				IFIT3,STAT1,THPO		STAT1	IFNB1
				IFIT3,STAT1,TMPRSS3		STAT1	IL2RA
				IFIT3,STAT1,TRADD		STAT1	IL6R
				IFIT5,STAT1,AKT1		STAT1	IL6ST
				IFIT5,STAT1,BRCA1		STAT1	ING4
				IFIT5,STAT1,CAMK2G		STAT1	IRF1
				IFIT5,STAT1,CASP8		STAT1	IRF2
				IFIT5,STAT1,CD40		STAT1	IRF5
				IFIT5,STAT1,CIITA		STAT1	JAK2
				IFIT5,STAT1,CISH		STAT1	JAK3
				IFIT5,STAT1,ELL		STAT1	MAPK14
				IFIT5,STAT1,GTF2I		STAT1	MCM5
				IFIT5,STAT1,ING4		STAT1	MDC1
				IFIT5,STAT1,MAPK14		STAT1	MMP9
				IFIT5,STAT1,MCM5		STAT1	MYC
				IFIT5,STAT1,MDC1		STAT1	MYD88
				IFIT5,STAT1,PRMT1		STAT1	OAS1
				IFIT5,STAT1,TAF1		STAT1	PIAS2
				IFIT5,STAT1,TOP3B		STAT1	PIAS3
				IFIT5,STAT1,TRIM28		STAT1	PRMT1
				IFIT5,STAT1,UBE2L3		STAT1	RELA
				IFIT5,STAT1,USP48		STAT1	RPS6KA5
				IFIT5,STAT1,VRK3		STAT1	SOCS1
				IFIT5,STAT1,WDR25		STAT1	SOCS3
				IFIT5,STAT1,YPEL1		STAT1	SOCS4
				IFNAR1,STAT1,CXCL9		STAT1	TAF1
				IFNAR1,STAT1,SOCS4		STAT1	TAP1
				IFNAR2,STAT1,IL6R		STAT1	TBX21
				IFNAR2,STAT1,MAPK14		STAT1	THAP7
				IFNGR1,JAK2,MAFF		STAT1	THPO
				IFNGR1,JAK2,MTA1		STAT1	TMPRSS3
				IFNGR1,JAK2,PRKD2		STAT1	TOP1
				IFNG,STAT1,MAPK14		STAT1	TOP3B
				IFNG,TNFSF13B,TNFSF13		STAT1	TRADD
				IGF1,MAPK1,TNFSF10		STAT1	TRIM21
				IKBKB,MYD88,CASP1		STAT1	TRIM28
				IKBKB,TLR4,LY96		STAT1	TYK2
				IKBKG,JAK2,LYN		STAT1	UBC
				IKBKG,TLR4,LY96		STAT1	UBE2I
				IL10,TLR4,IL1B		STAT1	UBE2L3
				IL11RA,STAT1,OAS1		STAT1	UBE2L6
				IL11RA,STAT1,UBE2L6		STAT1	UBR1
				IL12A,STAT1,CASP1		STAT1	USP48
				IL12A,STAT1,OAS1		STAT1	VDR
				IL12A,STAT1,TRIM21		STAT1	VRK3
				IL12A,STAT1,UBE2L6		STAT1	WDR25
				IL12B,STAT1,IFIT1		STAT1	YPEL1
				IL12B,STAT1,IFIT3		STAT1	ZC3HAV1
				IL12B,STAT1,OAS1		STAT1	ZNF302
				IL12B,STAT1,TRIM21		STAT1	ZNF473
				IL12RB1,STAT1,CASP8		STAT1	ZNF595
				IL12RB1,STAT1,ING4		STAT1	ZNF718
				IL12RB1,STAT1,IRF2		STAT2	UBE2L6
				IL12RB1,STAT1,MAPK14		STAT3	NMI
				IL12RB1,STAT1,OAS1		STAT3	STAT1
				IL12RB1,STAT1,UBE2L3		STAT3	TNFAIP8
				IL12RB1,STAT1,UBE2L6		STAT5A	NMI
				IL12RB1,STAT1,USP48		STAT5B	STAT1
				IL12RB2,STAT1,IFIT1		STAT6	JAK2
				IL12RB2,STAT1,IL6R		STAT6	STAT1
				IL12RB2,STAT1,OAS1		SYK	SRC
				IL12RB2,STAT1,TRIM21		SYK	STAT1
				IL12RB2,STAT1,UBE2L6		SYK	TLR4
				IL23A,STAT1,OAS1		SYK	ZYX
				IL23R,STAT1,CASP1		TBK1	IFI16
				IL23R,STAT1,IFIT1		TESK2	YWHAB
				IL23R,STAT1,IFIT3		TFG	GBP2
				IL23R,STAT1,OAS1		TFG	PLSCR1
				IL23R,STAT1,TRIM21		TH	MAPK1
				IL2RA,JAK2,LYN		TICAM1	TLR4
				IL2RG,STAT1,CAMK2G		TLR10	MYD88
				IL2RG,STAT1,CASP8		TLR1	HSPD1
				IL2RG,STAT1,ELL		TLR1	TLR10
				IL2RG,STAT1,GTF2I		TLR1	TLR6
				IL2RG,STAT1,ING4		TLR1	TRAP1
				IL2RG,STAT1,IRF2		TLR2	STAT1
				IL2RG,STAT1,IRF5		TLR4	BCL10
				IL2RG,STAT1,MCM5		TLR4	CLDN7
				IL2RG,STAT1,OAS1		TLR4	EGFR
				IL2RG,STAT1,UBE2L6		TLR4	HSPA1A
				IL2RG,STAT1,VRK3		TLR4	ICAM1
				IL2,STAT1,IFIT1		TLR4	IL1B
				IL2,STAT1,IFIT3		TLR4	LY96
				IL2,STAT1,TRIM21		TLR4	MYD88
				IL3,CSF1R,C1QB		TLR4	RELA
				IL4R,JAK2,PTBP1		TLR4	SYK
				IL4,SELP,ITGB2		TLR4	TOLLIP
				IL6R,JAK2,CRKL		TLR5	MYD88
				IL6R,JAK2,PLCG2		TLR5	TLR1
				IL6R,JAK2,STAT2		TLR5	TLR4
				IL6R,JAK2,STAT5A		TLR6	MYD88
				IL6ST,STAT1,CASP1		TLR7	MYD88
				IL6ST,STAT1,IFIT1		TLR8	CTSS
				IL6ST,STAT1,MAPK14		TLR8	MYD88
				IL6ST,STAT1,OAS1		TNFRSF10A	TNFSF10
				IL6ST,STAT1,TRIM21		TNFRSF10B	TNFSF10
				IL6ST,STAT1,UBE2L6		TNFRSF10D	TNFSF10
				INS,MAPK1,TNFSF10		TNFRSF11B	TNFSF10
				INSR,MAPK1,TNFSF10		TNFRSF13C	TNFSF13B
				IPO8,STAT1,JAK3		TNFRSF17	TNFSF13B
				IPO8,STAT1,MAPK14		TNFRSF1A	JAK2
				IPO8,STAT1,OAS1		TNFRSF1A	STAT1
				IPO8,STAT1,UBE2I		TNFSF10	BIRC3
				IRAK4,MYD88,CASP1		TNFSF10	CASP10
				IRAK4,TLR4,HSPA1A		TNFSF10	CASP8
				IRAK4,TLR4,LY96		TNFSF10	CHUK
				IRF1,STAT1,MAPK14		TNFSF10	IKBKB
				IRF5,TNFSF10,BIRC3		TNFSF10	RIPK1
				IRF5,TNFSF10,CASP10		TNFSF10	SMPD1
				IRF5,TNFSF10,CASP8		TNFSF10	TNFRSF10A
				IRF5,TNFSF10,CHUK		TNFSF10	TNFRSF10B
				IRF5,TNFSF10,IKBKB		TNFSF10	TNFRSF10D
				IRF5,TNFSF10,TNFRSF10A		TNFSF11	MAPK1
				IRF5,TNFSF10,TNFRSF10B		TNFSF13B	TLR7
				IRF7,STAT1,CASP8		TNFSF13B	TNFRSF13C
				IRF7,STAT1,GTF2I		TNFSF13B	TNFRSF17
				IRF7,STAT1,MAPK14		TNFSF13B	TNFSF13
				IRF7,STAT1,VRK3		TNFSF13	TNFSF13B
				IRS1,MAPK1,TNFSF10		TOLLIP	MYD88
				ITGAV,MAPK1,TNFSF10		TRAF4	PLSCR1
				ITPKC,STAT1,IFIT1		TXN	TYK2
				ITPKC,STAT1,IRF2		TYROBP	C1QC
				ITPKC,STAT1,JAK2		UBC	JAK2
				ITPKC,STAT1,OAS1		UBC	STAT1
				ITPKC,STAT1,TRIM21		UBE2I	EP300
				ITPKC,STAT1,UBE2L3		UBE2L6	SIAH2
				ITPKC,STAT1,UBE2L6		UBE2L6	STAT1
				JAK1,STAT1,MAPK14		UCHL1	COPS5
				JAK1,STAT1,UBE2L3		VCL	LAP3
				JAK1,STAT1,USP48		VDR	STAT1
				JAK2,GRB2,IQGAP1		XCR1	JAK2
				JAK2,PAK1,POLR1D		YES1	STAT1
				JAK2,STAT1,FANCC		YIPF3	ZBTB33
				JAK2,STAT1,ICAM1		YWHAB	EPB41L3
				JAK3,STAT1,EP300		YWHAB	TESK2
				JAK3,STAT1,VRK3		YWHAZ	JAK2
				KCNJ15,STAT3,NMI		ZFP36L1	MAPK14
				KDR,STAT1,CASP1
				KDR,STAT1,OAS1
				KDR,STAT1,TRIM21
				KHDRBS2,SYK,STAT1
				KIAA0907,SYK,STAT1
				KIAA1683,PLSCR1,STAT1
				KIT,STAT1,CASP1
				KIT,STAT1,IL6R
				KIT,STAT1,OAS1
				KIT,STAT1,UBE2L6
				KLHDC7B,STAT1,CSE1L
				KLHL20,GBP2,IRF2
				KRT8,MAPK1,TNFSF10
				KRTAP4-12,PLSCR1,STAT1
				LAP3,PYCR2,TAL1
				LASP1,PLSCR1,ATG12
				LASP1,PLSCR1,DHRS1
				LASP1,PLSCR1,FAM103A1
				LASP1,PLSCR1,MAPK6
				LASP1,PLSCR1,NECAP2
				LASP1,PLSCR1,PGLS
				LASP1,PLSCR1,SF1
				LASP1,PLSCR1,SHC1
				LASP1,PLSCR1,SLC35A2
				LASP1,PLSCR1,SLPI
				LASP1,PLSCR1,STAT1
				LASP1,PLSCR1,STAT3
				LASP1,PLSCR1,TFG
				LASP1,PLSCR1,YIPF3
				LCK,STAT1,CAMK2G
				LCK,STAT1,IL6R
				LCK,STAT1,MAPK14
				LCK,STAT1,MCM5
				LCK,STAT1,TRIM28
				LDOC1,TFG,GBP2
				LGALS3BP,STAT1,CASP1
				LGALS3BP,STAT1,CASP8
				LGALS3BP,STAT1,GTF2I
				LGALS3BP,STAT1,ING4
				LGALS3BP,STAT1,IRF2
				LGALS3BP,STAT1,MAPK14
				LGALS3BP,STAT1,OAS1
				LGALS3BP,STAT1,TRIM21
				LGALS3BP,STAT1,UBE2L3
				LGALS3BP,STAT1,UBE2L6
				LGALS3BP,STAT1,UBR1
				LGALS3BP,STAT1,USP48
				LIFR,MAPK1,TNFSF10
				LIFR,STAT1,CASP1
				LIFR,STAT1,IFIT1
				LIFR,STAT1,IFIT3
				LIFR,STAT1,OAS1
				LIFR,STAT1,TRIM21
				LIF,STAT1,CASP1
				LIF,STAT1,IFIT1
				LIF,STAT1,IFIT3
				LIF,STAT1,TRIM21
				LIPE,MAPK1,TNFSF10
				LRRC61,STAT1,CASP1
				LRRC61,STAT1,IFIT1
				LRRC61,STAT1,IFIT3
				LRRC61,STAT1,OAS1
				LRRC61,STAT1,TRIM21
				LRRFIP2,MYD88,CASP1
				LRRFIP2,MYD88,TLR5
				LY96,TLR4,BCL10
				LY96,TLR4,CLDN7
				LY96,TLR4,EGFR
				LY96,TLR4,ICAM1
				LY96,TLR4,RELA
				LYN,JAK2,DNAJA3
				LYN,JAK2,ERBB2
				LYN,JAK2,SOX10
				LYN,JAK2,SOX30
				LYN,JAK2,ZIC4
				MAD2L1BP,STAT1,CISH
				MAD2L1BP,STAT1,ING4
				MAD2L1BP,STAT1,MCM5
				MAD2L1BP,STAT1,PRMT1
				MAD2L1BP,STAT1,UBE2L3
				MAD2L1BP,STAT1,VRK3
				MAFK,MAPK1,TNFSF10
				MAGI1,GBP2,OAS1
				MAGI1,GBP2,TFG
				MAP2K1,MAPK1,TNFSF10
				MAP3K11,JAK2,HSPA8
				MAP3K7,MAPK1,TNFSF10
				MAPK14,MAPK1,TNFSF10
				MAPK14,STAT1,CAMK2G
				MAPK14,STAT1,ELL
				MAPK14,STAT1,GTF2I
				MAPK14,STAT1,IFIT1
				MAPK14,STAT1,ING4
				MAPK14,STAT1,IRF2
				MAPK14,STAT1,MCM5
				MAPK14,STAT1,MDC1
				MAPK14,STAT1,OAS1
				MAPK14,STAT1,SOCS4
				MAPK14,STAT1,THAP7
				MAPK14,STAT1,TOP3B
				MAPK14,STAT1,UBE2L6
				MAPK14,STAT1,USP48
				MAPK14,STAT1,VRK3
				MAPK14,STAT1,WDR25
				MAPK14,STAT1,ZC3HAV1
				MAPK1,STAT1,CSF2RB
				MAPK1,STAT1,FANCC
				MAPK1,STAT1,GTF2I
				MAPK1,STAT1,IRF1
				MAPK1,STAT1,IRF2
				MAPK1,STAT1,TAP1
				MAPK1,STAT1,UBE2I
				MAPK1,STAT1,USP48
				MAPK1,TNFSF10,CASP10
				MAPK1,TNFSF10,IKBKB
				MAPK1,TNFSF10,RIPK1
				MAPK1,TNFSF10,SMPD1
				MAPK1,TNFSF10,TNFRSF10B
				MAPK1,TNFSF10,TNFRSF10D
				MAPK8IP2,RBX1,FBXO6
				MAX,PAK1,GRB2
				MAX,STAT1,AKT1
				MAX,STAT1,CISH
				MAX,STAT1,GTF2I
				MAX,STAT1,ING4
				MAX,STAT1,IRF2
				MAX,STAT1,IRF5
				MAX,STAT1,MAPK14
				MAX,STAT1,MCM5
				MAX,STAT1,MDC1
				MAX,STAT1,OAS1
				MAX,STAT1,PRMT1
				MAX,STAT1,TRIM28
				MAX,STAT1,UBE2L3
				MAX,STAT1,USP48
				MAX,STAT1,VRK3
				MAX,STAT1,WDR25
				MBD1,STAT1,MAPK14
				MBD1,STAT1,OAS1
				MCM5,STAT1,CASP8
				MCM5,STAT1,GTF2I
				MCM5,STAT1,MAPK14
				MCM5,STAT1,OAS1
				MDK,JAK2,NOL7
				MDK,STAT1,IFIT1
				MDK,STAT1,IFIT3
				MDK,STAT1,OAS1
				MDK,STAT1,TRIM21
				MDK,STAT1,ZC3HAV1
				MEOX1,SYK,STAT1
				MMP1,COPS5,IFIT3
				MMRN1,PPBP,COPS7A
				MRPL30,STAT1,IRF1
				MRPL30,STAT1,MAPK14
				MRPL30,STAT1,OAS1
				MRPL30,STAT1,SOCS3
				MRPL30,STAT1,TAP1
				MRPL30,STAT1,TRADD
				MRPL30,STAT1,UBC
				MRPL30,STAT1,UBE2L6
				MT2A,STAT3,TNFAIP8
				MUC1,STAT1,CASP1
				MUC1,STAT1,IFIT1
				MUC1,STAT1,OAS1
				MUC1,STAT1,TRIM21
				MUC1,STAT1,UBE2L6
				MYCN,NMI,IFI35
				MYCN,NMI,STAT3
				NAPA,STAT1,ING4
				NAPA,STAT1,PRMT1
				NAPA,STAT1,VRK3
				NBPF1,STAT1,CASP1
				NCAM1,OAS1,STAT1
				NCK1,PAK1,CASP1
				NECAP2,PLSCR1,LASP1
				NECAP2,PLSCR1,SLPI
				NECAP2,PLSCR1,YIPF3
				NEK2,MAPK1,TNFSF10
				NEU4,PLSCR1,STAT1
				NFKB1,STAT1,UBE2I
				NFKB1,STAT1,USP48
				NGFR,MAPK1,TNFSF10
				NNMT,STAT1,MAPK14
				NNMT,STAT1,OAS1
				NOC4L,PLSCR1,STAT1
				NOL10,STAT1,MAPK14
				NOL10,STAT1,OAS1
				NOX4,TLR4,LY96
				NR1H2,STAT1,IRF2
				NR1H2,STAT1,MAPK14
				NTN4,PLSCR1,STAT1
				NTRK3,MAPK1,TNFSF10
				NUP107,STAT1,EIF2AK2
				NUP107,STAT1,JAK3
				NUP107,STAT1,MAPK14
				NUP107,STAT1,VDR
				NUPR1,STAT1,CASP1
				NUPR1,STAT1,IFIT1
				NUPR1,STAT1,IFIT3
				NUPR1,STAT1,OAS1
				NUPR1,STAT1,TRIM21
				OAS1,STAT1,AKT1
				OAS1,STAT1,BRCA1
				OAS1,STAT1,CAMK2D
				OAS1,STAT1,CAMK2G
				OAS1,STAT1,CASP8
				OAS1,STAT1,CCL1
				OAS1,STAT1,CCND1
				OAS1,STAT1,CD40
				OAS1,STAT1,CIITA
				OAS1,STAT1,CISH
				OAS1,STAT1,CSF2RB
				OAS1,STAT1,CXCL11
				OAS1,STAT1,CXCL9
				OAS1,STAT1,ELL
				OAS1,STAT1,FANCC
				OAS1,STAT1,GATA3
				OAS1,STAT1,GTF2I
				OAS1,STAT1,ICAM1
				OAS1,STAT1,IFNA21
				OAS1,STAT1,IL2RA
				OAS1,STAT1,ING4
				OAS1,STAT1,MAPK14
				OAS1,STAT1,MCM5
				OAS1,STAT1,MDC1
				OAS1,STAT1,PIAS2
				OAS1,STAT1,PIAS3
				OAS1,STAT1,PRMT1
				OAS1,STAT1,RELA
				OAS1,STAT1,RPS6KA5
				OAS1,STAT1,SOCS4
				OAS1,STAT1,TAF1
				OAS1,STAT1,THPO
				OAS1,STAT1,TMPRSS3
				OAS1,STAT1,TOP1
				OAS1,STAT1,TOP3B
				OAS1,STAT1,TRIM28
				OAS1,STAT1,UBE2L3
				OAS1,STAT1,UBR1
				OAS1,STAT1,USP48
				OAS1,STAT1,VDR
				OAS1,STAT1,VRK3
				OAS1,STAT1,WDR25
				OAS1,STAT1,YPEL1
				OAS1,STAT1,ZNF302
				OAS1,STAT1,ZNF473
				OAS2,STAT1,CASP8
				OAS2,STAT1,ICAM1
				OAS2,STAT1,MAPK14
				OAS2,STAT1,UBE2I
				OAS2,STAT1,VDR
				OAS3,STAT1,VRK3
				OGDH,PLSCR1,STAT1
				OSMR,STAT1,CASP1
				OSMR,STAT1,IFIT1
				OSMR,STAT1,IFIT3
				OSMR,STAT1,OAS1
				OSMR,STAT1,TRIM21
				OSM,STAT1,CISH
				OSM,STAT1,IRF2
				OSM,STAT1,MAPK14
				OSM,STAT1,WDR25
				PAK2,MAPK1,TNFSF10
				PARK2,PSMA4,PSMB9
				PARP9,STAT1,BRCA1
				PARP9,STAT1,CAMK2D
				PARP9,STAT1,CASP8
				PARP9,STAT1,CCL1
				PARP9,STAT1,CCND1
				PARP9,STAT1,CD40
				PARP9,STAT1,CIITA
				PARP9,STAT1,CXCL11
				PARP9,STAT1,CXCL9
				PARP9,STAT1,FANCC
				PARP9,STAT1,GTF2I
				PARP9,STAT1,ICAM1
				PARP9,STAT1,IFNA21
				PARP9,STAT1,IL2RA
				PARP9,STAT1,MAPK14
				PARP9,STAT1,PIAS2
				PARP9,STAT1,PIAS3
				PARP9,STAT1,RELA
				PARP9,STAT1,RPS6KA5
				PARP9,STAT1,TAF1
				PARP9,STAT1,THPO
				PARP9,STAT1,TMPRSS3
				PARP9,STAT1,TOP1
				PARP9,STAT1,UBR1
				PARP9,STAT1,VDR
				PARP9,STAT1,WDR25
				PARP9,STAT1,ZNF302
				PARP9,STAT1,ZNF473
				PDE4DIP,STAT1,CASP1
				PDGFB,STAT1,CASP1
				PDGFB,STAT1,IFIT1
				PDGFB,STAT1,IFIT3
				PDGFB,STAT1,OAS1
				PDGFB,STAT1,TRIM21
				PDGFRA,STAT1,CASP1
				PDGFRA,STAT1,IL6R
				PDGFRA,STAT1,OAS1
				PDGFRA,STAT1,TRIM21
				PDGFRA,STAT1,UBE2L6
				PDGFRB,STAT1,IL6R
				PDGFRB,STAT1,MAPK14
				PDGFRB,STAT1,OAS1
				PDGFRB,STAT1,UBE2I
				PDGFRB,STAT1,UBE2L6
				PDK1,PRKCD,STAT1
				PDK3,PRKCD,STAT1
				PEA15,MAPK1,TNFSF10
				PGD,SP1,BCL6
				PGLS,PLSCR1,LASP1
				PGLS,PLSCR1,STAT1
				PGLS,PLSCR1,YIPF3
				PHLDA1,PLSCR1,STAT1
				PIAS3,STAT1,CASP1
				PIAS3,STAT1,OAS1
				PIK3AP1,SYK,TLR4
				PIK3R4,PRKCD,STAT1
				PIM2,TLR8,CTSS
				PIR,SYK,STAT1
				PLAT,MAPK1,TNFSF10
				PLCB1,MAPK1,TNFSF10
				PLCG1,STAT1,MAPK14
				PLCG1,STAT1,OAS1
				PLSCR1,DHRS1,DHRS7
				PLSCR1,LASP1,PRKAR2B
				PLSCR1,STAT1,AKT1
				PLSCR1,STAT1,BRCA1
				PLSCR1,STAT1,CAMK2D
				PLSCR1,STAT1,CAMK2G
				PLSCR1,STAT1,CASP8
				PLSCR1,STAT1,CCL1
				PLSCR1,STAT1,CCND1
				PLSCR1,STAT1,CD40
				PLSCR1,STAT1,CIITA
				PLSCR1,STAT1,CISH
				PLSCR1,STAT1,CSF2RB
				PLSCR1,STAT1,CXCL11
				PLSCR1,STAT1,CXCL9
				PLSCR1,STAT1,FANCC
				PLSCR1,STAT1,GATA3
				PLSCR1,STAT1,GTF2I
				PLSCR1,STAT1,ICAM1
				PLSCR1,STAT1,IFNA21
				PLSCR1,STAT1,IL2RA
				PLSCR1,STAT1,ING4
				PLSCR1,STAT1,MAPK14
				PLSCR1,STAT1,MCM5
				PLSCR1,STAT1,MDC1
				PLSCR1,STAT1,PIAS2
				PLSCR1,STAT1,PIAS3
				PLSCR1,STAT1,RELA
				PLSCR1,STAT1,RPS6KA5
				PLSCR1,STAT1,SOCS4
				PLSCR1,STAT1,TAF1
				PLSCR1,STAT1,THPO
				PLSCR1,STAT1,TMPRSS3
				PLSCR1,STAT1,TOP1
				PLSCR1,STAT1,TOP3B
				PLSCR1,STAT1,TRIM28
				PLSCR1,STAT1,UBE2I
				PLSCR1,STAT1,UBR1
				PLSCR1,STAT1,USP48
				PLSCR1,STAT1,VDR
				PLSCR1,STAT1,VRK3
				PLSCR1,STAT1,WDR25
				PLSCR1,STAT1,YPEL1
				PLSCR1,STAT1,ZNF302
				PLSCR1,STAT1,ZNF473
				PLSCR1,YIPF3,ZBTB33
				PLSCR4,STAT1,CASP1
				PLSCR4,STAT1,IFIT1
				PLSCR4,STAT1,IFIT3
				PLSCR4,STAT1,MAPK14
				PLSCR4,STAT1,OAS1
				PLSCR4,STAT1,TRIM21
				PLSCR4,STAT1,UBE2L6
				PML,GBP2,STK3
				POLR3A,STAT1,MAPK14
				POLR3A,STAT1,OAS1
				POU2F2,STAT1,CASP1
				POU2F2,STAT1,MAPK14
				POU2F2,STAT1,OAS1
				POU2F2,STAT1,UBE2L6
				PPARG,MAPK1,TNFSF10
				PPIL2,STAT1,CASP1
				PPIL2,STAT1,IFIT1
				PPIL2,STAT1,IFIT3
				PPIL2,STAT1,OAS1
				PPIL2,STAT1,TRIM21
				PPM1A,PRKCD,STAT1
				PPP1R13L,SYK,STAT1
				PPP1R9B,MAPK1,STAT1
				PPP1R9B,MAPK1,TNFSF10
				PPP2CA,JAK2,STAT6
				PPP2CA,JAK2,TNFRSF1A
				PPP2R5D,TFG,GBP2
				PRAME,STAT1,CASP1
				PRKCD,STAT1,CAMK2D
				PRKCD,STAT1,CASP8
				PRKCD,STAT1,CCL1
				PRKCD,STAT1,CCND1
				PRKCD,STAT1,CD40
				PRKCD,STAT1,CIITA
				PRKCD,STAT1,CISH
				PRKCD,STAT1,CXCL11
				PRKCD,STAT1,CXCL12
				PRKCD,STAT1,CXCL9
				PRKCD,STAT1,ELL
				PRKCD,STAT1,FANCC
				PRKCD,STAT1,GTF2I
				PRKCD,STAT1,ICAM1
				PRKCD,STAT1,IFNA2
				PRKCD,STAT1,IFNA21
				PRKCD,STAT1,IFNB1
				PRKCD,STAT1,IL2RA
				PRKCD,STAT1,IL6R
				PRKCD,STAT1,ING4
				PRKCD,STAT1,IRF2
				PRKCD,STAT1,JAK3
				PRKCD,STAT1,MAPK14
				PRKCD,STAT1,MCM5
				PRKCD,STAT1,OAS1
				PRKCD,STAT1,PIAS2
				PRKCD,STAT1,PIAS3
				PRKCD,STAT1,PRMT1
				PRKCD,STAT1,RPS6KA5
				PRKCD,STAT1,SOCS1
				PRKCD,STAT1,SOCS3
				PRKCD,STAT1,SOCS4
				PRKCD,STAT1,THAP7
				PRKCD,STAT1,THPO
				PRKCD,STAT1,TOP1
				PRKCD,STAT1,TOP3B
				PRKCD,STAT1,UBE2I
				PRKCD,STAT1,UBE2L6
				PRKCD,STAT1,UBR1
				PRKCD,STAT1,USP48
				PRKCD,STAT1,VDR
				PRKCD,STAT1,VRK3
				PRKCD,STAT1,WDR25
				PRKCD,STAT1,YPEL1
				PRKCD,STAT1,ZNF302
				PRKCD,STAT1,ZNF473
				PRKCD,STAT1,ZNF595
				PRKCD,STAT1,ZNF718
				PRKCE,MAPK1,TNFSF10
				PRKCE,STAT1,CASP1
				PRKCE,STAT1,MAPK14
				PRKCE,STAT1,OAS1
				PRKCE,STAT1,UBE2L6
				PRKCZ,TLR4,LY96
				PRL,STAT1,CASP1
				PRL,STAT1,TRIM21
				PSMA6,SYK,ZYX
				PSMB8,STAT1,BRCA1
				PSMB8,STAT1,CAMK2D
				PSMB8,STAT1,CCL1
				PSMB8,STAT1,CCND1
				PSMB8,STAT1,CSF2RB
				PSMB8,STAT1,CXCL11
				PSMB8,STAT1,CXCL12
				PSMB8,STAT1,IFNA2
				PSMB8,STAT1,IFNA21
				PSMB8,STAT1,IFNB1
				PSMB8,STAT1,IL2RA
				PSMB8,STAT1,IL6ST
				PSMB8,STAT1,IRF2
				PSMB8,STAT1,MAPK14
				PSMB8,STAT1,RPS6KA5
				PSMB8,STAT1,THAP7
				PSMB8,STAT1,THPO
				PSMB8,STAT1,TMPRSS3
				PSMB8,STAT1,ZNF302
				PSMB8,STAT1,ZNF473
				PSMB8,STAT1,ZNF595
				PSMB8,STAT1,ZNF718
				PSME2,SP1,AR
				PSME2,SP1,ARNT
				PSME2,SP1,BCL6
				PSME2,SP1,BCOR
				PSME2,SP1,BDNF
				PSME2,SP1,BMP2
				PSME2,SP1,CCND1
				PSME2,SP1,CDKN2B
				PSME2,SP1,DHFR
				PSME2,SP1,E2F1
				PSME2,SP1,FST
				PSME2,SP1,GABPA
				PSME2,SP1,GRIN1
				PSME2,SP1,HDAC1
				PSME2,SP1,HDAC2
				PSME2,SP1,HMGA1
				PSME2,SP1,HMGCS2
				PSME2,SP1,IGF1R
				PSME2,SP1,ITGAD
				PSME2,SP1,IVL
				PSME2,SP1,KDR
				PSME2,SP1,LHCGR
				PSME2,SP1,MET
				PSME2,SP1,MIER1
				PSME2,SP1,MMP2
				PSME2,SP1,MSX1
				PSME2,SP1,MYC
				PSME2,SP1,MYOG
				PSME2,SP1,NCOA2
				PSME2,SP1,NCOR1
				PSME2,SP1,NF1
				PSME2,SP1,NFYA
				PSME2,SP1,NGFR
				PSME2,SP1,NR2F1
				PSME2,SP1,NR5A1
				PSME2,SP1,POGZ
				PSME2,SP1,PPP1R13L
				PSME2,SP1,PRKCD
				PSME2,SP1,RBBP4
				PSME2,SP1,RBL1
				PSME2,SP1,RELA
				PSME2,SP1,SERPINE1
				PSME2,SP1,SF3A1
				PSME2,SP1,SMAD3
				PSME2,SP1,SP2
				PSME2,SP1,SP3
				PSME2,SP1,SPTLC2
				PSME2,SP1,SREBF1
				PSME2,SP1,SREBF2
				PSME2,SP1,SRY
				PSME2,SP1,STRA13
				PSME2,SP1,SUMO1
				PSME2,SP1,SUV420H2
				PSME2,SP1,SYPL1
				PSME2,SP1,TAL1
				PSME2,SP1,TBP
				PSME2,SP1,TDRKH
				PSME2,SP1,TERT
				PSME2,SP1,THAP7
				PSME2,SP1,TLX3
				PSME2,SP1,TMEM53
				PSME2,SP1,TNRC6B
				PSME2,SP1,TOM1L2
				PSME2,SP1,TOP2A
				PSME2,SP1,TOP3B
				PSME2,SP1,TP53
				PSME2,SP1,TPCN1
				PSME2,SP1,TPD52L2
				PSME2,SP1,TRAF2
				PSME2,SP1,TTBK2
				PSME2,SP1,UBE2C
				PSME2,SP1,UBE2L3
				PSME2,SP1,UFD1L
				PSME2,SP1,UGP2
				PSME2,SP1,UNG
				PSME2,SP1,VTN
				PSME2,SP1,WDR81
				PSME2,SP1,WWOX
				PSME2,SP1,XRCC3
				PSME2,SP1,YPEL1
				PSME2,SP1,ZBTB16
				PSME2,SP1,ZBTB3
				PSME2,SP1,ZBTB7A
				PSME2,SP1,ZNF143
				PSME2,SP1,ZNF555
				PSME2,SP1,ZNF556
				PSME2,SP1,ZNF574
				PSME2,SP1,ZNF595
				PSME2,SP1,ZNF687
				PSME2,SP1,ZNF691
				PSME2,SP1,ZNF718
				PSME2,SP1,ZSWIM3
				PTK2,STAT1,CASP1
				PTK2,STAT1,IFIT1
				PTK2,STAT1,IL6R
				PTK2,STAT1,OAS1
				PTK2,STAT1,UBE2L6
				PTMA,HIST2H2BE,TBL1X
				PTPN12,JAK2,STAT6
				PTPN1,JAK2,PHB2
				PTPN2,STAT1,MAPK14
				PTPN2,STAT1,OAS1
				PTPN3,STAT1,CASP1
				PTPN3,STAT1,IFIT1
				PTPN3,STAT1,IFIT3
				PTPN3,STAT1,OAS1
				PTPN3,STAT1,TRIM21
				PTPN5,MAPK1,TNFSF10
				PTPN7,MAPK1,TNFSF10
				PTPRE,MAPK1,TNFSF10
				PTPRH,MAPK1,TNFSF10
				PTPRR,MAPK1,TNFSF10
				RAB27A,STAT1,CAMK2G
				RAB27A,STAT1,CISH
				RAB27A,STAT1,ELL
				RAB27A,STAT1,IFIT1
				RAB27A,STAT1,ING4
				RAB27A,STAT1,IRF2
				RAB27A,STAT1,IRF5
				RAB27A,STAT1,JAK2
				RAB27A,STAT1,MAPK14
				RAB27A,STAT1,OAS1
				RAB27A,STAT1,UBE2L3
				RAB27A,STAT1,UBE2L6
				RAB27A,STAT1,VRK3
				RAB36,STAT1,CASP1
				RAB36,STAT1,IFIT1
				RAB36,STAT1,IFIT3
				RAB36,STAT1,OAS1
				RAB36,STAT1,TRIM21
				RAC1,STAT1,CISH
				RAC1,STAT1,IL6R
				RAC1,STAT1,ING4
				RAC1,STAT1,IRF2
				RAC1,STAT1,IRF5
				RAC1,STAT1,MCM5
				RAC1,STAT1,OAS1
				RAC1,STAT1,PRMT1
				RAC1,STAT1,UBE2L6
				RAC1,STAT1,VRK3
				RAC1,TLR4,LY96
				RAC3,TLR4,LY96
				RAD1,STAT1,CASP1
				RAD1,STAT1,IFIT1
				RAD1,STAT1,OAS1
				RAD1,STAT1,TRIM21
				RAP1A,STAT1,AKT1
				RAP1A,STAT1,BRCA1
				RAP1A,STAT1,CASP8
				RAP1A,STAT1,CD40
				RAP1A,STAT1,CIITA
				RAP1A,STAT1,CISH
				RAP1A,STAT1,CREBBP
				RAP1A,STAT1,CXCL9
				RAP1A,STAT1,ELL
				RAP1A,STAT1,GTF2I
				RAP1A,STAT1,IL6ST
				RAP1A,STAT1,ING4
				RAP1A,STAT1,IRF2
				RAP1A,STAT1,IRF5
				RAP1A,STAT1,MAPK14
				RAP1A,STAT1,MCM5
				RAP1A,STAT1,MDC1
				RAP1A,STAT1,OAS1
				RAP1A,STAT1,PRMT1
				RAP1A,STAT1,SOCS3
				RAP1A,STAT1,SOCS4
				RAP1A,STAT1,THAP7
				RAP1A,STAT1,TOP3B
				RAP1A,STAT1,TRIM28
				RAP1A,STAT1,UBE2L3
				RAP1A,STAT1,UBE2L6
				RAP1A,STAT1,UBR1
				RAP1A,STAT1,USP48
				RAP1A,STAT1,VRK3
				RAP1A,STAT1,WDR25
				RAP1A,STAT1,YPEL1
				RASA1,CSF1R,C1QB
				RASD1,PLSCR1,STAT1
				RBX1,JAK2,GAB2
				RBX1,JAK2,MDK
				RBX1,JAK2,PRKD2
				RBX1,JAK2,VAV1
				RELB,JAK2,PLCG2
				RET,MAPK1,TNFSF10
				RHOA,TNFRSF10B,TNFSF10
				RHOBTB3,STAT1,MAPK14
				RHOBTB3,STAT1,OAS1
				RHOBTB3,STAT1,UBE2L6
				RIPK1,STAT1,FANCC
				RIPK1,STAT1,GTF2I
				RIPK1,STAT1,ICAM1
				RIPK1,STAT1,JAK3
				RIPK1,STAT1,SOCS3
				RIPK1,STAT1,VDR
				RIPK2,MAPK1,TNFSF10
				RNASEL,OAS1,SPI1
				RNF11,STAT1,CSE1L
				RNF11,STAT1,IRF5
				RNF11,STAT1,VRK3
				RNF11,STAT1,ZC3HAV1
				RNF121,STAT1,MAPK14
				RNF121,STAT1,OAS1
				RNF139,COPS5,IFIT3
				RPS6KA2,MAPK1,TNFSF10
				RPS6KA3,MAPK1,TNFSF10
				RSAD2,STAT1,BRCA1
				RSAD2,STAT1,CASP8
				RSAD2,STAT1,CD40
				RSAD2,STAT1,CIITA
				RSAD2,STAT1,CISH
				RSAD2,STAT1,GTF2I
				RSAD2,STAT1,MAPK14
				RSAD2,STAT1,SOCS4
				RSAD2,STAT1,TRIM28
				RSAD2,STAT1,WDR25
				RTDR1,STAT1,CASP1
				RTDR1,STAT1,IFIT1
				RTDR1,STAT1,IFIT3
				RTDR1,STAT1,JAK2
				RTDR1,STAT1,OAS1
				RTDR1,STAT1,TRIM21
				RTDR1,STAT1,ZC3HAV1
				RUNX1,STAT1,ING4
				RUNX1,STAT1,IRF2
				RUNX1,STAT1,OAS1
				RUNX1,STAT1,VRK3
				S100A7,COPS5,IFIT3
				SCARB1,TLR4,LY96
				SDC2,STAT1,CASP1
				SDC2,STAT1,IFIT3
				SDC2,STAT1,OAS1
				SDC2,STAT1,TRIM21
				SECTM1,STAT1,CAMK2G
				SECTM1,STAT1,EP300
				SECTM1,STAT1,ING4
				SECTM1,STAT1,IRF2
				SECTM1,STAT1,JAK2
				SECTM1,STAT1,MAPK14
				SECTM1,STAT1,OAS1
				SECTM1,STAT1,PRMT1
				SECTM1,STAT1,TRIM21
				SECTM1,STAT1,UBE2L3
				SECTM1,STAT1,UBE2L6
				SECTM1,STAT1,USP48
				SECTM1,STAT1,VRK3
				SELPLG,STAT1,AKT1
				SELPLG,STAT1,CSF2RB
				SELPLG,STAT1,IL2RA
				SELPLG,STAT1,RELA
				SELPLG,STAT1,TRIM28
				SEMA4B,STAT1,CAMK2G
				SEMA4B,STAT1,CISH
				SEMA4B,STAT1,IFIT1
				SEMA4B,STAT1,ING4
				SEMA4B,STAT1,IRF2
				SEMA4B,STAT1,IRF5
				SEMA4B,STAT1,JAK2
				SEMA4B,STAT1,MAPK14
				SEMA4B,STAT1,MCM5
				SEMA4B,STAT1,OAS1
				SEMA4B,STAT1,PRMT1
				SEMA4B,STAT1,UBE2L3
				SEMA4B,STAT1,UBE2L6
				SEMA4B,STAT1,USP48
				SEMA4B,STAT1,VRK3
				SERPINC1,SELP,ITGB2
				SERPING1,PPBP,COPS7A
				SERPING1,SELP,ITGB2
				SH2D3C,MAPK1,TNFSF10
				SHANK1,STAT1,CASP1
				SHANK1,STAT1,IFIT1
				SHANK1,STAT1,IFIT3
				SHANK1,STAT1,OAS1
				SHANK1,STAT1,TRIM21
				SHC1,MAPK1,TNFSF10
				SHC1,PLSCR1,LASP1
				SKP2,COPS5,IFIT3
				SLC25A1,STAT1,MAPK14
				SLC25A1,STAT1,OAS1
				SLC25A5,VCL,LAP3
				SLPI,PLSCR1,LASP1
				SLPI,PLSCR1,NECAP2
				SLPI,PLSCR1,STAT1
				SLPI,PLSCR1,STAT2
				SMAD2,COPS5,IFIT3
				SMAD2,MAPK1,TNFSF10
				SMAD7,STAT1,OAS1
				SMARCA2,STAT1,CASP1
				SMARCA2,STAT1,MAPK14
				SMARCA2,STAT1,OAS1
				SMARCA2,STAT1,SOCS3
				SMARCA2,STAT1,UBE2L6
				SMARCD3,EP300,PSME2
				SMCP,PLSCR1,STAT1
				SMPX,SYK,STAT1
				SNAP29,STAT1,ICAM1
				SNAP29,STAT1,MAPK14
				SNAP29,STAT1,UBE2I
				SNAP29,STAT1,VDR
				SNCG,MAPK1,TNFSF10
				SNRPG,VCL,LAP3
				SOCS1,PIM2,TLR8
				SOCS3,STAT1,CAMK2G
				SOCS3,STAT1,IFIT1
				SOCS3,STAT1,ING4
				SOCS3,STAT1,IRF2
				SOCS3,STAT1,MAPK14
				SOCS3,STAT1,OAS1
				SOCS3,STAT1,TRIM21
				SOCS3,STAT1,UBE2L3
				SOCS3,STAT1,UBE2L6
				SOCS3,STAT1,USP48
				SOS1,MAPK1,TNFSF10
				SOX10,SYK,STAT1
				SP1,ITGAM,HP
				SPHK1,SYK,TLR4
				SPTAN1,STAT1,ICAM1
				SPTAN1,STAT1,JAK3
				SPTAN1,STAT1,UBE2I
				SPTAN1,STAT1,VDR
				SPTBN1,STAT1,CASP1
				SPTBN1,STAT1,IFIT1
				SPTBN1,STAT1,OAS1
				SPTBN1,STAT1,TRIM21
				SPTBN1,STAT1,UBE2L6
				SRC,STAT1,CASP1
				SRC,STAT1,OAS1
				SRC,STAT1,TRIM21
				SRC,TLR4,LY96
				SSX3,SYK,STAT1
				STAT1,CASP1,CASP14
				STAT1,JAK2,GAB2
				STAT1,JAK2,MDK
				STAT1,JAK2,PRKD2
				STAT1,MAPK14,CYBA
				STAT1,MAPK14,MAPKAPK3
				STAT1,MAPK14,RALB
				STAT2,UBE2L6,SIAH2
				STAT3,NMI,EMILIN1
				STAT3,NMI,MYCN
				STAT3,STAT1,MAPK14
				STAT5A,NMI,EMILIN1
				STAT5B,STAT1,FOS
				STAT5B,STAT1,FYN
				STAT5B,STAT1,MAPK14
				STAT5B,STAT1,UBE2I
				STAT5B,STAT1,UBE2L3
				STAT5B,STAT1,USP48
				STAT6,JAK2,PAK1
				STAT6,JAK2,PPP2R5A
				STAT6,JAK2,PUM1
				STAT6,JAK2,RPA1
				STAT6,JAK2,SNRPB
				STAT6,STAT1,AKT1
				STAT6,STAT1,CASP8
				STAT6,STAT1,ICAM1
				STAT6,STAT1,IRF1
				STAT6,STAT1,MAPK14
				STAT6,STAT1,MMP9
				STAT6,STAT1,TRADD
				SYK,TLR4,BCL10
				SYK,TLR4,TOLLIP
				TBK1,IFI16,IER3
				TESK2,YWHAB,EPB41L3
				TFG,GBP2,MAGI1
				TFG,GBP2,MAPK8IP2
				TFG,PLSCR1,LASP1
				TFG,PLSCR1,STAT1
				TH,MAPK1,TNFSF10
				TICAM1,TLR4,SYK
				TLR10,MYD88,CASP1
				TLR2,STAT1,CXCL10
				TLR4,LY96,BGN
				TLR4,MYD88,SPOP
				TLR4,SYK,SRC
				TLR5,MYD88,CASP1
				TLR5,MYD88,HIPK1
				TLR5,MYD88,LRRC59
				TLR5,MYD88,RAC1
				TLR5,MYD88,SPOP
				TLR5,MYD88,VDR
				TLR5,TLR1,HSPD1
				TLR5,TLR1,TLR10
				TLR5,TLR1,TLR6
				TLR5,TLR1,TRAP1
				TLR5,TLR4,IL1B
				TLR6,MYD88,CASP1
				TLR7,MYD88,CASP1
				TLR8,MYD88,FLII
				TLR8,MYD88,IRF7
				TLR8,MYD88,TLR1
				TLR8,MYD88,TLR5
				TNFRSF10A,TNFSF10,SMPD1
				TNFRSF10A,TNFSF10,TNFRSF10B
				TNFRSF10B,TNFSF10,BIRC3
				TNFRSF10D,TNFSF10,RIPK1
				TNFRSF11B,TNFSF10,RIPK1
				TNFRSF13C,TNFSF13B,TNFRSF17
				TNFRSF17,TNFSF13B,TNFRSF13C
				TNFRSF1A,JAK2,PPP2R5A
				TNFRSF1A,JAK2,PUM1
				TNFRSF1A,JAK2,SNRPB
				TNFRSF1A,STAT1,CD40
				TNFRSF1A,STAT1,ICAM1
				TNFRSF1A,STAT1,IFNB1
				TNFRSF1A,STAT1,IRF1
				TNFRSF1A,STAT1,IRF2
				TNFRSF1A,STAT1,MMP9
				TNFRSF1A,STAT1,TAP1
				TNFSF10,CHUK,HIST3H3
				TNFSF10,RIPK1,RNF11
				TNFSF10,RIPK1,TICAM1
				TNFSF11,MAPK1,TNFSF10
				TNFSF13,TNFSF13B,TLR7
				TOLLIP,MYD88,CASP1
				TRAF4,PLSCR1,STAT1
				TYROBP,C1QC,CAMK2B
				TYROBP,C1QC,CDK10
				TYROBP,C1QC,CDK4
				TYROBP,C1QC,KSR2
				TYROBP,C1QC,MARK3
				TYROBP,C1QC,MATK
				TYROBP,C1QC,NEK9
				TYROBP,C1QC,PLK2
				TYROBP,C1QC,RPS6KA5
				UBC,JAK2,SNRPB
				UBC,STAT1,CSF2RB
				UBC,STAT1,IL2RA
				UBC,STAT1,UBE2L6
				UBE2I,EP300,PSME2
				UBE2L6,STAT1,BRCA1
				UBE2L6,STAT1,CAMK2D
				UBE2L6,STAT1,CASP8
				UBE2L6,STAT1,CCND1
				UBE2L6,STAT1,CD40
				UBE2L6,STAT1,CIITA
				UBE2L6,STAT1,CISH
				UBE2L6,STAT1,CSF2RB
				UBE2L6,STAT1,CXCL9
				UBE2L6,STAT1,GATA3
				UBE2L6,STAT1,GTF2I
				UBE2L6,STAT1,IL2RA
				UBE2L6,STAT1,IL6ST
				UBE2L6,STAT1,MAPK14
				UBE2L6,STAT1,PIAS3
				UBE2L6,STAT1,RELA
				UBE2L6,STAT1,SOCS1
				UBE2L6,STAT1,SOCS3
				UBE2L6,STAT1,SOCS4
				UBE2L6,STAT1,TAF1
				UBE2L6,STAT1,THAP7
				UBE2L6,STAT1,TOP1
				UBE2L6,STAT1,WDR25
				UBE2L6,STAT1,ZNF302
				UCHL1,COPS5,IFIT3
				VCL,LAP3,PYCR2
				VDR,STAT1,IRF5
				VDR,STAT1,JAK2
				VDR,STAT1,OAS1
				VDR,STAT1,TRIM21
				VDR,STAT1,VRK3
				VDR,STAT1,ZC3HAV1
				XCR1,JAK2,NOL7
				YES1,STAT1,IL6R
				YES1,STAT1,OAS1
				YWHAZ,JAK2,FES
				YWHAZ,JAK2,TNFRSF1A
				ZFP36L1,MAPK14,DUSP1
