# Supplementary material for: Meta-analysis of host response networks identifies a common core in tuberculosis
Source: NPJ Syst Biol Appl. 2017 Feb 10;3:4. doi: 10.1038/s41540-017-0005-4 (PMC5445610; doi:10.1038/s41540-017-0005-4)
Supplement: Supplementary file 8 — Supplementary Table 4 [file 41540_2017_5_MOESM8_ESM.xlsx]

## Sheet: Sheet1
Supplementary Table S4. List of DEGs in the response network for the validation dataset and pathway enrichment. The pathways are sorted based on their combined score.
DEGs in the response network	Pathway enriched	Overlap	P-value	Adjusted P-value	Z-score	Combined Score	Genes
ABCA1	Type II interferon signaling (IFNG)	15/37	6.89184e-11	2.1158e-08	-1.90741	33.7063	STAT1;PRKCD;IFI6;EIF2AK2;TAP1;ISG15;PSMB9;IFIT2;ICAM1;CXCL10;SOCS3;OAS1;IL1B;JAK2;GBP1
ABP1	Toll-like Receptor Signaling Pathway	16/102	1.62133e-06	0.000165917	-2.09319	18.2192	CD40;STAT1;FOS;MAPK14;TNF;CXCL10;TRAF6;IL1B;IRF7;MAP3K8;IRF5;CD14;TLR5;TLR4;MYD88;MAP2K6
ACAT2	Oncostatin M Signaling Pathway	10/65	0.000178462	0.00684847	-1.82757	9.10814	SOCS3;EGR1;MMP1;STAT1;PRKCD;OSM;FOS;MAPK14;JAK2;JUNB
ACSS2	RANKL/RANK Signaling Pathway	9/55	0.00025002	0.00852846	-1.91072	9.10332	LYN;SYK;STAT1;TRAF6;GAB2;FOS;MAPK14;ICAM1;MAP2K6
ACTA2	Kit receptor signaling pathway	9/59	0.00039838	0.0102344	-1.80142	8.25408	LYN;STAT1;GRB10;SNAI1;GAB2;FOS;MAPK14;JAK2;JUNB
ACVRL1	AGE/RAGE pathway	9/66	0.000829039	0.0154271	-1.61256	6.72699	STAT1;INSR;PRKCD;ALPL;PLA2G4A;MAPK14;JAK2;MMP9;MYD88
ADCY7	Tuberculosis	15/178	0.000632389	0.00782165	-1.36578	6.62519	ITGAM;SYK;STAT1;MAPK14;TNF;TRAF6;IL1B;CD14;ATP6V0D1;JAK2;TLR4;MYD88;HLA-DRB1;HLA-DQA1;HLA-DQB1
ADM	MAPK Signaling Pathway	15/168	0.00115537	0.0161226	-1.60408	6.62087	DUSP5;ZAK;DUSP1;PRKCD;FOS;MAPK14;TNF;MRAS;TRAF6;IL1B;CASP1;MAPKAPK5;MAP3K8;CD14;MAP2K6
ADRM1	Vitamin B12 Metabolism	8/53	0.000890968	0.0154271	-1.47461	6.15151	ABCA1;CBS;IL1B;INSR;SOD2;TNF;MPO;ICAM1
AGTRAP	IL1 and megakaryotyces in obesity	6/24	0.000400043	0.0102344	-1.2442	5.7009	IL1B;TIMP1;MMP9;S100A9;MYD88;ICAM1
AIM2	Folate Metabolism	9/68	0.00100502	0.0154271	-1.30625	5.44918	ABCA1;MTHFD2;CBS;IL1B;INSR;SOD2;TNF;MPO;ICAM1
ALDH2	Selenium Micronutrient Network	10/90	0.00179892	0.0220908	-1.34042	5.11047	ABCA1;CBS;IL1B;INSR;SOD2;PTGS2;TNF;MPO;SEPHS2;ICAM1
ALPL	Complement and coagulation cascades	9/79	0.0011876	0.0132899	-1.17197	5.06377	C1QB;C1QA;ITGAM;C5AR1;C3AR1;CD46;F5;C1QC;C2
ANG	Phagosome	13/154	0.00142602	0.015085	-1.20247	5.04321	ITGAM;ITGB3;TAP1;MPO;FCAR;TUBB2A;CD14;ATP6V0D1;TLR4;HLA-DRB1;HLA-DQA1;VAMP3;HLA-DQB1
ANXA3	MAPK signaling pathway	17/255	0.00311394	0.0271028	-1.33583	4.81985	DUSP5;DUSP3;ZAK;DUSP1;PLA2G4A;FOS;MAPK14;TNF;GADD45G;MRAS;IL1B;TRAF6;MAPKAPK5;MAP3K8;CD14;FGF13;MAP2K6
APH1B	Structural Pathway of Interleukin 1 (IL-1)	7/47	0.00199875	0.0236006	-1.1618	4.35267	TRAF6;IRF7;MAP3K8;FOS;MAPK14;MYD88;MAP2K6
APOBEC3A	Intestinal immune network for IgA production	7/48	0.00115898	0.0132899	-0.970495	4.19327	CD40;IL15;TNFRSF17;LTBR;HLA-DRB1;HLA-DQA1;HLA-DQB1
APOBEC3B	Hematopoietic cell lineage	9/88	0.00235685	0.0221544	-1.08526	4.13454	CSF1R;CSF3R;ITGAM;IL1B;ITGB3;CD38;CD14;TNF;HLA-DRB1
APOL4	Oxidative Stress	6/31	0.00128803	0.0171924	-0.987865	4.01398	MGST1;HMOX1;FOS;MAPK14;SOD2;JUNB
APOL6	IL-4 Signaling Pathway	7/54	0.00404112	0.044308	-1.25492	3.91107	SOCS3;DOK2;STAT1;GAB2;FOS;MAPK14;JAK2
ARHGEF11	EGF/EGFR Signaling Pathway	13/163	0.00597826	0.0611775	-1.33133	3.71971	STAT1;LIMK2;PRKCD;GAB2;FOS;MAPK14;DOK2;PLSCR1;E2F1;GRB10;FOSB;RIN1;JAK2
ARSA	Lysosome	10/123	0.00634033	0.0484713	-1.04608	3.16626	SCARB2;ARSA;GM2A;SORT1;CTSZ;CTSG;CD68;ATP6V0D1;GNS;LITAF
ASPHD2	IL-6 signaling pathway	6/43	0.00555109	0.058765	-1.06242	3.01111	SOCS3;STAT1;PRKCD;TIMP1;JAK2;JUNB
ATG7	NOD-like receptor signaling pathway	7/57	0.00282827	0.0255632	-0.815112	2.98869	PSTPIP1;IL1B;TRAF6;CARD6;CASP1;MAPK14;TNF
ATP6V0D1	Fc epsilon RI signaling pathway	7/68	0.006858	0.0489411	-0.955564	2.88307	LYN;SYK;PLA2G4A;GAB2;MAPK14;TNF;MAP2K6
BATF2	BDNF signaling pathway	11/144	0.014672	0.112608	-1.14063	2.49095	CYFIP1;EGR1;EGR2;STAT1;SORT1;TRAF6;PRKCD;ALPL;FOS;MAPK14;JAK2
BCL6	TSH signaling pathway	7/66	0.0107744	0.0893982	-0.911158	2.20013	EGR1;STAT1;E2F1;FOS;MAPK14;JAK2;MAP2K6
BMX	AGE-RAGE signaling pathway	8/101	0.0160623	0.0898721	-0.889233	2.14249	EGR1;STAT1;IL1B;PRKCD;MAPK14;JAK2;TNF;ICAM1
BTG2	TCR Signaling Pathway	8/90	0.0166042	0.116357	-0.884	1.90157	PSTPIP1;IL1B;TRAF6;PRKCD;MAP3K8;GAB2;FOS;MAPK14
BUB1	Cytokine-cytokine receptor interaction	15/265	0.0203122	0.106656	-0.841304	1.88296	CCR1;CSF1R;CD40;CSF3R;IL15;OSM;TNF;CXCL10;IL18RAP;IL1B;TNFSF10;TNFRSF17;LTBR;PF4V1;CCR2
C1QA	IL-1 signaling pathway	6/55	0.0158336	0.116357	-0.814291	1.75162	IL1B;TRAF6;IRAK3;MAPK14;MYD88;MAP2K6
C1QB	RIG-I-like receptor signaling pathway	7/70	0.00790383	0.0530685	-0.581905	1.70857	IFIH1;CXCL10;TRAF6;IRF7;ISG15;MAPK14;TNF
C1QC	TGF-beta Signaling Pathway	10/132	0.0205209	0.133719	-0.778128	1.56561	MMP1;TRAF6;LIMK2;ITGB3;WWP1;FOSB;FOS;MAPK14;JUNB;MAP2K6
C2	TGF-beta Receptor Signaling	6/56	0.0170555	0.116357	-0.656481	1.41215	FKBP1A;SMAD1;STAT1;FOS;TNF;ENG
C3AR1	B Cell Receptor Signaling Pathway	8/97	0.0241495	0.143031	-0.701087	1.3634	LYN;BCL6;SYK;PRKCD;GAB2;MAPK14;PIK3AP1;MAP2K6
C5AR1	p38 MAPK Signaling Pathway	5/34	0.00919407	0.0806451	-0.5033	1.26716	STAT1;PLA2G4A;MAPKAPK5;MAPK14;MAP2K6
CA4	Fc gamma R-mediated phagocytosis	7/93	0.0297095	0.139635	-0.469733	0.924774	LYN;SYK;LIMK2;LIMK1;PRKCD;PLA2G4A;GAB2
CARD6	IL-5 Signaling Pathway	5/40	0.0166025	0.116357	-0.397756	0.855612	LYN;SYK;STAT1;FOS;JAK2
CASP1	Rap1 signaling pathway	11/211	0.0685528	0.292908	-0.604474	0.742232	CSF1R;DOCK4;MRAS;ITGAM;RGS14;INSR;ITGB3;MAPK14;FGF13;ADCY7;MAP2K6
CBS	HIF-1 signaling pathway	7/103	0.046169	0.204712	-0.444408	0.7049	HK3;PFKFB3;INSR;HMOX1;TIMP1;LTBR;TLR4
CCNK	IL-2 Signaling Pathway	5/42	0.0197569	0.131856	-0.312248	0.632628	SOCS3;SYK;STAT1;FOS;GAB2
CCNT2	Senescence and Autophagy in Cancer	8/105	0.0354011	0.180101	-0.367459	0.629913	RNASEL;IL1B;E2F1;IRF7;IGFBP7;IRF5;MAPK14;ATG7
CCR1	Adipogenesis	9/130	0.0433195	0.204601	-0.246292	0.39079	FZD1;SOCS3;EGR2;EPAS1;STAT1;OSM;E2F1;LPL;TNF
CCR2	Inflammatory mediator regulation of TRP channels	6/98	0.0906752	0.361164	-0.317502	0.323352	IL1B;PRKCD;PLA2G4A;MAPK14;ADCY7;MAP2K6
CCT8	Antigen processing and presentation	6/77	0.0373512	0.172108	-0.157262	0.276724	TAP1;IFI30;TNF;HLA-DQA1;HLA-DRB1;HLA-DQB1
CD14	Histone Modifications	6/66	0.0329806	0.17457	-0.15194	0.265201	HIST1H3F;HIST1H4H;HIST1H3H;HIST1H3B;HIST1H4D;HIST1H4F
CD163	Regulation of actin cytoskeleton	10/214	0.133411	0.47877	-0.33804	0.248979	CYFIP1;MRAS;ITGAM;LIMK2;ITGB3;LIMK1;ITGA7;CD14;FGF13;MYL9
CD274	Insulin Signaling	10/160	0.0589253	0.247809	-0.164607	0.229643	EGR1;SOCS3;INSR;PRKCD;GRB10;MAP3K8;FOS;MAPK14;GYG1;MAP2K6
CD38	Chemokine signaling pathway	9/187	0.132383	0.47877	-0.29405	0.216579	LYN;CCR1;CXCL10;STAT1;PRKCD;JAK2;ADCY7;PF4V1;CCR2
CD40	Corticotropin-releasing hormone	7/92	0.0478042	0.217304	-0.0941321	0.143689	PRKCD;FOSB;FOS;MAPK14;TLR4;JUNB;FOSL2
CD46	IL-3 Signaling Pathway	5/49	0.0337928	0.175837	-0.0725031	0.126025	LYN;SYK;GAB2;FOS;JAK2
CD68	TSLP Signaling Pathway	5/47	0.0292896	0.16057	-0.066825	0.122225	LYN;STAT1;GAB2;MAPK14;JAK2
CDC42EP1
CDCA2
CDK5RAP2
CETP
CNIH4
COPS2
CREB5
CRIP1
CSF1R
CSF3R
CTSG
CTSZ
CXCL10
CYFIP1
CYP1B1
CYSLTR1
DDAH2
DDX41
DOCK4
DOK2
DOLPP1
DPF2
DSC2
DUSP1
DUSP13
DUSP3
DUSP5
DYSF
E2F1
EGR1
EGR2
EHD3
EIF2AK2
ELMO2
EMILIN1
EMILIN2
ENG
EPAS1
EPB41L3
F5
FBL
FBN2
FBXL5
FBXO6
FCAR
FCN1
FGD6
FGF13
FKBP1A
FOS
FOSB
FOSL2
FZD1
FZD2
FZD5
G0S2
GAB2
GADD45G
GALM
GAS6
GAS7
GBP1
GBP2
GCH1
GM2A
GNS
GOSR2
GPR65
GPR68
GPR84
GRB10
GRIN3A
GYG1
GYPC
HAPLN2
HDAC4
HDLBP
HECW2
HERC5
HIST1H2AE
HIST1H2AM
HIST1H2BH
HIST1H2BI
HIST1H2BK
HIST1H2BM
HIST1H3B
HIST1H3F
HIST1H3H
HIST1H4D
HIST1H4F
HIST1H4H
HIST1H4I
HIST2H2BE
HK3
HLA-DQA1
HLA-DQB1
HLA-DRB1
HM13
HMOX1
HP
HTRA1
IARS2
ICAM1
ICAM4
ICT1
IER2
IFI30
IFI44
IFI44L
IFI6
IFIH1
IFIT2
IFIT3
IFITM2
IFITM3
IGFBP7
IL15
IL18RAP
IL1B
IL27
IL8
INSR
IRAK3
IRF5
IRF7
ISG15
ISG20
ITGA7
ITGAM
ITGB3
ITPKC
JAG1
JAK2
JUNB
KCNE3
KCTD12
KLF4
KLHDC7B
LAP3
LGALS2
LILRB1
LILRB2
LILRB4
LIMK1
LIMK2
LITAF
LMNB1
LMO2
LPL
LRRK1
LTBR
LY6E
LYN
MAFB
MAP2K6
MAP3K8
MAPK14
MAPKAPK5
MED19
METTL7A
MGST1
MGST2
MLKL
MMP1
MMP9
MMRN1
MPO
MRAS
MT2A
MTF1
MTHFD2
MYD88
MYL9
NBN
NETO2
NIT1
NME6
NRG1
NUCB1
NUMBL
OAS1
OAS3
OASL
OSM
P2RY14
P2RY6
PA2G4
PARK7
PARN
PARP14
PARP9
PBK
PCYT1A
PELP1
PF4V1
PFKFB3
PFKFB4
PHF16
PIK3AP1
PLA2G4A
PLSCR1
PNKP
PPFIBP2
PPP1R16A
PRKCD
PSMB2
PSMB9
PSMD9
PSPH
PSTPIP1
PSTPIP2
PTGS2
PVRL2
RAB22A
RBBP8
RGS14
RIN1
RIT1
RNASE4
RNASEL
RNMTL1
RPL36A
RSAD2
RTP4
S100A12
S100A8
S100A9
SAP30
SART3
SBF2
SCARB2
SCARF1
SCO2
SDC1
SECTM1
SELP
SEPHS2
SERPINB8
SFN
SLC7A7
SLPI
SMAD1
SMARCD3
SNAI1
SOCS3
SOD2
SORL1
SORT1
SP140
SSNA1
STAT1
SYK
TAP1
TBC1D2
TEP1
TERF2IP
TG
TIMP1
TLR4
TLR5
TM9SF1
TMEM39A
TMEM51
TNF
TNFRSF17
TNFSF10
TNNT1
TNPO1
TOP1
TOPBP1
TPI1
TRAF6
TREX1
TRIB1
TRIM22
TRPC6
TRPM2
TUBB2A
TYMS
UBE2L6
UBQLN2
UCHL1
UPP1
USP32
VAMP3
VAMP5
VPS4A
WARS
WSB1
WWP1
YTHDC1
ZAK
ZFP36
ZNF438
ZNF467
