# Supplementary material for: Meta-analysis of host response networks identifies a common core in tuberculosis
Source: NPJ Syst Biol Appl. 2017 Feb 10;3:4. doi: 10.1038/s41540-017-0005-4 (PMC5445610; doi:10.1038/s41540-017-0005-4)
Supplement: Supplementary file 9 — Supplementary Table 5 [file 41540_2017_5_MOESM9_ESM.xlsx]

## Sheet: Sheet1
Supplementary Table S5. Response networks emerging over multiple points of therapy.
TB_0	TB_2w	TB_2m	TB_6m	TB_12m
ABI2,PIM3	ABCA1,RIMS2	A2M,FN1	AASDHPPT,TRAF2	AACS,ACAT2
ACTN4,EGF	AGPAT4,DGKB	AAK1,KLHL13	ABCC5,ESR1	ABL1,PLCG1
ADAM10,EGF	AGPAT4,DGKH	ABI2,PTK6	ABHD11,ESR1	ABLIM1,USHBP1
AIM2,BMX	AGPAT4,PLA2G2F	ABL1,NOTCH3	ABLIM1,TRAF2	ACACB,ACAT2
AIM2,STAT1	AGPAT4,TAF1	ACAA2,ACACB	ACADVL,ESR1	ACAT2,ACACB
AIM2,STAT3	AGXT,SCLY	ACACB,ACAT1	ACTA1,PRKCE	ACAT2,ACADSB
ANXA3,EMG1	ANKRD1,ESR1	ACACB,ACAT2	ACTA1,TMSB4Y	ACAT2,OXCT1
ANXA3,GATA2	APOA1,SNCA	ACACB,ACOT12	ACTB,ESR1	ACP1,INSR
ANXA3,IGSF21	ARHGAP20,CDK3	ACACB,ACSS1	ACTG1,TMSB4Y	ACVR2B,CRIP2
ANXA3,TP53	ARL3,ESR1	ACACB,AKR1B10	ACTN4,ESR1	ADA,NT5E
ANXA3,UBR1	ASB2,ESR1	ACACB,ALDH6A1	ACTR1A,ESR1	ADCK5,LZTFL1
ANXA3,UNC119	AURKC,PTK6	ACACB,CS	ACTR2,ESR1	ADCY1,POLR3B
APCS,C1QA	BCL10,IL2	ACACB,DLAT	ACTR3,ESR1	ADCY2,POLR3B
APCS,C4BPA	BCL3,IL2	ACACB,FASN	ADAM17,NOTCH4	ADCY4,POLR3B
APOL6,STAT1	BZRAP1,RIMS2	ACACB,HADHB	ADAMTSL5,ESR1	ADCY7,POLR3B
ARHGAP1,SMARCD3	CABLES2,CDK3	ACACB,HLCS	ADA,NT5E	ADCY8,POLR3B
BATF2,STAT1	CACNA1S,RIMS2	ACACB,HMGCS1	ADCY7,ADCY9	ADCY9,ADRB1
BATF2,STAT2	CD53,IL2	ACACB,HMGCS2	ADCY9,ADCY1	ADCY9,GCG
BCL3,SELP	CDC14A,ESR1	ACACB,MLYCD	ADCY9,GNG7	ADCY9,GNG7
BDNF,CDKN1A	CDK3,SMCP	ACACB,RDH11	ADCY9,HTR1B	ADCY9,PDE4D
BMX,ETV4	CDS2,DGKG	ACACB,RDH12	ADCY9,HTR7	ADCY9,PDE6H
BMX,HAPLN1	CLSTN3,ESR1	ACACB,RDH13	ADCY9,MC2R	ADCY9,PDE9A
BMX,LIMK2	COL12A1,COL2A1	ACACB,RDH14	ADCY9,NME7	ADCY9,POLR2L
BMX,ZNF596	COL1A2,COL2A1	ACACB,SPCS1	ADCY9,PARP6	ADCY9,POLR3B
C1QA,C1QB	COL2A1,BMP2	ACAD8,SLC27A5	ADCY9,PDE10A	ADCY9,PRKAR1B
C1QA,C1QBP	COL2A1,COMP	ACAT2,ACACB	ADCY9,PDE1C	ADCY9,PRKCE
C1QA,COL2A1	COL2A1,FGF7	ACSS1,ACACB	ADCY9,PDE4A	ADRB2,INSR
C1QA,CR1	COL2A1,LOXL4	ACTA1,CORO2B	ADCY9,PDE4D	ADSL,NT5E
C1QA,CRP	COL2A1,MAG	ACTN4,FN1	ADCY9,PDE6G	AFF4,BLK
C1QA,CSPG4	COL2A1,PCOLCE	ADA,DCK	ADCY9,PDE6H	AGTR1,PLCG1
C1QA,DCN	COL2A1,PKD1	ADAM10,NOTCH3	ADCY9,PDE8A	AHSG,INSR
C1QA,FN1	COL2A1,PRELP	ADAM17,NOTCH3	ADCY9,PDE8B	AK1,NT5E
C1QA,HIPK3	COL2A1,SUZ12	ADAMTS4,FN1	ADCY9,PDE9A	AK2,NT5E
C1QB,C1QA	COL2A1,TGFB1	ADCY6,DRD2	ADCY9,POLR1C	AK3,POLR3B
C1QB,C1QC	COL2A1,THBS1	ADCY6,MC2R	ADCY9,POLR2D	AK5,NT5E
C1QB,C1R	CREB1,IL2	ADCY6,PDE6H	ADCY9,POLR2H	AK7,NT5E
C1QB,C1S	CREM,IL2	ADCY6,POLR3B	ADCY9,POLR2I	AKAP8,MCM2
C1QB,HRG	CTCF,SMCP	ADRA1B,CCK	ADCY9,POLR2L	AKT1,INSR
C1QB,MYOC	CTNNB1,ESR1	ADRBK1,CCK	ADCY9,POLR3A	ALDH18A1,ASNS
C1QBP,SERPING1	CTTN,PTK6	ADSL,DCK	ADCY9,POLR3B	ALDH18A1,GLS2
C1QB,PTX3	CUEDC1,ESR1	AFP,ACTL6A	ADCY9,POLR3K	ALDH18A1,GLUD2
C1QC,C1QA	DAO,AGXT	AFP,EP300	ADCY9,PRKCE	ALDH18A1,GOT1
C1QC,CAMK2B	DGKA,IL2	AFP,FOXA1	ADCY9,PRKX	ALDH18A1,GPT2
C1QC,CDK10	DGKG,AGPAT4	AFP,FOXA2	ADSL,NT5E	ALDH18A1,HDAC5
C1QC,CDK4	EBI3,IL2	AFP,FOXA3	AFF1,NT5E	ALK,PLCG1
C1QC,EPHA7	EPB41L1,ESR1	AFP,STAMBP	AFF4,BLK	ALPK1,CRIP2
C1QC,KSR2	ERBB3,PTK6	AFP,TCF4	AFF4,TRAF2	AMPD1,NT5E
C1QC,MAPK7	ESPN,ESR1	AFP,TP53	AGPAT2,ESR1	AMPD2,NT5E
C1QC,MARK3	ESR1,COL1A2	AGTR1,CCK	AHI1,E2F1	ANXA1,ADCY9
C1QC,MATK	ESR1,MYOD1	AGXT2,GCAT	AHI1,TCF4	APITD1,BLK
C1QC,NEK9	FECH,GATA1	AGXT,GCAT	AHR,ESR1	APITD1,BLM
C1QC,PLK2	FOS,IL2	AGXT,LDHD	AHRR,ESR1	APRT,NT5E
C1QC,RPS6KA5	GATA1,GNB1L	AGXT,SDS	AICDA,NT5E	ARAF,CRIP2
C1R,CSNK2A1	GATA1,KEL	AK1,DCK	AK1,NT5E	ARF1,INSR
C1R,SERPING1	GATA1,KLF1	AK2,DCK	AK2,NT5E	ARHGEF2,PLCG1
C1S,SERPING1	GCAT,AGXT	AK5,DCK	AK5,NT5E	ASB13,ESR1
C1S,STAT1	GNAI1,ESR1	AK7,DCK	AK7,NT5E	ASCC1,BLK
C1S,STAT3	GNB1L,MXI1	AKT1,FN1	AKAP13,ESR1	ASCL1,BLK
C4BPA,BMPR2	GNB1L,TAF1	ALAS1,GCAT	AKAP9,PMS1	ASF1A,MCM2
C4BPA,CD40	GUK1,NT5C1A	ALB,CCK	AKT1,ESR1	ASF1B,MCM2
C4BPA,CFI	HMGA1,IL2	ALB,FN1	AKT2,ESR1	ASPSCR1,BLK
C4BPA,LRP1	HYAL2,STAB2	ALDH18A1,GLS2	ALDOA,OSBPL10	ATIC,NT5E
C4BPA,PROS1	IFNA2,IFNA6	ALDH1A3,SLC27A5	ALPP,ESR1	ATM,BLM
C4BPB,C4BPA	IFNA2,IFNAR1	ALDH1B1,SLC27A5	AMOTL2,ESR1	ATN1,CRIP2
CACNA1G,SELP	IFNA2,IFNAR2	ALDH3A1,SLC27A5	AMPD1,NT5E	ATP1B1,CRIP2
CACNA1H,SELP	IFNA2,IFNB1	ALDH4A1,GLS2	AMPD2,NT5E	ATR,BLM
CBLB,EGF	IFNA2,IRF2	ALDOA,FN1	ANGPTL6,ESR1	AURKA,MBD3
CBL,EGF	IFNA2,PTPN6	AMBP,FN1	ANKRD1,ESR1	AXL,PLCG1
CCL24,CCR5	IL10,IL2	AMD1,CPS1	ANXA1,ADCY9	B3GAT3,B3GALT6
CCL8,CCR5	IL2,IFNA2	AMPD1,CPS1	ANXA9,ESR1	B3GAT3,ELK4
CCNB1,GADD45G	IL2RA,IL2	AMPD1,DCK	AP2B1,OSBPL10	B3GAT3,EXTL2
CCNB1,HIPK3	IL2RB,IL2	AMPD2,CPS1	AP2S1,ESR1	B3GAT3,GABPA
CCNB2,ASPM	IL2RG,IL2	AMPD2,DCK	APBA2,CLSTN1	B3GAT3,MAX
CCNB2,AURKB	IL4,IL2	AMT,CPS1	APBA2,MAPK6	B3GAT3,MXI1
CCNB2,BIRC5	IL7,IL2	AMT,GCAT	APBA2,PSEN2	B3GAT3,MYC
CCNB2,BUB1	ITK,IL2	ANGPT1,FN1	APBA2,STXBP1	B3GAT3,STAT1
CCNB2,CCNL1	KEL,XK	ANKRD1,GATA2	APBA2,USP20	BAG3,PLCG1
CCNB2,CDC20	MAP2K1,IL2	ANKRD1,PACSIN1	APEX2,TRAF2	BARX1,BLK
CCNB2,CDC25A	MAP3K8,IL2	ANKRD1,SGK2	APH1A,NOTCH4	BATF,BLK
CCNB2,CDC25C	MAPK1,IL2	ANKRD1,TTN	APITD1,BLK	BAX,BLK
CCNB2,CDCA8	MBNL3,PTK6	ANPEP,GCAT	APP,APBA2	BCL11A,BLK
CCNB2,CDK2	NFATC1,IL2	APCS,FN1	APRT,NT5E	BCL2A1,HRK
CCNB2,CDKN1A	NFATC2,IL2	APH1A,NOTCH3	AQP2,AQP3	BCL2,BLK
CCNB2,CDKN2A	NFATC3,IL2	APH1B,NOTCH3	AQP3,CAV1	BCL2,HRK
CCNB2,CDKN3	NFKB1,IL2	APP,FN1	AQP3,PLD2	BCL2L1,BLK
CCNB2,CENPF	NFYB,PTK6	ARF6,FN1	AR,ESR1	BCL2L1,HRK
CCNB2,CKS2	NGFR,IL2	ARNT2,NPAS4	ARHGEF15,ESR1	BCL2L2,HRK
CCNB2,FOXM1	NPB,PYY	ARNT2,SIM2	ARHGEF19,ESR1	BCLAF1,HIST1H2AB
CCNB2,FZR1	NT5C1A,PDE6H	ARNT2,TTK	ARL3,ESR1	BCR,BLK
CCNB2,GOLGA2	NT5C1A,PDE9A	ARNTL,NPAS4	ASB13,ESR1	BCR,PLCG1
CCNB2,KIAA0101	OAZ3,ODC1	ASRGL1,CPS1	ASB2,ESR1	BET1,USHBP1
CCNB2,KIF20A	OAZ3,SMAD1	ATXN7,FN1	ASCC1,BLK	BLK,CD79A
CCNB2,KIF2C	ODC1,OTC	AURKC,PTK6	ASCL1,BLK	BLK,ITK
CCNB2,MAD2L1	PDE9A,TRIM32	AVPR1A,CCK	ASPSCR1,BLK	BLK,LZTFL1
CCNB2,MCM2	PDIA3,IL2	BAAT,GCAT	ATAD2,ESR1	BLK,PDGFRB
CCNB2,MELK	PDLIM5,PTK6	BCAR1,FN1	ATIC,NT5E	BLK,SMC3
CCNB2,NEK2	PLCB2,DGKG	BMP4,OLIG2	ATR,PMS1	BLK,TIMM8A
CCNB2,PBK	PLCE1,DGKG	BRCA1,BRIP1	AVP,AQP2	BLM,BRIP1
CCNB2,PLK1	PLCG1,DGKG	BRIP1,BRCA1	BAG1,ESR1	BLM,CHEK1
CCNB2,PRC1	PLD2,DGKG	BRIP1,CTCF	BAHD1,TRAF2	BLM,FANCD2
CCNB2,PTTG1	POP7,PTK6	BRIP1,E2F1	BARD1,ESR1	BLM,FANCG
CCNB2,RACGAP1	PRKACA,ESR1	BRIP1,MLH1	BARHL1,TLE2	BLM,FEN1
CCNB2,RRM2	PRL,IL2	BRIP1,MYC	BARX1,BLK	BLM,H2AFX
CCNB2,SUMO1	PTK6,RBPMS	BRIP1,PMS1	BAX,BLK	BLM,MCRS1
CCNB2,TGFBR2	PTK6,RUNX1T1	BRIP1,RPA1	BAZ1B,ESR1	BLM,MLH1
CCNB2,TOP2A	PTK6,SMAD2	BRIP1,TOPBP1	BBS1,OSBPL10	BLM,MSH2
CCNB2,TPX2	PTK6,STAP2	C1QA,FN1	BCAR1,ESR1	BLM,MSH6
CCNB2,TSPYL2	PTK6,ZHX1	CACNA1A,LTBP1	BCAR1,PRKCE	BLM,PAXIP1
CCNB2,TYMS	PYY,RGS4	CAD,CPS1	BCL11A,BLK	BLM,RPA1
CCNB2,UBC	RAB27A,RIMS2	CALR,FN1	BCL11A,FCER2	BLM,RPA2
CCNB2,UBE2C	RAB3B,RIMS2	CAMKK2,GCAT	BCL11A,TNFRSF13B	BLM,RPA3
CCR5,DRD3	RAB3C,RIMS2	CANT1,DCK	BCL2,BLK	BLM,SUMO3
CCR5,P2RY14	RAB3D,RIMS2	CCKAR,CCK	BCL2,HRK	BLM,SYN1
CD14,LGALS3BP	RAB8A,RIMS2	CCKBR,CCK	BCL2L1,BLK	BLM,TERF2
CD274,RAD21	RABAC1,RIMS2	CCK,PYY	BCR,BLK	BLM,TP53
CD274,STAT3	RAPGEF4,RIMS2	CCK,SST	BDNF,ESR1	BLM,TP53BP1
CD4,EGF	RELA,IL2	CCR5,AFP	BIRC3,TRAF2	BLM,UBE2I
CD63,SELP	REL,IL2	CCR7,SST	BLK,CD79A	BLM,WRN
CDC37,EGF	RIMS2,RAB3C	CD44,FN1	BLK,KCNIP2	BLNK,BLK
CDK5RAP2,PTN	RIMS2,RAB3D	CD79A,FN1	BLK,LZTFL1	BLNK,PLCG1
CDKN1A,GADD45G	RIMS2,RAB8A	CEBPB,CXCL2	BLK,MBNL3	BMP2K,CRIP2
CDKN1A,MDM2	RIMS2,RABAC1	CFD,FN1	BLK,PDGFRB	BMX,CRIP2
CDKN1A,MITF	RIMS2,RAPGEF4	CFH,CRP	BLK,SMC3	BTK,PLCG1
CDKN2A,MMRN1	RIMS2,YWHAH	CHRM1,CCK	BLK,TIMM8A	C1QBP,HRK
CEACAM1,CEACAM8	RPS6KA1,ESR1	CHRM2,SAG	BRAF,PRKCE	CALM2,INSR
CHEK1,GADD45G	RPS6KA3,ESR1	CLIC6,DRD2	BRCA1,ESR1	CALM3,INSR
CLEC5A,TYROBP	RPS6KB1,IL2	CLU,FN1	BRCA1,MNAT1	CAMK1D,CRIP2
CNBP,IGF2BP1	RRM2,GUK1	COL13A1,FN1	BRCA2,PMS1	CAMK2A,PLCG1
COL5A1,LGALS3BP	SDS,AGXT	COL1A1,FN1	BRIP1,PMS1	CAMK2D,CRIP2
CRP,C1QB	SMAD1,ZNF184	COL1A2,COL5A3	BTK,PRKCE	CAMKK1,CRIP2
CSF1R,C1QB	SMCP,KRTAP4-12	COL1A2,DCN	CA12,ESR1	CANT1,NT5E
CSK,EGF	SMCP,PLSCR1	COL1A2,EDNRB	CABIN1,PRKCE	CANT1,POLR3B
CSTF1,HNF4A	SNCA,SNCAIP	COL1A2,FN1	CALCOCO1,ESR1	CASP3,BLM
CTNNB1,BDNF	SOS1,ESR1	COL1A2,LUM	CALM1,ESR1	CAV1,INSR
CTNNB1,MUC1	STAB2,SUMO1	COL1A2,MYB	CALM2,ESR1	CAV3,INSR
CTNNB1,NCOA2	YWHAH,RIMS2	COL1A2,MYC	CALM3,ESR1	CBL,BLK
CTNNB1,PTN		COL1A2,SHBG	CANT1,NT5E	CBL,INSR
CTTN,PIM3		COL1A2,TGFBI	CAP2,ESR1	CCNC,MCM2
CTTN,PTN		COL2A1,FN1	CARD10,ESR1	CCNK,USHBP1
DDAH2,CDC73		COL4A3,FN1	CASP7,ESR1	CCNT2,GNB1L
DDAH2,FOSL1		COL4A4,FN1	CAV1,ESR1	CD19,CD79A
DDAH2,FOXA1		COL4A5,FN1	CBL,BLK	CD22,PLCG1
DDAH2,FOXA2		COL4A6,FN1	CBL,MAPK15	CD40LG,JUN
DDAH2,HDAC2		COL5A3,COL1A2	CCK,EDN1	CD4,PLCG1
DDAH2,HMGN3		COL5A3,COL6A3	CCK,PLCB1	CD79A,BLK
DDAH2,HNF4G		COPS6,KLHL13	CCL28,ESR1	CD79A,CD19
DDAH2,LY6G6C		CORO2B,TSC22D1	CCNB1,MNAT1	CD79A,CD72
DDAH2,TRIP13		CPS1,CTH	CCNC,ESR1	CD79A,PLCG1
DDAH2,TSC22D1		CPS1,ELOVL6	CCND1,ESR1	CDA,NT5E
DDAH2,ZAK		CPS1,EP300	CCND1,MNAT1	CDH2,PTPN11
DDAH2,ZBTB7A		CPS1,GLDC	CCNH,ESR1	CDK2,BLM
DISC1,KIAA1377		CPS1,GLS	CCNH,MNAT1	CDK5,CRIP2
DKK2,KREMEN2		CPS1,GLS2	CCNT1,PMS1	CDK6,CRIP2
DUSP3,EGF		CPS1,GLUD1	CCNT1,TERF1	CDK6,MCM2
EEF1A1,GADD45G		CPS1,GLUD2	CD40,TRAF2	CEBPE,JUN
EEF1G,GADD45G		CPS1,H2AFX	CD4,PLCG1	CEP63,USHBP1
EFEMP2,PLSCR1		CPS1,IDH1	CD79A,BLK	CERK,SMPD3
EGF,ACTN1		CPS1,IDH2	CD79A,PLCG1	CHPT1,PLCG1
EGF,ADAM12		CPS1,IDH3A	CDA,NT5E	CHST7,UST
EGF,ADAM17		CPS1,IDH3B	CDC14A,ESR1	CLK4,CRIP2
EGF,ALDOA		CPS1,IDH3G	CDC25B,ESR1	COL2A1,PKD1
EGF,APP		CPS1,ME1	CDC5L,PMS1	COL9A2,COL2A1
EGF,CDKN1A		CPS1,ME3	CDCA3,ESR1	COPS4,USHBP1
EGF,CFD		CPS1,OGDH	CDH2,GJA1	CRH,ADCY9
EGF,CLU		CPS1,OGDHL	CDK10,ESR1	CRIP2,CSNK1D
EGF,CTNNB1		CPS1,OTC	CDK4,MNAT1	CRIP2,DYRK1B
EGF,CXCR4		CPS1,PGD	CDK5,CRIP2	CRIP2,DYRK2
EGF,DUSP3		CPS1,YWHAQ	CDK5R1,TOX	CRIP2,DYRK4
EGF,EDN1		CPT1A,ACACB	CDK6,CRIP2	CRIP2,EEF2K
EGF,EGFR		CREBBP,NOTCH3	CDK7,ESR1	CRIP2,EPHB3
EGF,ERBB3		CRP,CFH	CDK7,MNAT1	CRIP2,FASTK
EGF,FN1		CRP,FCN2	CDK8,ESR1	CRIP2,FGR
EGF,GRB2		CRP,FN1	CDK9,PMS1	CRIP2,GATA4
EGF,IGF1		CRP,GP6	CDKN1A,ESR1	CRIP2,GRK5
EGF,MMP9		CRP,HIST1H1A	CDKN1A,MNAT1	CRIP2,GRK6
EGF,NRG1		CRP,PLAT	CDKN1B,MNAT1	CRIP2,KLF10
EGF,PLAU		CSK,FN1	CDKN1B,TRAF2	CRIP2,LCK
EGF,PTPN6		CSRP3,LDHD	CEBPA,ESR1	CRIP2,MAP3K11
EGF,RAC1		CTBP1,PTK6	CEBPB,ESR1	CRIP2,MAP4K2
EGF,SERPINA1		CTBP2,OLIG2	CEBPE,LDOC1	CRIP2,MAPKAPK5
EGF,SERPING1		CTCF,GSTA4	CENPC1,RPAP1	CRIP2,MOS
EGF,SRC		CTCF,PRR7	CEP135,CEP290	CRIP2,NEK3
EGF,STAT1		CTCF,PSG2	CEP164,CEP290	CRIP2,NEK8
EGF,STAT3		CTCF,PTK6	CEP290,AHI1	CRIP2,NPR2
EGF,THBS1		CTCF,TRIM40	CEP290,AKAP9	CRIP2,NR3C1
EGF,TIMP1		CTGF,FN1	CEP290,CENPJ	CRIP2,NRBP2
EGR1,GADD45B		CTH,CPS1	CEP290,CEP57	CRIP2,NRP2
EPS15L1,EGF		CTNNB1,LIMA1	CEP290,DYNC1H1	CRIP2,NTRK2
ERBB2,EGF		CTSD,FN1	CEP290,ETS1	CRIP2,NTRK3
ERBB3,EGF		CTTN,PTK6	CEP290,MKS1	CRIP2,PDPK1
ERBB4,EGF		CXCL12,FN1	CEP290,OFD1	CRIP2,PIM2
EREG,EGF		CXCL2,CCR3	CEP290,RPGR	CRIP2,PRKACA
ESR1,GADD45G		CXCL2,CCR4	CEP290,SDCCAG8	CRIP2,PRKACB
ETV4,HNF4A		CXCL2,CCR5	CEP290,TMEM67	CRIP2,PRKACG
F12,SERPING1		CXCL2,CCR7	CEP70,CEP290	CRIP2,PRKCI
F13A1,SERPING1		CXCL2,CXCR3	CEP76,CEP290	CRIP2,PRKCZ
F5,PROS1		CXCL2,CXCR6	CHAT,PRKCE	CRIP2,PRKG1
FANCA,SMARCD3		CXCL2,GATA2	CHD3,ESR1	CRIP2,PRKY
FGF2,EGF		CXCR6,ADCY4	CHEK1,ESR1	CRIP2,RET
FN1,APBB1IP		CXCR6,ADORA3	CHEK1,LIMA1	CRIP2,RIOK1
FN1,CXCL12		CXCR6,C5AR1	CHEK1,TOX	CRIP2,RPS6KA4
FN1,EDN1		CXCR6,CCL19	CHGB,MAPK15	CRIP2,RPS6KA5
FN1,F13A1		CXCR6,CCL20	CHN1,CDK5	CRIP2,RPS6KB1
FN1,IGF1		CXCR6,CCL25	CHUK,ESR1	CRIP2,SCYL2
FN1,ITGA2B		CXCR6,CCL28	CHUK,PRKCE	CRIP2,SRF
FN1,ITGA3		CXCR6,CHRM2	CILP,ESR1	CRIP2,STK32A
FN1,ITGB3		CXCR6,CHRM4	CISH,ESR1	CRIP2,TNNI3K
FN1,ITGB5		CXCR6,CXCL1	CITED1,ESR1	CRIP2,TTK
FN1,LGALS3BP		CXCR6,CXCL10	CLIC3,MAPK15	CRIP2,TYK2
FN1,MMP9		CXCR6,CXCL11	CLSTN3,ESR1	CRIP2,TYRO3
FN1,RAC1		CXCR6,CXCL12	CNN1,PRKCE	CRKL,INSR
FN1,REG3A		CXCR6,CXCL9	CNOT10,MAPK15	CRMP1,SMPD3
FN1,SCGB1A1		CXCR6,GNAI1	CNOT6,MAPK15	CSK,BLK
FN1,TAC1		CXCR6,GNAI2	CNOT8,MAPK15	CSK,INSR
FN1,TSHR		CXCR6,GNAI3	COL1A1,COL9A2	CSPG5,UST
FN1,VCL		CXCR6,GPR18	COL1A1,PKD1	CTCF,POLR3B
G0S2,STAT3		CXCR6,HTR1A	COL2A1,COL9A2	CTCF,TWISTNB
GADD45A,GADD45B		CXCR6,HTR1E	COL4A2,COL9A2	CTPS2,POLR3B
GADD45A,GADD45G		CXCR6,HTR1F	COL6A1,COL9A2	CTR9,BLK
GADD45A,HIST2H2BE		CXCR6,JAK2	COL6A2,COL9A2	CTSS,PLCG1
GADD45A,JAK2		CXCR6,JAK3	COL9A2,COL2A1	CUL3,KEAP1
GADD45A,SRPK1		CXCR6,P2RY13	COL9A2,FEZ1	CYCS,JUN
GADD45B,GADD45G		CXCR6,P2RY14	COL9A2,HAP1	CYP2E1,CYP2S1
GADD45G,CCNB1		CXCR6,RGS1	COL9A3,ESR1	CYP2S1,CYP2U1
GADD45G,CCNB2		CXCR6,RGS18	COPB2,PRKCE	CYP2S1,FMO4
GADD45G,CCNB3		CYP26B1,CYP3A5	COPS6,MAPK15	DAB1,PLCG1
GADD45G,CDKN1A		CYP3A5,GSTA4	COPS6,MNAT1	DBP,JUN
GADD45G,CRIP2		CYP3A5,PLA2G10	CR2,FCER2	DCK,NT5E
GADD45G,DDAH2		CYSLTR2,CCK	CREBBP,ESR1	DDR1,PLCG1
GADD45G,ESR1		DAO,GCAT	CRH,ADCY9	DDX18,DDX54
GADD45G,EZH2		DAZAP1,PTK6	CRIP2,CSNK1D	DDX3Y,RPAP1
GADD45G,GADD45A		DCK,ADA	CRIP2,DYRK1B	DDX41,DDX54
GADD45G,GADD45GIP1		DCK,AK1	CRIP2,DYRK2	DDX50,DDX54
GADD45G,HAP1		DCK,AK2	CRIP2,DYRK4	DDX54,EP400
GADD45G,IKBKG		DCK,APRT	CRIP2,EEF2K	DDX54,ERCC3
GADD45G,IL18		DCK,CDA	CRIP2,EPHB3	DDX54,ESR1
GADD45G,LUC7L		DCK,DCTD	CRIP2,FASTK	DDX54,NR3C1
GADD45G,LUC7L2		DCK,DDX19B	CRIP2,FGR	DGAT1,PLCG1
GADD45G,MAP2K6		DCK,E2F1	CRIP2,GATA4	DGAT2,PLCG1
GADD45G,MAP3K4		DCK,ENTPD3	CRIP2,GRK5	DGKB,PLCG1
GADD45G,MED31		DCK,HPRT1	CRIP2,GRK6	DGKD,PLCG1
GADD45G,MIDN		DCK,MED19	CRIP2,KLF10	DGKE,PLCG1
GADD45G,PCNA		DCK,NT5C	CRIP2,LCK	DGKH,PLCG1
GADD45G,PDE4DIP		DCK,NT5C1A	CRIP2,MAPKAPK5	DGKI,PLCG1
GADD45G,PIAS4		DCK,NT5C1B	CRIP2,MOS	DGKZ,PLCG1
GADD45G,PLEKHM1		DCK,NT5M	CRIP2,NEK3	DGUOK,NT5E
GADD45G,PPARA		DCK,PDE10A	CRIP2,NEK8	DHRS3,NAT6
GADD45G,PPARD		DCK,PDE11A	CRIP2,NPR2	DLST,NAT6
GADD45G,PPARG		DCK,PDE1A	CRIP2,NR3C1	DOCK9,JUN
GADD45G,RAD21		DCK,PDE2A	CRIP2,NRBP2	DOK1,INSR
GADD45G,RARA		DCK,PDE3A	CRIP2,NRP2	DOK4,INSR
GADD45G,RXRA		DCK,PDE3B	CRIP2,NTRK2	DYDC1,USHBP1
GADD45G,SMARCB1		DCK,PDE4A	CRIP2,NTRK3	DYRK4,LDOC1
GADD45G,TSNAX		DCK,PDE4C	CRIP2,PAK6	E2F4,GNB1L
GBP1,OAS1		DCK,PDE4D	CRIP2,PDPK1	E2F6,GNB1L
GBP2,GADD45A		DCK,PDE5A	CRIP2,PIM2	EEF1A1,PLCG1
GDF9,GADD45G		DCK,PDE6D	CRIP2,PRKACA	EEF1G,TNNT1
GP1BA,SELP		DCK,PDE6G	CRIP2,PRKACB	EGFR,PLCG1
GPRASP2,PTN		DCK,PDE6H	CRIP2,PRKACG	ENPP1,INSR
GRB2,EGF		DCK,PDE7A	CRIP2,PRKCI	ENPP1,NT5E
HNF4A,HP		DCK,PDE7B	CRIP2,PRKCZ	ENPP3,NT5E
HNF4A,SEPP1		DCK,PDE8A	CRIP2,PRKG1	ENTPD1,NT5E
HRG,C1QA		DCK,PDE8B	CRIP2,PRKY	ENTPD1,POLR3B
IFI27,STAT1		DCK,PDE9A	CRIP2,RET	ENTPD2,POLR3B
IFI44,IFI44L		DCK,USF1	CRIP2,RIOK1	ENTPD3,NT5E
IFI44,IFIT3		DCN,COL1A2	CRIP2,RPS6KA4	ENTPD3,POLR3B
IFI44L,ISG15		DCN,FN1	CRIP2,RPS6KA5	ENTPD5,NT5E
IFI44L,RSAD2		DKK1,FN1	CRIP2,RPS6KB1	ENTPD6,NT5E
IFI6,IFI44L		DLG2,GLS2	CRIP2,SCYL2	EPHB2,PLCG1
IFITM3,STAT1		DLG3,GLS2	CRIP2,SRF	EPOR,PLCG1
IGF2BP1,CTNNB1		DLL1,NOTCH3	CRIP2,STK32A	EPRS,PYCRL
IL15,IL15RA		DLL3,NOTCH3	CRIP2,TNNI3K	ERBB2,PLCG1
IL15RA,STAT3		DLL4,NOTCH3	CRIP2,TTK	ERBB3,PLCG1
IL18,CCR5		DRD2,CLIC6	CRIP2,TYK2	ERBB4,PLCG1
IL1B,PPARG		DRD2,GPR55	CRIP2,TYRO3	ESR1,DDX54
ISG15,IFITM1		DTX3,UBE2D1	CRY1,MAPK15	ESR1,KEAP1
ISG15,OAS1		DTX3,UBE2D2	CRY1,TRAF2	ESR1,PIAS3
ISG15,RGS3		DTX3,UBE2D3	CSK,BLK	ESR1,SMPD3
ISG15,RSAD2		DTX3,UBE2D4	CSK,MAPK15	ESR2,PIAS3
ITGAM,SELP		DTX3,UBE2E1	CSNK1G2,MAPK15	EXOC7,USHBP1
ITGB3,FN1		DTX3,UBE2E2	CSNK2B,ESR1	EXTL3,B3GAT3
KHDRBS2,PIM3		DTX3,UBE2E3	CSRP3,MAPK15	FAM107A,USHBP1
KIAA1377,GADD45G		DTX3,UBE2H	CST6,ESR1	FANCB,BLM
KLKB1,SERPING1		DTX3,UBE2L3	CTCF,NMUR1	FANCC,BLM
KNG1,SERPING1		DTX3,UBE2L6	CTDP1,ESR1	FANCE,BLM
KRAS,EGF		DTX3,UBE2W	CTNNB1,ESR1	FANCF,BLM
KREMEN2,KREMEN1		DTX3,UEVLD	CTR9,BLK	FANCG,USHBP1
LGALS3BP,STAT1		DVL1,NOTCH3	CUEDC1,ESR1	FANCM,BLM
LRP1,C4BPA		DVL2,NOTCH3	CUL1,NOTCH4	FATE1,USHBP1
LUC7L,CTNNBL1		DVL3,NOTCH3	CUL1,OSBPL10	FBF1,USHBP1
LUC7L,NFKBIL1		DYRK2,LDHD	CUL1,PMS1	FEN1,BLM
LUC7L,RNPS1		DYRK2,TRIM40	CUL3,PMS1	FGFR1,PLCG1
LUC7L,SIX5		E2F1,H2AFV	CUL4A,TLE2	FGFR2,PLCG1
LUC7L,TCERG1		E2F1,MCPH1	CUL4B,TLE2	FGFR4,PLCG1
LUC7L,ZNF143		E2F1,MLPH	CXXC5,ESR1	FLT1,PLCG1
MAP2K6,ABL1		E2F1,MRAS	CYLD,PMS1	FN1,NT5E
MAP2K6,DCTN1		E2F1,PIAS2	CYP2E1,CYP2S1	FOSB,JUN
MAP2K6,FOS		E2F1,SLC25A25	CYP2S1,CYP2U1	FRS2,INSR
MAP2K6,IL6R		E2F1,SMAD2	CYP2S1,FMO4	FXR2,TNNT1
MAP2K6,IRAK1		EDNRA,CCK	CYP2S1,GSTA4	FYN,PLCG1
MAP2K6,MAP3K11		EDNRB,CCK	DAP3,ESR1	FYN,TNNT1
MAP2K6,MAP3K7		EGF,FN1	DCK,NT5E	GAB1,INSR
MAP2K6,MAPK11		EGFR,FN1	DDX17,ESR1	GAB2,PLCG1
MAP2K6,MAPK12		EGFR,PTK6	DDX23,ESR1	GABPA,PPAN
MAP2K6,MAPK13		EIF4B,PTK6	DDX3X,ESR1	GALR3,ADCY9
MAP2K6,MAPK14		ELMO1,FN1	DDX3Y,RPAP1	GATA1,HIST1H2AB
MAP2K6,MAPK8		EP300,OLIG2	DDX4,RPS6KA2	GCC1,USHBP1
MAP2K6,MAPKAPK2		EPRS,GLS2	DDX54,ESR1	GCDH,NAT6
MAP2K6,NBR1		ERG,GATA2	DDX5,ESR1	GCG,IGFBP1
MAP2K6,NPHS1		F13A1,FN1	DGKB,PLCG1	GEMIN4,PIAS3
MAP2K6,PITX1		F2R,CCK	DGKD,PLCG1	GFI1B,USHBP1
MAP2K6,PKN1		F2RL1,CCK	DGKE,PLCG1	GFI1,PIAS3
MAP2K6,PLCB2		FASLG,FN1	DGUOK,NT5E	GHR,PLCG1
MAP2K6,PLG		FASN,ACACB	DIABLO,TRAF2	GIT1,PLCG1
MAP2K6,POP7		FBLN1,FN1	DLG1,KCNA3	GMPR2,NT5E
MAP2K6,PRKCD		FBLN2,FN1	DLG4,ESR1	GMPR,NT5E
MAP2K6,PTEN		FFAR1,CCK	DLG4,KCNA3	GNAI1,ADCY9
MAP2K6,RELA		FFAR2,CCK	DLL1,NOTCH4	GNAI2,ADCY9
MAP2K6,RUVBL1		FGF2,FN1	DLL3,NOTCH4	GNAI3,ADCY9
MAP2K6,SAP18		FGR,TRIM40	DLL4,NOTCH4	GNAL,ADCY9
MAP2K6,TAF10		FIGF,FN1	DMAP1,MNAT1	GNAO1,ADCY9
MAP2K6,TAOK2		FLT4,FN1	DMWD,ESR1	GNAS,ADCY9
MAP2K6,TAOK3		FMO2,CYP3A5	DNAJC5B,ESR1	GNB1L,JUN
MAP2K6,TRAF6		FN1,ACTN1	DNTTIP2,ESR1	GNB2L1,INSR
MAP2K6,TSC22D3		FN1,ACTN2	DPPA2,MAPK15	GNB3,ADCY9
MAP2K6,ZBED2		FN1,ADAMTS4	DSP,PRKCE	GNG11,ADCY9
MAP2K7,GADD45B		FN1,APBB1IP	DTX3,UBE2D1	GPD1L,NAT6
MAP3K4,GADD45G		FN1,BIRC5	DTX3,UBE2D2	GPRASP2,SMPD3
MAPK14,HNF4A		FN1,COL4A1	DTX3,UBE2D3	GRB10,INSR
MAPK1,EGF		FN1,COL4A5	DTX3,UBE2D4	GRB14,INSR
MAPK3,EGF		FN1,CXCL12	DTX3,UBE2E1	GRB7,INSR
MASP1,SERPING1		FN1,F13A1	DTX3,UBE2E2	GSN,PLCG1
MASP2,SERPING1		FN1,F5	DTX3,UBE2E3	GSTA3,CYP2S1
MDM2,CDKN1A		FN1,F8	DTX3,UBE2H	GSTZ1,CYP2S1
MED4,SMARCD3		FN1,FASLG	DTX3,UBE2L3	GTF2F1,HIST1H2AB
MED6,SMARCD3		FN1,FBLN1	DTX3,UBE2L6	GUK1,NT5E
MMRN1,EGF		FN1,FBLN2	DTX3,UBE2W	HABP4,PIAS3
MMRN1,FN1		FN1,FST	DTX3,UEVLD	HCK,PLCG1
MYOC,ACTA2		FN1,GIT1	DTYMK,NT5E	HDAC1,PIAS3
MYOC,ACTB		FN1,GSN	DUT,ESR1	HDAC5,MCM2
MYOC,ALDOA		FN1,HSPG2	DVL1,NOTCH4	HEBP1,ADCY9
MYOC,ANXA2		FN1,IGF1	DVL2,NOTCH4	HGS,USHBP1
MYOC,CAP1		FN1,IGFBP3	DVL2,TRAF2	HIST1H2AB,JUN
MYOC,ENO1		FN1,IGFBP5	DVL3,NOTCH4	HIST1H2AB,POU2F2
MYOC,FTL		FN1,IRS1	DYNC2H1,ESR1	HIST1H2AB,SMARCB1
MYOC,GAPDH		FN1,ITGA2B	DYRK1B,TIMM8A	HPRT1,NT5E
MYOC,MYL2		FN1,ITGA3	DYRK4,KLF12	HRAS,INSR
MYOC,NOTCH2		FN1,ITGA4	DYRK4,LDOC1	HRK,BCL2
MYOC,OLFML3		FN1,ITGA5	DYRK4,LZTFL1	HRK,C1QBP
MYOC,TIMP1		FN1,ITGA6	DYRK4,MBNL3	HRK,JUN
MYOC,TNFRSF1A		FN1,ITGA8	DYRK4,SENP3	ICAM1,PLCG1
NCK2,EGF		FN1,ITGAV	DYRK4,SMARCAD1	IFNG,JUN
NCOA2,PPARG		FN1,ITGB1	E2F1,MNAT1	IGF1R,INSR
NFKB2,SELP		FN1,ITGB3	EDARADD,TRAF2	IL16,USHBP1
NR2F2,PPARG		FN1,ITGB5	EDAR,TRAF2	IMMT,TNNT1
OAS1,STAT1		FN1,ITGB6	EDN1,ESR1	IMPDH2,NT5E
OAS1,STAT2		FN1,ITGB7	EEF1A1,MNAT1	INPP1,PLCG1
OASL,ISG15		FN1,ITGB8	EGFR,ESR1	INPP5A,PLCG1
OLR1,PRDM1		FN1,LACRT	EIF4B,ESR1	INPP5B,PLCG1
OLR1,STAT3		FN1,LGALS3BP	EIF4B,MAPK15	INPP5D,PLCG1
PAG1,EGF		FN1,LPA	EMX2,TLE2	INPP5E,PLCG1
PCNA,GADD45G		FN1,LTBP1	ENPP1,NT5E	INPPL1,INSR
PDCD1,CD274		FN1,MATN2	ENPP3,NT5E	INSR,AHSG
PDE4DIP,FHL1		FN1,MEP1A	ENTPD1,NT5E	INSR,AKT2
PDE4DIP,GFI1B		FN1,MEP1B	ENTPD3,NT5E	INSR,ARHGAP26
PDE4DIP,PDE4D		FN1,MIA	ENTPD4,NT5E	INSR,CALM1
PDE4DIP,PRDM1		FN1,MYOC	ENTPD5,NT5E	INSR,CALM2
PDE4DIP,SETDB1		FN1,NOV	ENTPD6,NT5E	INSR,CALM3
PDE4DIP,SIN3A		FN1,NT5E	EP300,ESR1	INSR,CAV1
PDE4DIP,SIRT6		FN1,PKD1	EP400,MAPK15	INSR,CBL
PDE4DIP,SMARCA4		FN1,PLAU	EPB41L1,ESR1	INSR,CEACAM1
PDE4DIP,SMC3		FN1,PLCG2	EPHA4,CDK5	INSR,CISH
PDE4DIP,SP1		FN1,PLG	EPHA4,TOX	INSR,CRK
PDE4DIP,SPI1		FN1,POSTN	EPS15L1,ESR1	INSR,CRKL
PDE4DIP,SREBF1		FN1,PRELP	ERBB2,ESR1	INSR,CSK
PDE4DIP,SRF		FN1,PRKAR1A	ERCC1,MNAT1	INSR,DOK5
PDE4DIP,STAT1		FN1,PTPN1	ERCC3,MNAT1	INSR,ENPP1
PDE4DIP,STAT2		FN1,PXN	ERN1,TRAF2	INSR,FABP4
PDE4DIP,STAT3		FN1,RAC1	ESPN,ESR1	INSR,FRS2
PDE4DIP,SUZ12		FN1,REG3A	ESR1,CCNT1	INSR,GNB2L1
PDE4DIP,TAF1		FN1,SCGB1A1	ESR1,JUN	INSR,GRB10
PDE4DIP,TAL1		FN1,SDC2	ESR1,MNAT1	INSR,GRB14
PDE4DIP,TCF12		FN1,SERPINH1	ESR1,PIAS3	INSR,GRB7
PDE4DIP,TFAP2A		FN1,SKIL	ESR1,POLRMT	INSR,HRAS
PDE4DIP,TFAP2C		FN1,SMAD4	ESR1,POU2F2	INSR,IGF1R
PDE4DIP,TRIM28		FN1,SMAD9	ESR1,PPARA	INSR,INPP5D
PDE4DIP,USF2		FN1,SOS1	ESR1,PTPN13	INSR,INS
PDE4DIP,XRCC4		FN1,SPARC	ESR1,RERG	INSR,INSRR
PDE4DIP,YY1		FN1,SPP1	ESR1,SKIL	INSR,IRS1
PDE4DIP,ZNF263		FN1,SRC	ESR1,SLC22A5	INSR,IRS2
PDE4DIP,ZNF274		FN1,SYK	ESR1,SMPD3	INSR,IRS4
PDE4DIP,ZZZ3		FN1,TAC1	ESR1,UCKL1	INSR,JAK1
PDIA4,GADD45G		FN1,TEK	ESR1,ZBTB16	INSR,KHDRBS1
PIK3CA,EGF		FN1,TGFB2	ESR2,ESR1	INSR,MAD2L1
PIK3R2,EGF		FN1,TGFBI	ESRRA,ESR1	INSR,MAPK1
PIM3,SMARCD3		FN1,TGM2	ETS1,MAPK15	INSR,MAPK3
PLSCR1,STAT1		FN1,THBS1	EWSR1,MSC	INSR,PIK3R1
PLSCR1,VASP		FN1,TLN1	EWSR1,TMSB4Y	INSR,PIK3R3
PML,PPARG		FN1,TMPRSS6	EXO1,PMS1	INSR,PPP1CC
PPARA,FGF21		FN1,TNC	FASLG,PTPN13	INSR,PRKCA
PPARA,G0S2		FN1,TNFSF11	FASTK,TOX	INSR,PRKCZ
PPARA,GADD45G		FN1,TRIB3	FATE1,TRAF2	INSR,PTPN1
PPARD,GADD45G		FN1,TSHR	FBXW7,NOTCH4	INSR,PTPN11
PPARG,CPT1A		FN1,VCL	FCER2,CR2	INSR,PTPN12
PPARG,GADD45G		FN1,VHL	FCER2,FYN	INSR,PTPN2
PPARG,GK		FOXA2,GSC	FCER2,YES1	INSR,PTPN6
PPARG,NR2F2		FOXA2,ITIH2	FEZ1,COL9A2	INSR,PTPRA
PPARG,OLR1		FOXA2,PCK1	FGF2,GJA1	INSR,PTPRF
PPARG,PCK1		FOXA2,SERPIND1	FGR,MAPK15	INSR,RAF1
PRKCD,PLSCR1		FOXA2,SLC17A2	FGR,MCM2	INSR,RASA1
PROS1,C4BPA		FOXP3,MOG	FGR,ZNF35	INSRR,INSR
PROS1,F5		FSTL3,FN1	FHL2,ESR1	INSR,SH2B1
PTN,GADD45G		GAD1,ALDH1B1	FLII,ESR1	INSR,SHC1
PTPN6,CEACAM1		GAD1,ALDH7A1	FLNA,TRAF2	INSR,SMAD2
PTPRK,GADD45G		GAD1,GAD2	FN1,NT5E	INSR,SNX1
PTX3,C1QB		GAD1,GOT1	FOXA3,TLE2	INSR,SNX2
PYCARD,AIM2		GAD1,GOT2	FOXP3,MAPK15	INSR,SNX4
RAD21,PLK1		GAD1,HAAO	FXR2,TRAF2	INSR,SNX6
RAD21,RAMP1		GAD1,PRKACA	FYN,PRKCE	INSR,SOCS1
RAD21,RARA		GAD1,PRKCE	GAD1,PRKCE	INSR,SOCS2
RAD21,RCC1		GAD1,RAD21	GAD2,PRKCE	INSR,SOCS3
RAD21,RERG		GAD1,SULT1C2	GADD45G,ESR1	INSR,SOCS6
RAD21,RGS16		GAD1,SULT4A1	GAK,TOX	INSR,SORBS1
RAD21,RGS3		GAD1,UPB1	GAL,NMUR1	INSR,SOS1
RAD21,RGS4		GALR3,ADCY6	GALR1,NMUR1	INSR,STAT5A
RAD21,RHOC		GALR3,DRD2	GALR3,ADCY9	INSR,STAT5B
RAD21,RIN1		GAPDH,FN1	GALR3,NMUR1	INSR,SYNCRIP
RAD21,RNASE4		GARS,GCAT	GBAS,OSBPL10	INSR,UBC
RAD21,RND2		GAS6,FN1	GHSR,NMUR1	INSR,VAV1
RAD21,RND3		GAST,CCK	GJA1,IGF1	INSR,VAV3
RAD21,RNF150		GATA1,HIST1H2AB	GJA1,MAPK7	INSR,YWHAB
RAD21,RNF152		GATA2,GATA6	GJA1,PRKCA	IPMK,PLCG1
RAD21,RNF43		GATA2,GNB1L	GJA1,PRKCE	IRS2,INSR
RAD21,ROR1		GATA2,HES1	GJA1,TJP1	ITK,PLCG1
RAD21,RTDR1		GATA2,PDZK1IP1	GJA1,UBQLN4	ITPA,NT5E
RAD21,S100A10		GATA2,SERPIND1	GMNN,MCM2	ITPA,POLR3B
RAD21,S100A2		GATA2,STC1	GMPR2,NT5E	ITPKA,PLCG1
RAD21,S100A9		GATA2,TMEM26	GMPR,NT5E	ITPKB,PLCG1
RAD21,SCARA5		GATA2,UNC45B	GNA12,MAPK15	JAK1,INSR
RAD21,SCN3A		GATA3,PTK6	GNA12,PRKCE	JUN,ABL1
RAD21,SCN4B		GATA6,GATA1	GNA13,PRKCE	JUN,AR
RAD21,SCNN1G		GATA6,SEMA3C	GNAI1,ADCY9	JUN,ATF1
RAD21,SCRN2		GATM,GCAT	GNAI1,ESR1	JUN,ATF2
RAD21,SDC1		GCAT,AGXT	GNAI2,ADCY9	JUN,ATF3
RAD21,SDCBP2		GCAT,ALAS1	GNAI3,ADCY9	JUN,ATF4
RAD21,SELL		GCAT,ALAS2	GNAL,ADCY9	JUN,ATF7
RAD21,SGOL2		GCAT,GATM	GNAO1,ADCY9	JUN,BACH2
RAD21,SGPL1		GCAT,GLDC	GNAS,ADCY9	JUN,BATF
RAD21,SH3GL3		GCAT,GNMT	GNB2L1,PRKCE	JUN,BCL3
RAD21,SLC12A9		GCAT,GSS	GNB3,ADCY9	JUN,BCL6
RAD21,SLC13A3		GCAT,PIPOX	GNG11,ADCY9	JUN,BMP4
RAD21,SLC26A9		GCAT,PRKCQ	GNRH1,NMUR1	JUN,CCL5
RAD21,SLC30A5		GCAT,SARDH	GOLGA3,TRAF2	JUN,CCND1
RAD21,SLC36A1		GCAT,SHMT1	GORASP2,TRAF2	JUN,CD44
RAD21,SLC39A13		GCAT,SHMT2	GPBP1L1,MAPK15	JUN,CDKN1B
RAD21,SLC7A5		GCAT,TDH	GPD1,NAT6	JUN,COPS5
RAD21,SLC7A7		GHSR,CCK	GPRASP2,SMPD3	JUN,CREB5
RAD21,SMARCA5		GLS2,ALDH18A1	GRB2,ESR1	JUN,CREBBP
RAD21,SMNDC1		GLS2,CPS1	GRIN1,PRKCE	JUN,CTSK
RAD21,SNAI1		GLS2,GAD1	GRK6,CXCR6	JUN,CYR61
RAD21,SNAI2		GLS2,GLUL	GRK6,PRSS23	JUN,DDIT3
RAD21,SNAP29		GLS2,GOT1	GSTA3,CYP2S1	JUN,DDX21
RAD21,SNRPE		GLS2,GOT2	GSTA4,CYP1A1	JUN,DKK1
RAD21,SOST		GLS2,GPT2	GSTA4,CYP2C8	JUN,DUSP1
RAD21,SOX18		GLS2,INADL	GSTA4,GGT6	JUN,EDN1
RAD21,SOX4		GLS2,ZNF263	GSTA4,GPX1	JUN,EGR1
RAD21,SRGAP1		GLS,CPS1	GSTA4,GPX2	JUN,ELF3
RAD21,SRP9		GLUD1,CPS1	GSTA4,POLR3A	JUN,EN1
RAD21,SRRM1		GLUD2,CPS1	GSTA4,TBP	JUN,EP300
RAD21,SRXN1		GLUL,CPS1	GSTA4,TXNDC12	JUN,ERG
RAD21,SST		GNA15,CCK	GSTZ1,CYP2S1	JUN,ETS1
RAD21,SSU72		GNRH1,CCK	GTF2E2,MNAT1	JUN,ETS2
RAD21,STAG2		GNRH2,CCK	GTF2H1,MNAT1	JUN,FASLG
RAD21,STAM2		GNRHR,CCK	GTF2H3,MNAT1	JUN,FOS
RAD21,STEAP1		GRP,CCK	GTF2H4,MNAT1	JUN,FOSL1
RAD21,STIM1		GSC,FOXA2	GUK1,NT5E	JUN,FOSL2
RAD21,STK17A		GSC,SMAD2	HABP4,PIAS3	JUN,FOXP3
RAD21,SUDS3		GSN,FN1	HEBP1,ADCY9	JUN,GATA2
RAD21,SUFU		GSS,GSTA4	HELB,PMS1	JUN,GTF2B
RAD21,SYCE1		GSTA3,CYP3A5	HERC2,PMS1	JUN,GTF2F2
RAD21,SYCP1		GSTA4,POLR3A	HES1,TLE2	JUN,HBEGF
RAD21,SYCP2		GSTM5,ALDH1A3	HEXIM1,ESR1	JUN,HCFC1
RAD21,TAF15		GSTZ1,CYP3A5	HK2,PRKCE	JUN,HDAC3
RAD21,TAF1C		HCRT,CCK	HLCS,MAPK15	JUN,HHEX
RAD21,TAP2		HGF,FN1	HMGB1,TLE2	JUN,HIF1A
RAD21,TBX1		HIST1H2AB,SIRT6	HPRT1,NT5E	JUN,HMGA1
RAD21,TCEA2		HSD17B2,CYP3A5	HPS6,MNAT1	JUN,HMOX1
RAD21,TFAP2A		HTR2C,CCK	HRK,JUN	JUN,HOXC8
RAD21,TGM2		ICAM1,FN1	HSP90AA1,ESR1	JUN,ICAM1
RAD21,THBS1		IFNG,FN1	HSP90AB1,ESR1	JUN,IL10
RAD21,TINF2		IGF1R,FN1	HSP90AB1,PRKCE	JUN,IL12A
RAD21,TIPARP		IGFBP3,LTBP1	HSPA4,ESR1	JUN,IL12B
RAD21,TLCD1		IGFBP5,FN1	HSPA5,TRAF2	JUN,IL1B
RAD21,TLR10		IL1B,FN1	HSPB2,TRAF2	JUN,IL2RA
RAD21,TM7SF3		IL6,CRP	IGF1,ESR1	JUN,IL5
RAD21,TMBIM1		IL6,FN1	IGF1R,ESR1	JUN,IL6
RAD21,TMC7		ILK,FN1	IKBKB,PRKCE	JUN,IL8
RAD21,TMEM104		IRF3,PTK6	IKBKB,TRAF2	JUN,INS
RAD21,TMEM2		ITCH,MLANA	IKBKG,PRKCE	JUN,IRAK1
RAD21,TMEM51		ITGA2B,FN1	IL15RA,TRAF2	JUN,ITCH
RAD21,TMEM92		ITGA2,FN1	IL2,PRKCE	JUN,JDP2
RAD21,TNFAIP3		ITGA3,FN1	IMPDH2,NT5E	JUN,KATNB1
RAD21,TNFAIP8L2		ITGA4,FN1	INPP5E,PLCG1	JUN,KIAA0020
RAD21,TNFRSF8		ITGA5,FN1	INVS,CEP290	JUN,KIF5C
RAD21,TOR2A		ITGA8,FN1	IPO9,PMS1	JUN,KLF6
RAD21,TPD52L2		ITGAV,COL1A2	IRF4,TRAF2	JUN,LDLR
RAD21,TPM1		ITGAV,FN1	ITCH,NUMBL	JUN,LEPR
RAD21,TRAPPC3		ITGB1,FN1	ITGB1,PRKCE	JUN,LEPROT
RAD21,TRAPPC5		ITGB3,FN1	ITGB3BP,ESR1	JUN,LIMS1
RAD21,TREX1		ITGB5,LTBP1	ITK,PLCG1	JUN,LMNA
RAD21,TRPM5		ITGB6,FN1	ITPA,NT5E	JUN,MACF1
RAD21,TTC22		ITGB7,FN1	ITPK1,TRAF2	JUN,MAD2L1BP
RAD21,TXNRD2		JAG1,NOTCH3	ITPKB,PLCG1	JUN,MAF
RAD21,UBE2L6		JAG2,NOTCH3	JAG1,NOTCH4	JUN,MAFB
RAD21,UNC93A		KISS1R,CCK	JAG2,NOTCH4	JUN,MAFG
RAD21,UPK2		KLHL13,MAD2L1	JUN,NOTCH4	JUN,MAFK
RAD21,VARS		KLHL25,TSSK3	JUP,PKD1	JUN,MALAT1
RAD21,VEZT		KLK3,FN1	KCNA3,KCNG1	JUN,MAPK1
RAD21,VPS18		KNG1,FN1	KCND3,KCNA3	JUN,MAPK10
RAD21,VPS37D		LACRT,FN1	KCNH7,KCNA3	JUN,MAPK3
RAD21,WARS		LAS1L,PTK6	KEAP1,OSBPL10	JUN,MAPK8
RAD21,WBSCR28		LDHB,LDHD	KIAA0408,TRAF2	JUN,MAPK9
RAD21,WFDC5		LDHC,LDHD	KIT,PLCG1	JUN,MAPKAPK5
RAD21,ZGPAT		LDHD,LDHAL6B	KNG1,ADCY9	JUN,MAPRE2
RAD21,ZNF217		LDHD,SDS	KPNA2,PMS1	JUN,MAZ
RAD21,ZNF219		LDOC1,PTK6	KRT18,PRKCE	JUN,MBD3
RAD21,ZNF3		LEP,CRP	KRT1,PRKCE	JUN,MBIP
RAD21,ZNF334		LEPRE1,COL1A2	LAMA1,NT5E	JUN,MEF2A
RAD21,ZNF341		LFNG,NOTCH3	LAS1L,MAPK15	JUN,MEF2C
RAN,GADD45G		LOX,FN1	LCK,CD2	JUN,MET
RARA,CTNNB1		LPA,FN1	LCK,CD3E	JUN,MMP1
RARA,HNF4A		LTB4R,CCK	LCK,CTLA4	JUN,MMP2
RARA,NCOA2		LTBP1,ATN1	LCK,ESR1	JUN,MMP9
RARA,PML		LTBP1,FBN2	LCK,FASLG	JUN,MPP4
RARA,RORC		LTBP1,SMAD7	LCK,MAP4K1	JUN,MRPL40
RARA,SMARCD3		LTBP1,TGFB1	LCK,PLCG1	JUN,MT2A
REG3A,ANXA3		LTBP1,TGFB2	LDOC1,CEBPE	JUN,MTA3
RORA,SMARCD3		LTBP1,TGFB3	LDOC1,PTK6	JUN,MYBBP1A
RSAD2,MX1		LTBP1,TGM2	LDOC1,YES1	JUN,MYC
RSAD2,STAT1		LUM,COL1A2	LDOC1,ZBTB16	JUN,MYL6
RSAD2,STAT2		MAG,FN1	LFNG,NOTCH4	JUN,MYOD1
RTP4,IFI44		MAML1,NOTCH3	LIG1,MAPK15	JUN,NACA
RTP4,ISG15		MAML2,NOTCH3	LNX1,TRAF2	JUN,NBPF1
RTP4,RSAD2		MAML3,NOTCH3	LRP1,APBA2	JUN,NCOA1
RXRA,GADD45G		MBNL3,PTK6	LRP2,APBA2	JUN,NCOA2
SDC2,REG3A		ME3,SDS	LYAR,MAPK15	JUN,NCOA3
SELE,SERPING1		MEF2C,NTF3	LZTFL1,MAPK9	JUN,NCOA6
SELP,CD34		MEP1A,FN1	LZTFL1,MAPKAPK5	JUN,NCOR2
SELP,CD36		MEP1B,FN1	LZTFL1,NEK8	JUN,NEU1
SELP,ESAM		MFNG,NOTCH3	LZTFL1,NPR2	JUN,NFATC1
SELP,F3		MGST1,CYP3A5	LZTFL1,PAK4	JUN,NFATC2
SELP,FOS		MLANA,NEDD4	LZTFL1,PDGFRA	JUN,NFE2L1
SELP,GP1BA		MLH1,BRIP1	LZTFL1,PRKCI	JUN,NFE2L2
SELP,ITGB2		MLN,CCK	LZTFL1,PRKX	JUN,NFYA
SELP,LAMP2		MLNR,CCK	LZTFL1,RIOK1	JUN,NLE1
SELP,SELL		MLX,ACACB	LZTFL1,ZAP70	JUN,NNMT
SELP,SELPLG		MLXIPL,ACACB	LZTS2,TRAF2	JUN,NOS3
SELP,SERPING1		MLX,PTK6	MAML1,NOTCH4	JUN,NOTCH4
SEPP1,THRA		MLYCD,ACACB	MAML2,NOTCH4	JUN,NR3C1
SERPINA1,PRSS1		MMP9,FN1	MAML3,NOTCH4	JUN,NR4A1
SERPINA1,PRTN3		MOG,TRIM40	MAP3K14,TRAF2	JUN,NR5A1
SERPINA1,STAT3		MTA1,PTK6	MAP3K7,TRAF2	JUN,NRIP1
SERPINA1,UBC		MYC,PAFAH2	MAP4K4,PRKCE	JUN,NUBPL
SERPINA4,GADD45G		MYC,PPAN	MAP4K5,TRAF2	JUN,NUP214
SERPINE1,SERPING1		MYC,RCL1	MAPK15,TOX	JUN,PACS1
SERPING1,A2M		MYOD1,MEF2C	MAPK1,ESR1	JUN,PARD6B
SERPING1,ALB		MYOM2,TERF2	MAPK1,PRKCE	JUN,PDAP1
SERPING1,APP		NCBP2,PTK6	MAPK3,ESR1	JUN,PDCD1LG2
SERPING1,C1QB		NCSTN,NOTCH3	MAPK7,TOX	JUN,PDE4DIP
SERPING1,CFD		NID1,FN1	MAPK9,TRAF2	JUN,PENK
SERPING1,CLU		NMBR,CCK	MAPKAPK5,JUN	JUN,PFDN1
SERPING1,F5		NOTCH1,DTX3	MAPKAPK5,ZNF34	JUN,PHF19
SERPING1,F8		NOTCH2,DTX3	MAPT,USP9Y	JUN,PHOX2A
SERPING1,FN1		NOTCH3,DTX3	MAST2,TRAF2	JUN,PIAS1
SERPING1,MASP1		NOTCH4,DTX3	MBP,MAPK15	JUN,PIAS2
SERPING1,MASP2		NPAS4,ARNT2	MCHR2,NMUR1	JUN,PIN1
SERPING1,PF4		NPFF,CCK	MCM2,CDK6	JUN,PKD1L1
SERPING1,PLAT		NPFFR1,CCK	MCM2,CHEK1	JUN,PLAU
SERPING1,PLG		NPFFR2,CCK	MCM2,HIST3H3	JUN,PLD1
SERPING1,PPBP		NT5C1A,DCK	MCM2,MCPH1	JUN,PLTP
SERPING1,SELE		NT5C,DCK	MCM2,PRKY	JUN,PML
SERPING1,SELP		NT5E,DCK	MCM6,PMS1	JUN,PNN
SERPING1,SERPINA1		NTF3,CTNNB1	MCM7,MNAT1	JUN,POU1F1
SERPING1,SERPINF2		NTF3,MYC	MDM2,ESR1	JUN,PPIL2
SLC9A1,EGF		NTF3,NTRK1	MEF2A,TNFRSF13B	JUN,PPP1R15A
SLPI,PLSCR1		NTRK1,NTF3	MFNG,NOTCH4	JUN,PPP1R15B
SMARCC1,SMARCD3		NTRK1,PLCG1	MGST2,CYP2S1	JUN,PPP2R2D
SMARCD3,CCNE1		NTSR2,CCK	MKNK2,ESR1	JUN,PPP2R5B
SMARCD3,EP300		NUMBL,NOTCH3	MLH1,PMS1	JUN,PPP3CB
SMARCD3,FANCA		NUMB,NOTCH3	MLNR,NMUR1	JUN,PRAME
SMARCD3,FHL2		NUP133,PTK6	MNAT1,CCNT1	JUN,PRKD1
SMARCD3,G0S2		OLIG2,GAD1	MNAT1,CCNT2	JUN,PTEN
SMARCD3,HIF1A		OLIG2,GFAP	MNAT1,CDK2	JUN,PTGER4
SMARCD3,NCOA1		OLIG2,IRX3	MNAT1,CDK7	JUN,PTGS2
SMARCD3,PPARA		OLIG2,SOX10	MNAT1,CDK9	JUN,PTPRB
SMARCD3,SMARCA2		OLIG2,SOX8	MNAT1,COPS6	JUN,PXT1
SMARCD3,STARD13		OLIG2,SRRM1	MNAT1,E2F1	JUN,RAB11B
SPARC,SERPING1		OLIG2,SUZ12	MNAT1,ELL	JUN,RAB30
STAM2,EGF		OTC,CPS1	MNAT1,ERCC2	JUN,RAB36
STAT1,AKT1		OXT,CCK	MNAT1,ERCC3	JUN,RAD1
STAT1,BRCA1		OXTR,CCK	MNAT1,ERCC4	JUN,RANBP1
STAT1,CAMK2D		P2RY1,CCK	MNAT1,ERCC5	JUN,RB1
STAT1,CAMK2G		P2RY2,CCK	MNAT1,ERCC8	JUN,RBCK1
STAT1,CASP1		P2RY6,CCK	MNAT1,GTF2A2	JUN,RBM39
STAT1,CASP8		PDE10A,WDR3	MNAT1,GTF2E1	JUN,RELA
STAT1,CCL1		PDE6H,GMPR2	MNAT1,GTF2E2	JUN,RELB
STAT1,CCND1		PDE9A,ADCY2	MNAT1,GTF2F1	JUN,RFWD2
STAT1,CD40		PDE9A,GUCY1A3	MNAT1,GTF2F2	JUN,RHBDF1
STAT1,CIITA		PDE9A,NPR1	MNAT1,GTF2H4	JUN,RPL24
STAT1,CISH		PDE9A,NPR2	MNAT1,GTF2H5	JUN,RPS29
STAT1,CREBBP		PDE9A,PHYHIPL	MNAT1,HPS6	JUN,RPS6KA2
STAT1,CSF2RA		PDE9A,TRIM32	MNAT1,MTA1	JUN,RTDR1
STAT1,CSF2RB		PF4,FN1	MNAT1,NCBP1	JUN,RTN4
STAT1,CXCL10		PIK3CA,CCK	MNAT1,NCBP2	JUN,RUNX1
STAT1,CXCL11		PIK3R2,CCK	MNAT1,POLR1C	JUN,RUNX2
STAT1,CXCL12		PIK3R3,CCK	MNAT1,POLR1D	JUN,S100A10
STAT1,CXCL9		PLA2G10,MYO10	MNAT1,POLR2B	JUN,SARS
STAT1,CXCR4		PLA2G10,PLA2R1	MNAT1,POLR2D	JUN,SCOC
STAT1,EIF2AK2		PLA2G10,PLD1	MNAT1,POLR2G	JUN,SDCBP2
STAT1,ELL		PLA2G10,PLD2	MNAT1,POLR2L	JUN,SDF2L1
STAT1,EP300		PLA2G10,PTDSS1	MNAT1,POU2F1	JUN,SDPR
STAT1,FANCC		PLA2G3,CYP3A5	MNAT1,POU2F2	JUN,SERPIND1
STAT1,FOS		PLAUR,FN1	MNAT1,RAD23B	JUN,SERPINE1
STAT1,FYN		PLCB2,CCK	MNAT1,RNGTT	JUN,SIRT1
STAT1,GBP1		PLCB3,CCK	MNAT1,RNMT	JUN,SKI
STAT1,GBP2		PLCG1,NTRK1	MNAT1,SSRP1	JUN,SLC2A9
STAT1,GNB2L1		PLG,FN1	MNAT1,TAF11	JUN,SLC7A11
STAT1,GTF2I		POLR3A,RPAP1	MNAT1,TAF1A	JUN,SLC8A1
STAT1,HSF1		POP7,PTK6	MNAT1,TAF1B	JUN,SMAD2
STAT1,ICAM1		PPBP,FN1	MNAT1,TCEB1	JUN,SMAD3
STAT1,IFI30		PRKAA1,ACACB	MNAT1,TFDP1	JUN,SMAD4
STAT1,IFIT1		PRKAA2,ACACB	MNAT1,TNNI3K	JUN,SMARCD1
STAT1,IFIT2		PRKAB1,ACACB	MNAT1,TP53	JUN,SNAP29
STAT1,IFIT3		PRKAB2,ACACB	MNAT1,UBTF	JUN,SNX16
STAT1,IFNA21		PRKAG1,ACACB	MNAT1,XPA	JUN,SNX5
STAT1,IFNB1		PRKAG2,ACACB	MNAT1,XPC	JUN,SOX10
STAT1,IFNGR1		PRKAG3,ACACB	MOV10,PMS1	JUN,SOX8
STAT1,IL27RA		PRKCQ,ZAP70	MSC,NFKB1	JUN,SP1
STAT1,IL2RA		PRR7,ZNF263	MSC,TCF3	JUN,SPI1
STAT1,IL6R		PSEN1,NOTCH3	MSC,TCF4	JUN,SPIB
STAT1,IL6ST		PSEN2,NOTCH3	MSC,TYK2	JUN,SPRED2
STAT1,ING4		PSENEN,NOTCH3	MSH2,PMS1	JUN,SSH1
STAT1,IRF1		PTAFR,CCK	MSH3,PMS1	JUN,STAT1
STAT1,IRF2		PTEN,FN1	MSH6,PMS1	JUN,STAT3
STAT1,IRF5		PTK2,FN1	MSX1,TLE2	JUN,STAT4
STAT1,ISG15		PTK6,RBPMS	MSX2,TLE2	JUN,STAT6
STAT1,JAK2		PTK6,SMAD2	MTA1,ESR1	JUN,STK40
STAT1,JAK3		PTK6,ZHX1	MTA1,MNAT1	JUN,STRN3
STAT1,KPNA6		PYY,ADRA2C	MVP,ESR1	JUN,STX12
STAT1,LMO2		PYY,DRD2	MYH2,PRKCE	JUN,SULT2B1
STAT1,MAPK14		PYY,OPRM1	MYH9,PRKCE	JUN,SUMO1
STAT1,MCM3		PYY,RGS4	NAT6,EMG1	JUN,SUMO2
STAT1,MMP9		RAC1,LTBP1	NAT6,SUCLA2	JUN,SUMO3
STAT1,MYC		RFNG,NOTCH3	NAT6,SUCLG1	JUN,SYK
STAT1,MYD88		RGS2,CCK	NAT6,SUCLG2	JUN,TAF1
STAT1,NMI		RGS3,GLS2	NCSTN,NOTCH4	JUN,TBP
STAT1,OAS1		RHEBL1,SMAD2	NECAP2,TRAF2	JUN,TCF20
STAT1,PIAS1		RHOD,SMAD2	NEK8,STK33	JUN,TCF4
STAT1,PIAS2		RPA1,BRIP1	NEK8,ZNF597	JUN,TFPI
STAT1,PIM1		RXRG,DCK	NFYA,TRAF2	JUN,TGFB1
STAT1,PRMT1		SCGB1A1,FN1	NGFR,TRAF2	JUN,TH
STAT1,RELA		SDC1,FN1	NIF3L1,TRAF2	JUN,THAP7
STAT1,RPS6KA5		SDC2,FN1	NMNAT2,NT5E	JUN,THBD
STAT1,SOCS1		SDS,AGXT	NMUR1,AGTR2	JUN,TIMP1
STAT1,SOCS3		SDS,CBS	NMUR1,AVPR1B	JUN,TIPRL
STAT1,SOCS4		SDS,PSPH	NMUR1,CCK	JUN,TLR1
STAT1,STAT3		SDS,SHMT1	NMUR1,CCKBR	JUN,TLR4
STAT1,STAT5A		SDS,SHMT2	NMUR1,CHRM1	JUN,TM2D2
STAT1,STAT5B		SDS,SPTLC1	NMUR1,DRD2	JUN,TM4SF1
STAT1,STEAP4		SDS,SPTLC2	NMUR1,DRD3	JUN,TM4SF18
STAT1,TAF1		SDS,SRR	NMUR1,GALR2	JUN,TNF
STAT1,TAP1		SDS,SULT1C2	NMUR1,GPR55	JUN,TNFAIP1
STAT1,TARS		SDS,SULT4A1	NMUR1,NPBWR2	JUN,TNFAIP3
STAT1,TBX21		SEMA3C,NRP2	NMUR1,NPFFR2	JUN,TNFRSF10B
STAT1,THAP7		SERPINE1,FN1	NMUR1,NPY5R	JUN,TNPO1
STAT1,TMPRSS3		SERPINF2,FN1	NMUR1,NTSR1	JUN,TOP2A
STAT1,TNFRSF1A		SERPING1,FN1	NMUR1,OPN4	JUN,TRIB1
STAT1,TOP1		SHH,OLIG2	NMUR1,OXTR	JUN,TRIM48
STAT1,TOP3B		SLC27A5,ALB	NMUR1,P2RY6	JUN,TRIP4
STAT1,TRADD		SLC27A5,AMACR	NMUR1,TAC1	JUN,TSC22D3
STAT1,TRIM21		SLC27A5,SLCO1A2	NMUR1,TACR2	JUN,UACA
STAT1,TXNIP		SMAD2,FN1	NMUR1,TBXA2R	JUN,UBC
STAT1,TYK2		SMAD2,GSC	NMUR1,TRHR	JUN,UBE2H
STAT1,UBC		SMAD2,INHBE	NONO,PMS1	JUN,UBE2I
STAT1,UBE2I		SMAD2,ZFYVE9	NOTCH2,DTX3	JUN,UBE2L3
STAT1,UBE2L3		SMAD7,FN1	NOTCH3,DTX3	JUN,UBQLN1
STAT1,UBE2L6		SNW1,NOTCH3	NOTCH4,DTX1	JUN,UNC45B
STAT1,UBR1		SOX10,OLIG2	NOTCH4,DTX3	JUN,VAV1
STAT1,USP48		SOX8,OLIG2	NOV,GJA1	JUN,VDR
STAT1,VDR		SPARC,FN1	NPFF,NMUR1	JUN,VIM
STAT1,VRK3		SREBF1,ACACB	NPR2,PPP2R5D	JUN,WDR74
STAT1,WARS		SST,ADCY1	NPR2,SART3	JUN,WEE1
STAT1,WDR25		SST,ADCY2	NPY,ADCY9	JUN,ZNF217
STAT1,XPO1		SST,ADCY6	NPY,NMUR1	JUN,ZNF335
STAT1,ZC3HAV1		SST,ADORA1	NR0B1,ESR1	JUN,ZNF438
STAT1,ZNF223		SST,CHRM2	NR0B2,ESR1	JUN,ZNF593
STAT1,ZNF302		SST,CHRM4	NR2C1,ESR1	JUN,ZNF595
STAT1,ZNF467		SST,CXCL11	NR2C2,ESR1	JUN,ZNF620
STAT1,ZNF473		SST,DRD2	NR2F6,ESR1	JUN,ZNF669
STAT1,ZNF595		SST,HTR1F	NR3C1,PLEKHG2	JUN,ZNF718
STAT1,ZNF718		SST,NMUR1	NR3C1,SLC22A5	JUN,ZNFX1
STAT2,IFI6		SST,NPB	NR3C1,USP31	JUN,ZNRD1
STAT2,IFITM1		SST,NPY5R	NR3C1,WDR60	KCTD13,ZMYND19
STAT2,IFNA8		SST,PENK	NR3C1,ZBTB16	KDR,PLCG1
STAT2,IRF7		SST,RGS1	NR3C1,ZBTB9	KEAP1,OSBPL10
STAT2,MX1		SST,RGS10	NRXN1,APBA2	KHDRBS1,PLCG1
STAT2,OAS2		SST,TAC1	NT5E,PDE9A	KIT,PLCG1
STAT2,PTPN6		STAT3,TRIM40	NT5E,QPRT	KNG1,ADCY9
STAT2,RNASEL		STK11,ACACB	NTRK2,GIPC1	KPNB1,HIST1H2AB
STAT2,TRIM22		STS,CYP3A5	NUDT12,NT5E	KRT15,USHBP1
STAT2,TRIM25		SULT2B1,CYP3A5	NUMBL,NOTCH4	LAMA1,NT5E
STAT2,ZFP36		TAC1,CCK	NUMB,NOTCH4	LAT2,PLCG1
STAT3,A2M		TAC1,FN1	OPRD1,PNOC	LCK,LZTFL1
STAT3,AKT1		TAC3,CCK	OPRD1,PRKCE	LCK,PLCG1
STAT3,ALK		TACR1,CCK	OSBPL10,PGAM5	LCP2,PLCG1
STAT3,AR		TACR3,CCK	OSBPL10,SRRM2	LDOC1,CEBPE
STAT3,BCL2L1		TGFB1,FN1	OSBPL10,USP11	LDOC1,SMARCD1
STAT3,BCL3		TGFB2,FN1	OSBPL10,WRNIP1	LDOC1,STK32A
STAT3,BIRC5		TGFB3,FN1	PAK1,ESR1	LIFR,PLCG1
STAT3,BRCA1		TGFBI,COL1A2	PAK6,ESR1	LIG1,MCM2
STAT3,CCL1		TGFBI,FN1	PARD6A,PRKCE	LIPA,PLCG1
STAT3,CCND1		THBS1,LTBP1	PARP6,POLR3B	LIPC,PLCG1
STAT3,CCND2		THBS4,LTBP1	PAX9,TLE2	LIPF,PLCG1
STAT3,CCND3		TIMP1,FN1	PDE11A,ADCY9	LIPG,PLCG1
STAT3,CCR5		TLN1,FN1	PDE3B,ADCY9	LTK,PLCG1
STAT3,CD44		TMPRSS6,FN1	PDE8B,ADCY9	LYN,PLCG1
STAT3,CDKN1A		TNF,FN1	PDE9A,TRIM32	LZTFL1,MAP2K4
STAT3,CEBPB		TNFRSF11B,FN1	PDGFRA,PLCG1	LZTFL1,MAP2K7
STAT3,CEBPD		TP53,ABCB1	PDGFRA,TOX	LZTFL1,MAP3K7
STAT3,CISH		TP53,ANKRD2	PDGFRB,PLCG1	LZTFL1,MAP4K2
STAT3,CREBBP		TP53,APEX1	PDLIM5,PRKCE	LZTFL1,MAPK9
STAT3,CRYAB		TP53,AR	PECAM1,PRKCE	LZTFL1,MAPKAPK5
STAT3,CSF1R		TP53,ARIH2	PELP1,ESR1	LZTFL1,MAX
STAT3,CSF2		TP53,ATM	PGK1,PMS1	LZTFL1,MOS
STAT3,CSF2RA		TP53,ATR	PGR,ESR1	LZTFL1,NEK3
STAT3,CSF2RB		TP53,BAI1	PIAS3,TRIM32	LZTFL1,NEK8
STAT3,CTF1		TP53,BCL2	PIK3C2A,PMS1	LZTFL1,NPR2
STAT3,CXCL11		TP53,BCL2L1	PIK3C2B,PLCG1	LZTFL1,NTRK3
STAT3,CXCL12		TP53,BCL2L14	PIK3CB,PRKCE	LZTFL1,PAK4
STAT3,CXCR4		TP53,BDNF	PIK3R1,ESR1	LZTFL1,PDGFRA
STAT3,DAXX		TP53,BRCA1	PIK3R3,ESR1	LZTFL1,PIM1
STAT3,DIRAS3		TP53,BRF1	PIN1,TRAF2	LZTFL1,PIM2
STAT3,DNMT1		TP53,CASP8	PIP5K1B,PLCG1	LZTFL1,PRKACG
STAT3,E2F4		TP53,CAV1	PKD1,JUP	LZTFL1,PRKCI
STAT3,EGFR		TP53,CCNB1	PKD1,PKD2	LZTFL1,PRKCZ
STAT3,EIF2AK2		TP53,CCND1	PKD2,PKD1	LZTFL1,PRKX
STAT3,EP300		TP53,CCNG1	PLCB1,PLCG1	LZTFL1,RIOK1
STAT3,ERBB2		TP53,CDC14A	PLCG1,BLK	LZTFL1,RPS6KA4
STAT3,FER		TP53,CDK4	PLCG1,PRKCE	LZTFL1,RPS6KB1
STAT3,FES		TP53,CDK5	PLCG2,BLK	LZTFL1,SGK3
STAT3,FGG		TP53,CSNK1E	PLCG2,PRKCE	LZTFL1,SREBF1
STAT3,FGR		TP53,DDB2	PLEKHA1,PTPN13	LZTFL1,STK10
STAT3,FOS		TP53,DDIT4	PLK4,CEP290	LZTFL1,STK16
STAT3,FOXM1		TP53,DKK1	PMS1,USP9Y	LZTFL1,STK17A
STAT3,FOXP3		TP53,DNMT1	PNOC,NMUR1	LZTFL1,STK32A
STAT3,FYN		TP53,E2F1	POLR2C,MNAT1	LZTFL1,TBK1
STAT3,GADD45GIP1		TP53,E4F1	POLR2I,MNAT1	LZTFL1,TNNI3K
STAT3,GATA1		TP53,EGFR	POLR2L,CTPS2	LZTFL1,TTK
STAT3,GATA2		TP53,EI24	POLR2L,DHX9	LZTFL1,TYK2
STAT3,GRB2		TP53,EPHA2	POLR2L,EXOSC5	LZTFL1,USF2
STAT3,GTF2I		TP53,ERCC2	POLR2L,GTF3C1	LZTFL1,ZAP70
STAT3,HAX1		TP53,ERCC3	POLR2L,ITPA	MAPK1,INSR
STAT3,HCK		TP53,ETS1	POLR2L,POLR3A	MAPK3,INSR
STAT3,HDAC1		TP53,GPX1	POLR2L,POLR3B	MBD3,CHD4
STAT3,HDAC2		TP53,GTF2H1	POLR2L,POLR3K	MBD3,GATA1
STAT3,HDAC3		TP53,GTSE1	POLR2L,TAF5	MBD3,GATAD2B
STAT3,HES1		TP53,HDAC1	POLR2L,TAF6	MBD3,HDAC1
STAT3,HGF		TP53,HIC1	POLR2L,ZNRD1	MBD3,MTA1
STAT3,HIF1A		TP53,HIPK1	POLR3B,AK3	MBD3,RBBP7
STAT3,HSP90AA1		TP53,HIPK2	POLR3B,CTPS2	MBD3,SIN3A
STAT3,HSP90AB1		TP53,HRAS	POLR3B,GTF3C1	MBD3,SPEN
STAT3,HSP90B1		TP53,IGFBP3	POLR3B,GTF3C2	MBD3,TAF6
STAT3,HSPB1		TP53,IKBKB	POLR3B,GTF3C3	MCM2,CDK6
STAT3,HUWE1		TP53,ING1	POLR3B,GTF3C4	MCM2,MCPH1
STAT3,ICAM1		TP53,ING4	POLR3B,GTF3C5	MCM2,PAK4
STAT3,IFNAR1		TP53,ING5	POLR3B,NME5	MCM2,PRC1
STAT3,IGF1		TP53,IRF5	POLR3B,NME6	MCM3,MCM2
STAT3,IL10		TP53,KLK3	POLR3B,PNPT1	MCM5,MCM2
STAT3,IL12A		TP53,MAGEB18	POLR3B,POLR3C	MCM7,MCM2
STAT3,IL12RB1		TP53,MAPK10	POLR3B,POLR3D	MED28,USHBP1
STAT3,IL17F		TP53,MAPK11	POLR3B,POLR3F	MET,PLCG1
STAT3,IL21		TP53,MAPK9	POLR3B,RAE1	MGST2,CYP2S1
STAT3,IL22		TP53,MDM2	POLR3B,RPAP1	MINPP1,PLCG1
STAT3,IL23A		TP53,MGMT	POLR3B,SSB	MLH1,BLM
STAT3,IL23R		TP53,MPHOSPH6	POLR3B,TBP	MMP2,OSBPL10
STAT3,IL2RA		TP53,MTA1	POMC,ADCY9	MND1,BLM
STAT3,IL2RB		TP53,MTA2	POMC,NMUR1	MSH4,BLM
STAT3,IL6R		TP53,MYB	POU2F1,MNAT1	MST1R,PLCG1
STAT3,IL6ST		TP53,MYC	POU2F2,PPAN	MYB,PIAS3
STAT3,IRAK1		TP53,PARP1	PPP3CC,PLCG1	MYC,PPAN
STAT3,IRF1		TP53,PCBP4	PRDM1,TLE2	MYC,PYCRL
STAT3,JAK1		TP53,PHB	PRKACA,ESR1	MYL2,TNNT1
STAT3,JAK2		TP53,PIAS2	PRKACA,NOLC1	NAT6,EMG1
STAT3,JAK3		TP53,PML	PRKACA,SMC3	NAT6,SUCLA2
STAT3,JUN		TP53,PPP1R13L	PRKAR2B,ADCY9	NAT6,SUCLG1
STAT3,JUNB		TP53,PRKDC	PRKCA,GJA1	NAT6,SUCLG2
STAT3,KHDRBS1		TP53,RAD51	PRKCE,ADCY2	NCK1,PLCG1
STAT3,KIT		TP53,RASSF1	PRKCE,ADCY4	NCK2,INSR
STAT3,KPNA6		TP53,RBBP4	PRKCE,AKAP9	NME1,POLR3B
STAT3,LCK		TP53,RFWD3	PRKCE,CDC42	NME3,POLR3B
STAT3,LEP		TP53,RPRM	PRKCE,CHUK	NME4,POLR3B
STAT3,LEPR		TP53,SESN1	PRKCE,COPB2	NME7,POLR3B
STAT3,LMO4		TP53,SESN3	PRKCE,GAD1	NMNAT2,NT5E
STAT3,MAP2K1		TP53,SH2D1A	PRKCE,GJA1	NOC4L,USHBP1
STAT3,MAP2K5		TP53,SIAH1	PRKCE,GNA13	NPY,ADCY9
STAT3,MAP3K7		TP53,SIN3A	PRKCE,GNB2L1	NR3C1,DDX54
STAT3,MAPK1		TP53,SMAD2	PRKCE,GRIN2D	NT5E,DCTD
STAT3,MAPK3		TP53,SMAD3	PRKCE,HRAS	NT5E,PDE6H
STAT3,MAPK8		TP53,SMYD2	PRKCE,IKBKB	NT5E,PDE9A
STAT3,MMP2		TP53,SP3	PRKCE,IRS2	NT5E,QPRT
STAT3,MMP9		TP53,SUMO1	PRKCE,KRT18	NT5E,UCK2
STAT3,MYC		TP53,TAF1B	PRKCE,LCK	NTRK1,PLCG1
STAT3,MYOD1		TP53,TBP	PRKCE,MAPK1	NTRK2,PLCG1
STAT3,NCOA1		TP53,TFAP2A	PRKCE,MAPK3	NTRK3,PLCG1
STAT3,NDUFA13		TP53,TFAP2C	PRKCE,MARCKS	NUDT12,NT5E
STAT3,NFKB1		TP53,THAP8	PRKCE,MARCKSL1	OCRL,PLCG1
STAT3,NLK		TP53,THBS1	PRKCE,PDLIM5	OSGEP,CRIP2
STAT3,NMI		TP53,TLR3	PRKCE,PDPK1	OXCT1,ACAT2
STAT3,NOTCH1		TP53,TOE1	PRKCE,PIK3CB	P4HA1,PYCRL
STAT3,NR3C1		TP53,TOP2B	PRKCE,PLA2G6	P4HA2,PYCRL
STAT3,PDGFB		TP53,TOPORS	PRKCE,PPP1R14A	P4HA3,PYCRL
STAT3,PDIA3		TP53,TP53RK	PRKCE,PRKCD	PAK1,PLCG1
STAT3,PELP1		TP53,TRRAP	PRKCE,PRKCH	PARK2,PLCG1
STAT3,PFN1		TP53,TTK	PRKCE,PRKD1	PARP6,POLR3B
STAT3,PIAS2		TP53,TTLL5	PRKCE,PTK2B	PARS2,PYCRL
STAT3,PIAS3		TP53,UBE2I	PRKCE,RAF1	PAX5,PYCRL
STAT3,PLA2G4A		TP53,UBE2N	PRKCE,RASGRP3	PCYT2,CRIP2
STAT3,PML		TP53,UBE3A	PRKCE,RIPK1	PDE11A,ADCY9
STAT3,POMC		TP53,USP11	PRKCE,SLC25A4	PDE3B,ADCY9
STAT3,PRKCD		TP53,USP7	PRKCE,SNCA	PDE8B,ADCY9
STAT3,PTGS2		TP53,VRK1	PRKCE,SRC	PDE9A,TRIM32
STAT3,PTK2B		TP53,WDR33	PRKCE,STAT1	PDGFA,PLCG1
STAT3,PTMA		TP53,WDR5	PRKCE,TIAM1	PDGFRA,PLCG1
STAT3,PTPN1		TP53,WWOX	PRKCE,TRAF2	PDGFRB,PLCG1
STAT3,PTPN11		TP53,XRCC1	PRKCE,VDAC1	PECAM1,PLCG1
STAT3,PTPN2		TP53,YBX1	PRKCE,YWHAZ	PIAS3,TRIM32
STAT3,RAC1		TP53,ZCCHC10	PRKCQ,PRKCE	PICALM,PLCG1
STAT3,RAC3		TP53,ZMYND11	PRKCZ,IRS4	PIK3C2A,PLCG1
STAT3,RACGAP1		TP53,ZNF263	PRKCZ,TLR9	PIK3C2B,PLCG1
STAT3,RELA		TP53,ZNF420	PRKCZ,TRAF2	PIK3C2G,PLCG1
STAT3,RET		TRH,CCK	PRKY,ZNF502	PIK3CB,PLCG1
STAT3,RPA2		TRHR,CCK	PRKY,ZNF606	PIK3CD,PLCG1
STAT3,RPS6KA5		TRIM15,TRIM40	PRL,ESR1	PIK3CG,PLCG1
STAT3,SDC2		TRIM40,TTK	PRMT1,ESR1	PIK3R1,CDH2
STAT3,SOCS1		TSHR,FN1	PRMT2,ESR1	PIK3R1,INSR
STAT3,SOCS3		TSSK3,ZDHHC11	PROK2,NMUR1	PIK3R2,PLCG1
STAT3,SOD2		TTN,ANKRD1	PSEN1,NOTCH4	PIK3R3,PLCG1
STAT3,SP1		TTN,MYOM2	PSEN2,NOTCH4	PIP5K1A,PLCG1
STAT3,SRC		USP7,ARNT2	PSENEN,NOTCH4	PIP5K1B,PLCG1
STAT3,STAT1		UTS2,CCK	PTGER1,NMUR1	PIP5K1C,PLCG1
STAT3,STAT4		UTS2R,CCK	PTGES3,ESR1	PITPNA,PLCG1
STAT3,STAT5B		VHL,FN1	PTGIR,ADCY9	PKLR,POLR3B
STAT3,STAT6		VTN,FN1	PTH,ADCY9	PKN2,PLCG1
STAT3,STEAP2		YWHAZ,FN1	PTPN13,CRIP2	PLCB1,PLCG1
STAT3,STMN1			PTPN1,ESR1	PLCB2,PLCG1
STAT3,STOM			PTPN6,ESR1	PLCB3,PLCG1
STAT3,SVIL			QARS,TRAF2	PLCB4,PLCG1
STAT3,SYK			QPRT,KRTAP4-12	PLCD3,PLCG1
STAT3,SYN3			QPRT,NAPRT1	PLCD4,PLCG1
STAT3,TARS			QPRT,SUFU	PLCE1,PLCG1
STAT3,TGFB3			RAF1,PRKCE	PLCG1,BLK
STAT3,TIMM9			RARA,ESR1	PLCG1,INSR
STAT3,TJP2			RB1,MNAT1	PLCG2,BLK
STAT3,TLR4			RBM39,ESR1	PLD2,PLCG1
STAT3,TM4SF1			REST,SMPD3	PLEKHA5,PPP1R13B
STAT3,TM4SF20			RFNG,NOTCH4	PLEKHF1,TNNT1
STAT3,TMPRSS11D			RFX3,TRAF2	PNMA1,TNNT1
STAT3,TNFAIP8			RGS14,TRAF2	PNPT1,POLR3B
STAT3,TNFRSF1A			RGS3,ESR1	POLR1B,POLR3B
STAT3,TNIP1			RPA3,MNAT1	POLR1C,POLR3B
STAT3,TNIP3			RPAP1,SLFN11	POLR1D,POLR3B
STAT3,TP53			RPAP1,SRP72	POLR2A,POLR3B
STAT3,TPK1			RPAP1,SYTL2	POLR2D,POLR3B
STAT3,TRAF3IP2			RPAP1,ZFR	POLR2F,POLR3B
STAT3,TRIB1			RPS6KA1,ESR1	POLR2G,POLR3B
STAT3,TRIM25			RPS6KA2,TOX	POLR2H,POLR3B
STAT3,TRIM40			RPS6KA3,ESR1	POLR2I,POLR3B
STAT3,TRIP10			RPS6KB1,SCML4	POLR2K,POLR3B
STAT3,TSHR			RUNX1,TLE2	POLR2L,POLR3B
STAT3,TSLP			RXRA,ESR1	POLR3B,AK3
STAT3,TUSC1			SCT,ADCY9	POLR3B,CTPS2
STAT3,TYK2			SCTR,ADCY9	POLR3B,GTF3C1
STAT3,UBC			SHC1,ESR1	POLR3B,GTF3C2
STAT3,UBE2D3			SHC1,PLCG1	POLR3B,GTF3C3
STAT3,USP32			SIRT1,USP9Y	POLR3B,GTF3C4
STAT3,VNN3			SIX5,SMPD3	POLR3B,GTF3C5
STAT3,VRK3			SKIL,PIAS3	POLR3B,NME5
STAT3,YES1			SLC4A3,PRKCE	POLR3B,NME6
STAT3,ZC3H3			SMAD3,ESR1	POLR3B,POLR3C
STAT3,ZFP36			SMAD3,PIAS3	POLR3B,POLR3D
STAT3,ZNF148			SMPD3,ASAH1	POLR3B,POLR3F
STAT3,ZNF467			SMPD3,COPS6	POLR3B,RAE1
STAT3,ZNF473			SMPD3,DEGS1	POLR3B,RPAP1
STAT3,ZNF595			SMPD3,GDF9	POLR3B,SSB
STAT3,ZNF718			SMPD3,MED31	POLR3B,TBP
STX2,EGF			SMPD3,NSMAF	POMC,ADCY9
TAC3,PTN			SMPD3,PLEKHM1	POU2F2,PPAN
TGFB1,SERPING1			SMPD3,PPAP2C	PPAN,SIN3A
TGFB2,EGF			SMPD3,SETDB1	PPAN,TCF12
TGFB3,SERPING1			SMPD3,SGPP1	PPP1CA,PPP1R13B
TIMP1,SERPING1			SMPD3,SGPP2	PPP1R13B,BAX
TLR2,CCR5			SMPD3,SMPD1	PPP1R13B,TP53
TLR2,OLR1			SMPD3,SMPD2	PPP1R13B,TP53I3
TLR2,PPARG			SMPD3,TCF4	PPP1R13B,UBC
TNF,EGF			SMPD3,UGCG	PPP3CC,PLCG1
TP53,GADD45G			SMPD3,UGT8	PRC1,USHBP1
TRIB3,SMARCD3			SMPD3,ZNF143	PRKAR2B,ADCY9
TRPC4,TRPC5			SMURF1,TRAF2	PRKCE,TRAF2
TRPC5,CACNA1D			SMURF2,TRAF2	PRKCI,INSR
TRPC5,CACNA1S			SNW1,TLE2	PRKG1,CRIP2
TSG101,EGF			SOS1,ESR1	PSMC5,TNNT1
TSNAX,GADD45G			SOX30,TRAF2	PTGIR,ADCY9
TYROBP,C1QB			SOX9,TRAF2	PTH,ADCY9
UTP14A,GADD45G			SP2,TRAF2	PTPN11,INSR
VASP,CTNNB1			SPHK2,TRAF2	PTPN13,CRIP2
VASP,DMRTB1			SPRY2,CRIP2	PTPN2,INSR
VASP,ENAH			SPRY2,TRAF2	PTPN6,INSR
VASP,FYB			SRC,ESR1	PTPRC,INSR
VASP,NOL3			SST,ADCY9	PYCRL,ALDH18A1
VASP,RAPH1			SST,NMUR1	RAD51,BLM
VASP,VCL			STAT5A,ESR1	REST,SMPD3
VASP,WWP2			STK32A,TLE2	RETN,INSR
VTN,EGF			STRN,ESR1	RET,PLCG1
WASL,EGF			STUB1,ESR1	RHOA,PLCG1
YY1,EGF			SUPT16H,MNAT1	RIBC2,USHBP1
ZNF579,GADD45G			SUPT4H1,MNAT1	RMI1,BLM
			TACR3,NMUR1	RPA1,BLM
			TAF9,MNAT1	RPA1,MCM2
			TAOK3,TRAF2	RPA3,BLM
			TAP1,ESR1	RPAP1,SLFN11
			TBP,MNAT1	RPAP1,SRP72
			TCEA2,TRAF2	RPAP1,SYTL2
			TCEB3B,TRAF2	RPAP1,ZFR
			TCF12,MSC	RPS6KA2,ZNF35
			TCF12,TNFRSF13B	RPS6KB1,INSR
			TCF3,MSC	SCT,ADCY9
			TCF4,MSC	SCTR,ADCY9
			THAP7,TRAF2	SDC1,CSPG5
			TIAM1,PRKCE	SELE,PLCG1
			TIMM8A,STAM	SERTAD3,USHBP1
			TIMM8A,TTK	SH2B1,INSR
			TIMM8A,TYK2	SH3BP2,PLCG1
			TIMM8A,USP30	SH3GL3,TNNT1
			TJP1,GJA1	SHB,PLCG1
			TJP1,TJP3	SHC1,INSR
			TJP3,INADL	SIX5,SMPD3
			TLE1,TLE2	SKIL,PIAS3
			TLE2,CTNNB1	SMAD3,PIAS3
			TLE2,LEF1	SMAD4,PIAS3
			TLE2,TCF7	SMARCD1,USHBP1
			TLE2,TCF7L1	SMPD3,ASAH1
			TLE2,TLE1	SMPD3,COPS6
			TLE2,TLX3	SMPD3,DEGS1
			TLE2,UTY	SMPD3,GDF9
			TLE2,VENTX	SMPD3,MED31
			TLX3,ZNF41	SMPD3,PLEKHM1
			TMSB4Y,USP9Y	SMPD3,PPAP2C
			TNFRSF11A,TRAF2	SMPD3,SETDB1
			TNFRSF13B,SDC2	SMPD3,SGPP1
			TNFRSF13B,TNFSF13	SMPD3,SGPP2
			TNFRSF13B,TRAF2	SMPD3,SMPD1
			TNFRSF14,ESR1	SMPD3,SMPD2
			TNFRSF18,TRAF2	SMPD3,TCF4
			TNFRSF19,TRAF2	SMPD3,UGT8
			TNFRSF25,TRAF2	SMPD3,XRCC6
			TNFSF13,TNFRSF13B	SMPD3,ZNF143
			TNIK,TRAF2	SNX1,INSR
			TOX,TSSK2	SNX2,INSR
			TOX,TYK2	SNX4,INSR
			TOX,WNK1	SNX6,INSR
			TP53,MNAT1	SOCS2,INSR
			TRADD,TRAF2	SPRY2,CRIP2
			TRAF1,TRAF2	SRC,INSR
			TRAF2,AASDHPPT	SST,ADCY9
			TRAF2,ABLIM1	STAT5B,INSR
			TRAF2,AFF4	STK32A,STUB1
			TRAF2,APEX2	STK32A,SUMO1
			TRAF2,BAHD1	STK32A,TERF1
			TRAF2,BIRC3	STK32A,TFPT
			TRAF2,CD40	STK32A,THOC1
			TRAF2,CDC37	STK32A,THUMPD1
			TRAF2,CDK9	STK32A,TLE2
			TRAF2,CDKN1B	STK32A,TTF2
			TRAF2,COG2	STK32A,VAMP3
			TRAF2,CRY1	STK32A,VAMP4
			TRAF2,DIABLO	STK32A,WWP1
			TRAF2,DVL2	STK32A,XPA
			TRAF2,ERN1	STK32A,XRCC4
			TRAF2,FATE1	STK32A,ZBED1
			TRAF2,FLNA	STK32A,ZCCHC8
			TRAF2,FXR2	STK32A,ZFYVE1
			TRAF2,GORASP2	STK32A,ZHX1
			TRAF2,GSTP1	STK32A,ZNF25
			TRAF2,HSP90AA1	STK32A,ZNF35
			TRAF2,HSP90AB1	STK32A,ZNF397
			TRAF2,HSPA8	STK32A,ZNF692
			TRAF2,IKBKB	STK32A,ZYX
			TRAF2,IRF4	SYK,PLCG1
			TRAF2,KIAA0408	TCF12,TNFRSF13B
			TRAF2,LNX1	TERF2,BLM
			TRAF2,LZTS2	TGFBR1,TNNT1
			TRAF2,MAP3K14	TIMM8A,STAM
			TRAF2,MAP3K7	TNFRSF13B,TRAF2
			TRAF2,MAP4K5	TNNI1,TNNT1
			TRAF2,MAPK9	TNNI3,TNNT1
			TRAF2,MAST2	TNNT1,DDX5
			TRAF2,NECAP2	TNNT1,DES
			TRAF2,NIF3L1	TNNT1,DMD
			TRAF2,NR2C2	TNNT1,FAF1
			TRAF2,PEG3	TNNT1,FXR2
			TRAF2,PIN1	TNNT1,HSP90AB1
			TRAF2,PKN1	TNNT1,MYBPC1
			TRAF2,QARS	TNNT1,MYBPC2
			TRAF2,RFX3	TNNT1,MYL4
			TRAF2,RGS14	TNNT1,PLEKHF1
			TRAF2,SMAD4	TNNT1,PNMA1
			TRAF2,SOX30	TNNT1,PSMC5
			TRAF2,SOX9	TNNT1,SMAD2
			TRAF2,SPRY2	TNNT1,SMURF1
			TRAF2,TAOK3	TNNT1,SNW1
			TRAF2,TCEA2	TNNT1,TCAP
			TRAF2,TCEB3B	TNNT1,TNNI1
			TRAF2,THAP7	TNNT1,TNNI3
			TRAF2,TNFRSF11A	TNNT1,TPM2
			TRAF2,TNFRSF13B	TNNT1,TRIM63
			TRAF2,TNFRSF18	TNNT1,ZMYND19
			TRAF2,TNFRSF19	TNNT3,TNNT1
			TRAF2,TNIK	TOP3A,BLM
			TRAF2,TRADD	TP53,BLM
			TRAF2,TRAF1	TRAF2,SPRY2
			TRAF2,TRAF3	TRAF2,TNFRSF13B
			TRAF2,TRAF3IP2	TRIM32,MID2
			TRAF2,TRAF5	TRIM32,PIAS4
			TRAF2,TRIM37	TRIM32,UBE2N
			TRAF2,TRPC4AP	TRIM32,UBE2U
			TRAF2,TRPT1	TRIM32,UBQLN1
			TRAF2,UBE2N	TWISTNB,POLR1C
			TRAF2,UBQLN4	UMPS,NT5E
			TRAF2,USP31	USH1C,USHBP1
			TRAF2,USP7	USHBP1,DYDC1
			TRAF2,ZBTB16	USHBP1,FANCG
			TRAF2,ZBTB25	USHBP1,FATE1
			TRAF2,ZFAND6	USHBP1,FBF1
			TRAF5,TNFRSF13B	USHBP1,KRT15
			TRAF6,TNFRSF13B	UST,CHST3
			TRIM32,MID2	VAV3,INSR
			TRIM32,PIAS4	ZAP70,PLCG1
			TRIM32,UBC	ZMYND19,KCTD13
			TRIM32,UBE2N	ZMYND19,TNNT1
			TRIM32,UBE2U
			TRIM32,UBQLN1
			TRIM37,TRAF2
			TSC2,ESR1
			TUBB,ESR1
			UMPS,NT5E
			USP9Y,EIF1AY
			UTY,USP9Y
			VDAC1,PRKCE
			WIPI1,ESR1
			YWHAH,ESR1
			ZAP70,PLCG1
			ZBTB16,ESR1
			ZBTB16,LDOC1
			ZBTB9,ZFY
			ZFY,DDX3Y
			ZFY,USP9Y
