# Supplementary material for: Meta-analysis of host response networks identifies a common core in tuberculosis
Source: NPJ Syst Biol Appl. 2017 Feb 10;3:4. doi: 10.1038/s41540-017-0005-4 (PMC5445610; doi:10.1038/s41540-017-0005-4)
Supplement: Supplementary file 10 — Supplementary Table 6 [file 41540_2017_5_MOESM10_ESM.xlsx]

## Sheet: Sheet1
Supplementary Table S6. Tier-1 paths in the OD response networks. The paths were chosen relative to their corresponding healthy controls, and are presented here in an alphabetical order.
Tier-1 paths in the Pneumonia Response network	Tier-1 paths in the Sarcoidosis Response network	Tier-1 paths in the SLE Response network	Tier-1 paths in the Still's disease Response network
A1BG,TK1,CDC20	ABCA1,UBC,RPL24	A2M,B2M,HLA-F	A2M,B2M,HLA-F
A2M,ABCA1,FADD	ABCA1,UBC,RPLP1,RPL10A	AATF,DAZAP2,UBB,PSMB10	AATF,DAZAP2,LEF1
A2M,EP300,HP	ABCA1,UBC,RPLP1,RPL12	AATF,DAZAP2,UBC	AATF,DAZAP2,LMO2
A2M,F5,PROS1	ABCA1,UBC,RPLP1,RPL37A	ABCA1,UBC,DAZAP2	AATF,DAZAP2,UBC
A2M,F5,THBD	ABCA1,UBC,RPLP1,RPS29	ABCA1,UBC,HLA-A	ABCA1,UBC,ACTB,EEF1A1
A2M,LRP1,LTF	ABCA1,UBC,RPLP1,RPS6	ABCB8,IRF1,MX1	ABCA1,UBC,ACTB,EEF1A1,TPT1
A2M,TK1,CDC20	ABCE1,UBC,RPL24	ABCC9,EEF1G,RPS28	ABCA1,UBC,DAZAP2
AAK1,TTK,CDC20	ABCE1,UBC,RPLP1,RPL10A	ABCE1,UBC,ACTB	ABCA1,UBC,HLA-A
AARS,CEBPB,SLPI	ABCE1,UBC,RPLP1,RPL12	ABHD2,IRF1,IFIT2	ABCE1,UBC,ACTB
ABAT,HNF4A,HP	ABCE1,UBC,RPLP1,RPL37A	ABHD2,IRF1,MX1	ABCE1,UBC,ACTB,EEF1A1
ABAT,UPB1,DPYD	ABCE1,UBC,RPLP1,RPS29	ABI2,UBC,ACTB	ABCE1,UBC,ACTB,EEF1A1,TPT1
ABCA1,APOA1,HP	ABCE1,UBC,RPLP1,RPS6	ABL1,IRF1,IFIT2	ABCE1,UBC,DAZAP2
ABCA1,RXRA,GADD45G	ABI1,HSPA8,UBC	ABL1,IRF1,MX1	ABCE1,UBC,HLA-A
ABCA1,RXRA,OLR1	ABI2,ARPC2,ARPC3	ABL1,UBC,ACTB	ABI2,UBC,ACTB
ABCC2,EP300,HP	ABI2,UBC,RPL24	ABLIM1,VIM,YWHAQ	ABI2,UBC,ACTB,EEF1A1
ABCC3,CEBPB,SLPI	ABI2,UBC,RPLP1,RPL10A	ABTB2,EEF1A1,RNF10	ABI2,UBC,ACTB,EEF1A1,TPT1
ABCC3,HNF4A,HP	ABI2,UBC,RPLP1,RPL12	ABTB2,UBC,ACTB	ABL1,HCK,ACTB,EEF1A1
ABCC5,EP300,HP	ABI2,UBC,RPLP1,RPL37A	ACAT1,EIF1B,RPS11	ABL1,HCK,ACTB,EEF1A1,TPT1
ABCC5,EP300,SLPI	ABI2,UBC,RPLP1,RPS29	ACE,UBC,ACTB	ABL2,HCK,ACTB,EEF1A1
ABCF2,CEBPB,SLPI	ABI2,UBC,RPLP1,RPS6	ACO1,UBC,ACTB	ABL2,HCK,ACTB,EEF1A1,TPT1
ABCG1,CEBPB,SLPI	ABL1,UBC,CXCR4	ACP2,UBC,ACTB	ABTB2,EEF1A1,RAF1
ABCG1,EP300,HP	ABL1,UBC,RPL24	ACPP,UBC,ACTB	ABTB2,EEF1A1,SUMO2
ABCG1,SPI1,CAMP	ABL1,UBC,RPLP1,RPL10A	ACTA1,PFN1,ACTB,EEF1A1	ABTB2,UBC,ACTB
ABHD11,EP300,HP	ABL1,UBC,RPLP1,RPL12	ACTA1,PFN1,ACTB,EEF1A1,TPT1	ACE,UBC,ACTB
ABHD4,TK1,CDC20	ABL1,UBC,RPLP1,RPS29	ACTA2,CFL1,ACTB,EEF1A1	ACE,UBC,ACTB,EEF1A1
ABI2,IRAK3,IL1B	ABL1,UBC,RPLP1,RPS6	ACTA2,CFL1,ACTB,EEF1A1,TPT1	ACE,UBC,ACTB,EEF1A1,TPT1
ABI2,IRAK3,MLX	ABTB2,UBC,RPL24	ACTB,ACTG1,MYH9,MYL6	ACO1,UBC,ACTB
ABI2,IRAK3,MYD88	ABTB2,UBC,RPLP1,RPL10A	ACTB,ACTR3,ARPC3	ACO1,UBC,ACTB,EEF1A1
ABI2,IRAK3,PGM1	ABTB2,UBC,RPLP1,RPL12	ACTB,BCL2L1,ANTXR1	ACO1,UBC,ACTB,EEF1A1,TPT1
ABI2,IRAK3,SNUPN	ABTB2,UBC,RPLP1,RPL37A	ACTB,BCL2L1,AVEN	ACO1,UBC,DAZAP2
ABI2,IRAK3,TOLLIP	ABTB2,UBC,RPLP1,RPS29	ACTB,BCL2L1,BBC3	ACO1,UBC,HLA-A
ABI2,TTK,CDC20	ABTB2,UBC,RPLP1,RPS6	ACTB,BCL2L1,BCL2L11	ACP2,UBC,ACTB
ABL1,C3,OLFM4	ACE,UBC,CXCR4	ACTB,BCL2L1,BCL2L14	ACP2,UBC,ACTB,EEF1A1
ABL1,EP300,HP	ACE,UBC,RPL24	ACTB,BCL2L1,BIK	ACP2,UBC,ACTB,EEF1A1,TPT1
ABL1,JUN,MMP9	ACE,UBC,RPLP1,RPL10A	ACTB,BCL2L1,BMF	ACP2,UBC,RPL11
ABL1,PLSCR1,SLPI	ACE,UBC,RPLP1,RPL12	ACTB,BCL2L1,BNIP1	ACPP,UBC,ACTB
ABLIM2,CEBPB,SLPI	ACE,UBC,RPLP1,RPS29	ACTB,BCL2L1,BNIPL	ACPP,UBC,ACTB,EEF1A1
ABT1,CEBPB,SLPI	ACE,UBC,RPLP1,RPS6	ACTB,BCL2L1,CASP9	ACPP,UBC,ACTB,EEF1A1,TPT1
ABT1,EP300,HP	ACO1,UBC,RPL24	ACTB,BCL2L1,CYCS	ACPP,UBC,RPL11
ABT1,SPI1,CAMP	ACO1,UBC,RPLP1,RPL10A	ACTB,BCL2L1,FOXA1	ACTA1,PFN1,ACTB,EEF1A1
ACAA1,SPI1,CAMP	ACO1,UBC,RPLP1,RPL12	ACTB,BCL2L1,FOXA2	ACTA1,PFN1,ACTB,EEF1A1,TPT1
ACAD8,TTK,CDC20	ACO1,UBC,RPLP1,RPL37A	ACTB,BCL2L1,HNF4A	ACTA2,CFL1,ACTB,EEF1A1
ACE2,CALM1,LTF	ACO1,UBC,RPLP1,RPS29	ACTB,BCL2L1,HNF4G	ACTA2,CFL1,ACTB,EEF1A1,TPT1
ACHE,JUN,MMP9	ACO1,UBC,RPLP1,RPS6	ACTB,BCL2L1,HRK	ACTB,ACTG1,MYH9,MYL6
ACHE,SPI1,CAMP	ACP2,UBC,CXCR4	ACTB,BCL2L1,IRS1	ACTB,ACTG1,MYH9,S100A4
ACOX1,HNF4A,HP	ACP2,UBC,RPL24	ACTB,BCL2L1,PGAM5	ACTB,ACTR3,ARPC3
ACP1,EP300,HP	ACP2,UBC,RPLP1,RPL10A	ACTB,BCL2L1,PMAIP1	ACTB,ACTR3,EIF1B
ACSL5,EP300,HP	ACP2,UBC,RPLP1,RPL12	ACTB,BCL2L1,PSEN1	ACTB,BCL2L1,ANTXR1
ACSS2,TTK,CDC20	ACP2,UBC,RPLP1,RPS29	ACTB,BCL2L1,PSEN2	ACTB,BCL2L1,AVEN
ACTA1,EP300,HP	ACP2,UBC,RPLP1,RPS6	ACTB,BCL2L1,RTN1	ACTB,BCL2L1,BBC3
ACTA2,EP300,HP	ACPP,UBC,CXCR4	ACTB,BCL2L1,SMC3	ACTB,BCL2L1,BCL2L11
ACTA2,EP300,SLPI	ACPP,UBC,RPL24	ACTB,BCL2L1,UHRF2	ACTB,BCL2L1,BCL2L14
ACTB,NCF2,MMP9	ACPP,UBC,RPLP1,RPL10A	ACTB,BCL2L1,ZHX1	ACTB,BCL2L1,BIK
ACTB,TK1,CDC20	ACPP,UBC,RPLP1,RPL12	ACTB,BCL2L1,ZNF219	ACTB,BCL2L1,BMF
ACTL6B,MAPK14,GNA15	ACPP,UBC,RPLP1,RPL37A	ACTB,BCLAF1,FTL	ACTB,BCL2L1,BNIP1
ACTL6B,MAPK14,HCK	ACPP,UBC,RPLP1,RPS29	ACTB,EEF1A1,COX17,CHCHD4	ACTB,BCL2L1,BNIPL
ACTL6B,MAPK14,IL1B	ACPP,UBC,RPLP1,RPS6	ACTB,EEF1A1,COX17,PPBP	ACTB,BCL2L1,CASP9
ACTL6B,MAPK14,JDP2	ACTA1,AIF1,LCP1	ACTB,EEF1A1,COX17,PRKX	ACTB,BCL2L1,CYCS
ACTL6B,MAPK14,JUN	ACTB,EEF1A1,TPT1	ACTB,EEF1A1,COX17,RPS6KB1	ACTB,BCL2L1,FOXA1
ACTL6B,MAPK14,JUNB	ACTB,UBC,RPLP1,RPL34	ACTB,EEF1A1,DARS,EEF1E1	ACTB,BCL2L1,FOXA2
ACTL6B,MAPK14,MAP3K3	ACTB,UBC,RPLP1,RPS10	ACTB,EEF1A1,DARS,EPRS	ACTB,BCL2L1,HNF4A
ACTL6B,MAPK14,MKNK1	ACTB,UBC,RPLP1,RPS24	ACTB,EEF1A1,DARS,GOT1	ACTB,BCL2L1,HNF4G
ACTL6B,MAPK14,NCF2	ACTG1,UBC,RPLP1,RPL34	ACTB,EEF1A1,DARS,GOT2	ACTB,BCL2L1,HRK
ACTL6B,MAPK14,RALB	ACTG1,UBC,RPLP1,RPS24	ACTB,EEF1A1,DARS,HDAC5	ACTB,BCL2L1,IRS1
ACTL6B,MAPK14,SLC9A1	ACTL6A,UBC,RPL24	ACTB,EEF1A1,DARS,IARS	ACTB,BCL2L1,PGAM5
ACTL6B,MAPK3,MMP9	ACTL6A,UBC,RPLP1,RPL10A	ACTB,EEF1A1,DARS,KARS	ACTB,BCL2L1,PMAIP1
ACTN1,APC,CDC20	ACTL6A,UBC,RPLP1,RPL12	ACTB,EEF1A1,DARS,LARS	ACTB,BCL2L1,PSEN1
ACTN4,EGF,F5	ACTL6A,UBC,RPLP1,RPL37A	ACTB,EEF1A1,DARS,ZNF263	ACTB,BCL2L1,PSEN2
ACTN4,EGF,MMP9	ACTL6A,UBC,RPLP1,RPS24	ACTB,EEF1A1,GTF2B,OAZ1	ACTB,BCL2L1,RTN1
ACVR1,E2F3,TYMS	ACTL6A,UBC,RPLP1,RPS29	ACTB,EEF1A1,IKBKG,CDC37	ACTB,BCL2L1,SMC3
ACY1,HNF4A,HP	ACTL6A,UBC,RPLP1,RPS6	ACTB,EEF1A1,IKBKG,LPXN	ACTB,BCL2L1,ZHX1
ADAM10,EGF,F5	ACTL6A,UBC,TAX1BP1	ACTB,EEF1A1,IKBKG,PFDN5	ACTB,BCL2L1,ZNF219
ADAM10,EGF,MMP9	ACTN4,UBC,RPL24	ACTB,EEF1A1,IKBKG,RPS12	ACTB,CORO1A,ACTA1
ADAM17,MAD2L1,CDC20	ACTN4,UBC,RPLP1,RPL10A	ACTB,EEF1A1,NEDD8,AHR	ACTB,CORO1A,RAC3
ADAM17,NOTCH1,MMP9	ACTN4,UBC,RPLP1,RPL12	ACTB,EEF1A1,NEDD8,CDC34	ACTB,EEF1A1,ANXA7
ADAM9,CEBPB,OLR1	ACTN4,UBC,RPLP1,RPL37A	ACTB,EEF1A1,NEDD8,COPS5	ACTB,EEF1A1,CDKN1A
ADAM9,CEBPB,SLPI	ACTN4,UBC,RPLP1,RPS29	ACTB,EEF1A1,NEDD8,COPS6	ACTB,EEF1A1,COX17,CHCHD4
ADAM9,JUN,MMP9	ACTN4,UBC,RPLP1,RPS6	ACTB,EEF1A1,NEDD8,CUL2	ACTB,EEF1A1,COX17,KATNAL1
ADAMTS10,TK1,CDC20	ACTR1A,UBC,RPL24	ACTB,EEF1A1,NEDD8,CUL3	ACTB,EEF1A1,COX17,NRF1
ADCK4,EP300,HP	ACTR1A,UBC,RPLP1,RPL10A	ACTB,EEF1A1,NEDD8,CUL4A	ACTB,EEF1A1,COX17,PPBP
ADCY2,CALM1,LTF	ACTR1A,UBC,RPLP1,RPL12	ACTB,EEF1A1,NEDD8,CUL4B	ACTB,EEF1A1,COX17,PRKX
ADCY7,SPI1,CAMP	ACTR1A,UBC,RPLP1,RPL37A	ACTB,EEF1A1,NEDD8,ESR2	ACTB,EEF1A1,COX17,RPS6KB1
ADCY8,CALM1,LTF	ACTR1A,UBC,RPLP1,RPS24	ACTB,EEF1A1,NEDD8,FBXO11	ACTB,EEF1A1,DARS,EEF1E1
ADCYAP1R1,CALM1,LTF	ACTR1A,UBC,RPLP1,RPS29	ACTB,EEF1A1,NEDD8,MDM2	ACTB,EEF1A1,DARS,EPRS
ADD1,CALM1,LTF	ACTR1A,UBC,RPLP1,RPS6	ACTB,EEF1A1,NEDD8,NR2C2	ACTB,EEF1A1,DARS,GOT1
ADD2,CALM1,LTF	ACTR1A,UBC,TAX1BP1	ACTB,EEF1A1,NEDD8,PIAS1	ACTB,EEF1A1,DARS,GOT2
ADI1,CAMKK2,MYL9	ACTR2,ARPC2,ARPC3	ACTB,EEF1A1,NEDD8,PIAS2	ACTB,EEF1A1,DARS,HDAC5
ADIPOQ,IL6,HP	ACTR2,UBC,RPL24	ACTB,EEF1A1,NEDD8,PPARGC1A	ACTB,EEF1A1,DARS,IARS
ADIPOQ,IL6,LTF	ACTR2,UBC,RPLP1,RPL10A	ACTB,EEF1A1,NEDD8,PRPF3	ACTB,EEF1A1,DARS,KARS
ADM,BATF,NFIL3	ACTR2,UBC,RPLP1,RPL12	ACTB,EEF1A1,NEDD8,PSMD2	ACTB,EEF1A1,DARS,LARS
ADM,BATF,PFKFB3	ACTR2,UBC,RPLP1,RPL37A	ACTB,EEF1A1,NEDD8,PSMD4	ACTB,EEF1A1,DARS,ZNF263
ADM,BATF,TACSTD2	ACTR2,UBC,RPLP1,RPS24	ACTB,EEF1A1,NEDD8,PTK2	ACTB,EEF1A1,GTF2B,OAZ1
ADM,CDK5,CDK5RAP2	ACTR2,UBC,RPLP1,RPS29	ACTB,EEF1A1,NEDD8,RPL13	ACTB,EEF1A1,GTF2B,RPS3A
ADM,CDK5,MYL9	ACTR2,UBC,RPLP1,RPS6	ACTB,EEF1A1,NEDD8,RPL18	ACTB,EEF1A1,GTF2B,RPS9
ADORA3,SPI1,CAMP	ACTR2,UBC,TAX1BP1	ACTB,EEF1A1,NEDD8,RPL21	ACTB,EEF1A1,H2AFX
ADRBK1,MAPK3,MMP9	ACTR3B,ARPC3,RPS4X	ACTB,EEF1A1,NEDD8,RPL24	ACTB,EEF1A1,IKBKG,BCL10
AFF1,EP300,HP	ACVR1B,UBC,RPL24	ACTB,EEF1A1,NEDD8,RPL26	ACTB,EEF1A1,IKBKG,CDC37
AFF4,CAMKK2,MYL9	ACVR1B,UBC,RPLP1,RPL10A	ACTB,EEF1A1,NEDD8,RPL27	ACTB,EEF1A1,IKBKG,COPS3
AFF4,MAPK13,MAPK14	ACVR1B,UBC,RPLP1,RPL12	ACTB,EEF1A1,NEDD8,RPL29	ACTB,EEF1A1,IKBKG,HSPA4
AFMID,HNF4A,HP	ACVR1B,UBC,RPLP1,RPL37A	ACTB,EEF1A1,NEDD8,RPL30	ACTB,EEF1A1,IKBKG,IRF3
AFP,EP300,HP	ACVR1B,UBC,RPLP1,RPS29	ACTB,EEF1A1,NEDD8,RPL6	ACTB,EEF1A1,IKBKG,IRF7
AGER,S100A12,CACYBP	ACVR1B,UBC,RPLP1,RPS6	ACTB,EEF1A1,NEDD8,RPL7	ACTB,EEF1A1,IKBKG,ITK
AGL,HK3,GRN	ACVR1,RPS27A,RPL10A	ACTB,EEF1A1,NEDD8,RPL8	ACTB,EEF1A1,IKBKG,KIAA1598
AGL,HK3,MTMR6	ACVR1,RPS27A,RPL11	ACTB,EEF1A1,NEDD8,RPL9	ACTB,EEF1A1,IKBKG,KRT8
AGL,HK3,PFKFB3	ACVR1,RPS27A,RPL12	ACTB,EEF1A1,NEDD8,RPS13	ACTB,EEF1A1,IKBKG,LGALS2
AGL,HK3,PFKFB4	ACVR1,RPS27A,RPS23	ACTB,EEF1A1,NEDD8,RPS14	ACTB,EEF1A1,IKBKG,LMCD1
AGL,HK3,PGM1	ACVR1,RPS27A,RPS29	ACTB,EEF1A1,NEDD8,RPS15A	ACTB,EEF1A1,IKBKG,LPXN
AGL,HK3,PGM2	ACVR1,RPS27A,RPS6	ACTB,EEF1A1,NEDD8,RPS16	ACTB,EEF1A1,IKBKG,LZIC
AGL,HK3,ZBTB17	ADAM10,UBC,RPL24	ACTB,EEF1A1,NEDD8,RPS20	ACTB,EEF1A1,IKBKG,MAP3K14
AGMAT,HNF4A,HP	ADAM10,UBC,RPLP1,RPL10A	ACTB,EEF1A1,NEDD8,RPS23	ACTB,EEF1A1,IKBKG,MAP3K2
AGT,CTSG,ACE2	ADAM10,UBC,RPLP1,RPL12	ACTB,EEF1A1,NEDD8,RPS26	ACTB,EEF1A1,IKBKG,MCM10
AGT,CTSG,ATP6AP2	ADAM10,UBC,RPLP1,RPL37A	ACTB,EEF1A1,NEDD8,RPS4X	ACTB,EEF1A1,IKBKG,MCM7
AGT,CTSG,CASP7	ADAM10,UBC,RPLP1,RPS24	ACTB,EEF1A1,NEDD8,RPS7	ACTB,EEF1A1,IKBKG,MIB2
AGT,CTSG,CXCL12	ADAM10,UBC,RPLP1,RPS29	ACTB,EEF1A1,NEDD8,SCN1A	ACTB,EEF1A1,IKBKG,MLLT6
AGT,CTSG,CXCR4	ADAM10,UBC,RPLP1,RPS6	ACTB,EEF1A1,NEDD8,SENP8	ACTB,EEF1A1,IKBKG,MYD88
AGT,CTSG,F2RL1	ADRB2,UBC,RPL24	ACTB,EEF1A1,NEDD8,SF3B3	ACTB,EEF1A1,IKBKG,MYL5
AGT,CTSG,F2RL2	ADRB2,UBC,RPLP1,RPL10A	ACTB,EEF1A1,NEDD8,SIRT1	ACTB,EEF1A1,IKBKG,NAP1L5
AGT,CTSG,F5	ADRB2,UBC,RPLP1,RPL12	ACTB,EEF1A1,NEDD8,SSRP1	ACTB,EEF1A1,IKBKG,PA2G4
AGT,CTSG,GP1BA	ADRB2,UBC,RPLP1,RPL37A	ACTB,EEF1A1,NEDD8,SUMO3	ACTB,EEF1A1,IKBKG,PDCL
AGT,CTSG,IGF1	ADRB2,UBC,RPLP1,RPS24	ACTB,EEF1A1,NEDD8,TARS	ACTB,EEF1A1,IKBKG,PFDN5
AGT,CTSG,KNG1	ADRB2,UBC,RPLP1,RPS29	ACTB,EEF1A1,NEDD8,TFE3	ACTB,EEF1A1,IKBKG,PHF7
AGT,CTSG,LRP1	ADRB2,UBC,RPLP1,RPS6	ACTB,EEF1A1,NEDD8,TMEFF2	ACTB,EEF1A1,IKBKG,PIM2
AGT,CTSG,MMP1	ADRB2,UBC,TAX1BP1	ACTB,EEF1A1,NEDD8,UBA2	ACTB,EEF1A1,IKBKG,PLEKHJ1
AGT,CTSG,PLAUR	ADRBK1,RPLP2,RPS7	ACTB,EEF1A1,NEDD8,UBE2M	ACTB,EEF1A1,IKBKG,PLK1
AGT,CTSG,PPBP	ADRBK2,UBC,RPL24	ACTB,EEF1A1,NEDD8,UCHL1	ACTB,EEF1A1,IKBKG,POLR2B
AGT,CTSG,SDC1	ADRBK2,UBC,RPLP1,RPL10A	ACTB,EEF1A1,NEDD8,UCHL3	ACTB,EEF1A1,IKBKG,POLR2D
AGT,CTSG,SERPINA1	ADRBK2,UBC,RPLP1,RPL12	ACTB,EEF1A1,NEDD8,USP13	ACTB,EEF1A1,IKBKG,PPM1B
AGT,CTSG,SERPINA3	ADRBK2,UBC,RPLP1,RPL37A	ACTB,EEF1A1,NEDD8,USP25	ACTB,EEF1A1,IKBKG,PRKCE
AGT,CTSG,SERPINB1	ADRBK2,UBC,RPLP1,RPS29	ACTB,EEF1A1,NEDD8,ZNF274	ACTB,EEF1A1,IKBKG,PRKCQ
AGT,CTSG,SERPINB13	ADRBK2,UBC,RPLP1,RPS6	ACTB,EEF1A1,NFKB1	ACTB,EEF1A1,IKBKG,PRKD3
AGT,CTSG,SERPINB4	ADRM1,UBC,RPL24	ACTB,EEF1A1,NFKB1,ANGPT1	ACTB,EEF1A1,IKBKG,PSMA3
AGT,CTSG,SERPINB6	ADRM1,UBC,RPLP1,RPL10A	ACTB,EEF1A1,NFKB1,APP	ACTB,EEF1A1,IKBKG,RAB11B
AGT,CTSG,THBS1	ADRM1,UBC,RPLP1,RPL12	ACTB,EEF1A1,NFKB1,AR	ACTB,EEF1A1,IKBKG,RBM34
AGT,EP300,HP	ADRM1,UBC,RPLP1,RPL37A	ACTB,EEF1A1,NFKB1,ATF2	ACTB,EEF1A1,IKBKG,RBM8A
AGTPBP1,STAT3,MMP9	ADRM1,UBC,RPLP1,RPS24	ACTB,EEF1A1,NFKB1,ATF3	ACTB,EEF1A1,IKBKG,RET
AGXT,HNF4A,HP	ADRM1,UBC,RPLP1,RPS29	ACTB,EEF1A1,NFKB1,BCL2	ACTB,EEF1A1,IKBKG,RIPK2
AGXT2,UPB1,ALDH1A3	ADRM1,UBC,RPLP1,RPS6	ACTB,EEF1A1,NFKB1,BIRC2	ACTB,EEF1A1,IKBKG,RNF4
AGXT2,UPB1,ALDH1B1	ADSL,UBC,RPL24	ACTB,EEF1A1,NFKB1,BIRC3	ACTB,EEF1A1,IKBKG,RNF7
AGXT2,UPB1,ALDH7A1	ADSL,UBC,RPLP1,RPL10A	ACTB,EEF1A1,NFKB1,BTRC	ACTB,EEF1A1,IKBKG,ROR2
AGXT2,UPB1,ALDH9A1	ADSL,UBC,RPLP1,RPL12	ACTB,EEF1A1,NFKB1,CARD11	ACTB,EEF1A1,IKBKG,ROS1
AGXT2,UPB1,DPYD	ADSL,UBC,RPLP1,RPL37A	ACTB,EEF1A1,NFKB1,CASP8	ACTB,EEF1A1,IKBKG,RPL41
AHCY,EP300,HP	ADSL,UBC,RPLP1,RPS24	ACTB,EEF1A1,NFKB1,CCL2	ACTB,EEF1A1,IKBKG,RPS12
AHNAK,EP300,HP	ADSL,UBC,RPLP1,RPS29	ACTB,EEF1A1,NFKB1,CCL5	ACTB,EEF1A1,IKBKG,RUSC1
AHNAK,SPI1,CAMP	ADSL,UBC,RPLP1,RPS6	ACTB,EEF1A1,NFKB1,CD40	ACTB,EEF1A1,IKBKG,SENP2
AHR,EP300,HP	ADSL,UBC,TAX1BP1	ACTB,EEF1A1,NFKB1,CD40LG	ACTB,EEF1A1,IKBKG,SRPK1
AHSG,EP300,HP	AFF1,HIST3H3,UBC,RPLP1	ACTB,EEF1A1,NFKB1,CEBPB	ACTB,EEF1A1,IKBKG,STK25
AICDA,TK1,CDC20	AGL,UBC,RPL24	ACTB,EEF1A1,NFKB1,CEBPD	ACTB,EEF1A1,IKBKG,SYT1
AIM2,STAT3,MMP9	AGL,UBC,RPLP1,RPL10A	ACTB,EEF1A1,NFKB1,CEBPG	ACTB,EEF1A1,IKBKG,TARBP2
AIM2,TTK,CDC20	AGL,UBC,RPLP1,RPL12	ACTB,EEF1A1,NFKB1,CFLAR	ACTB,EEF1A1,IKBKG,TBC1D7
AIM2,TTK,TYMS	AGL,UBC,RPLP1,RPL37A	ACTB,EEF1A1,NFKB1,CHUK	ACTB,EEF1A1,IKBKG,TCP10L
AIRE,LMNB1,BRCA1	AGL,UBC,RPLP1,RPS24	ACTB,EEF1A1,NFKB1,CSF2	ACTB,EEF1A1,IKBKG,TCP11
AIRE,LMNB1,CASP2	AGL,UBC,RPLP1,RPS29	ACTB,EEF1A1,NFKB1,E2F1	ACTB,EEF1A1,IKBKG,TCP11L1
AIRE,LMNB1,CASP3	AGL,UBC,RPLP1,RPS6	ACTB,EEF1A1,NFKB1,EGR2	ACTB,EEF1A1,IKBKG,TEC
AIRE,LMNB1,LBR	AHCY,UBC,RPL24	ACTB,EEF1A1,NFKB1,ELF1	ACTB,EEF1A1,IKBKG,TEK
AIRE,LMNB1,LMNB2	AHCY,UBC,RPLP1,RPL10A	ACTB,EEF1A1,NFKB1,ELF3	ACTB,EEF1A1,IKBKG,TLR4
AIRE,LMNB1,MCM10	AHCY,UBC,RPLP1,RPL12	ACTB,EEF1A1,NFKB1,FBXW11	ACTB,EEF1A1,IKBKG,TNFRSF1A
AIRE,LMNB1,MELK	AHCY,UBC,RPLP1,RPL37A	ACTB,EEF1A1,NFKB1,G3BP2	ACTB,EEF1A1,IKBKG,TRAF3IP2
AIRE,LMNB1,NDEL1	AHCY,UBC,RPLP1,RPS24	ACTB,EEF1A1,NFKB1,HDAC1	ACTB,EEF1A1,IKBKG,TRAF6
AIRE,LMNB1,PRKCD	AHCY,UBC,RPLP1,RPS29	ACTB,EEF1A1,NFKB1,HDAC3	ACTB,EEF1A1,IKBKG,TRIM29
AIRE,LMNB1,TMPO	AHCY,UBC,RPLP1,RPS6	ACTB,EEF1A1,NFKB1,HMGA2	ACTB,EEF1A1,IKBKG,TRIM31
AIRE,LMNB1,TOR1AIP1	AHR,UBC,RPL24	ACTB,EEF1A1,NFKB1,HMGB1	ACTB,EEF1A1,IKBKG,TRIM41
AIRE,LMNB1,UBC	AHR,UBC,RPLP1,RPL10A	ACTB,EEF1A1,NFKB1,HSPA1A	ACTB,EEF1A1,IKBKG,TRPC4AP
AIRE,LMNB1,UBE2I	AHR,UBC,RPLP1,RPL12	ACTB,EEF1A1,NFKB1,ICAM1	ACTB,EEF1A1,IKBKG,TSLP
AIRE,LMNB1,USF1	AHR,UBC,RPLP1,RPL37A	ACTB,EEF1A1,NFKB1,IER3	ACTB,EEF1A1,IKBKG,TTYH2
AIRE,LMNB1,VIM	AHR,UBC,RPLP1,RPS24	ACTB,EEF1A1,NFKB1,IFNB1	ACTB,EEF1A1,IKBKG,TYRO3
AIRE,LMNB1,ZWINT	AHR,UBC,RPLP1,RPS29	ACTB,EEF1A1,NFKB1,IKBKB	ACTB,EEF1A1,IKBKG,VAMP3
AK2,RRM2,CDC20	AHR,UBC,RPLP1,RPS6	ACTB,EEF1A1,NFKB1,IL10	ACTB,EEF1A1,IKBKG,ZBTB3
AK5,RRM2,CDC20	AHR,UBC,TAX1BP1	ACTB,EEF1A1,NFKB1,IL12A	ACTB,EEF1A1,MGMT
AK7,RRM2,CDC20	AIF1,LCP1,AKAP8	ACTB,EEF1A1,NFKB1,IL12B	ACTB,EEF1A1,MYC
AKAP1,HNF4A,HP	AIF1,LCP1,ATXN2	ACTB,EEF1A1,NFKB1,IL12RB1	ACTB,EEF1A1,MYC,RPS25
AKAP10,CAMKK2,MYL9	AIF1,LCP1,MAPK14	ACTB,EEF1A1,NFKB1,IL18	ACTB,EEF1A1,NEDD8,AHR
AKAP10,TTK,CDC20	AIF1,LCP1,NFKB1	ACTB,EEF1A1,NFKB1,IL18R1	ACTB,EEF1A1,NEDD8,CDC34
AKAP5,CALM1,LTF	AIF1,LCP1,SPI1	ACTB,EEF1A1,NFKB1,IL1A	ACTB,EEF1A1,NEDD8,COPS6
AKAP9,CALM1,LTF	AKAP8L,UBC,RPLP1,RPL10A	ACTB,EEF1A1,NFKB1,IL1B	ACTB,EEF1A1,NEDD8,CUL3
AKR1B1,HK3,PFKFB3	AKAP8L,UBC,RPLP1,RPL12	ACTB,EEF1A1,NFKB1,IL2	ACTB,EEF1A1,NEDD8,CUL4A
AKR1B1,HK3,PGM1	AKAP8L,UBC,RPLP1,RPL37A	ACTB,EEF1A1,NFKB1,IL23A	ACTB,EEF1A1,NEDD8,CUL4B
AKT1,BIRC5,CDC20	AKAP8L,UBC,RPLP1,RPS24	ACTB,EEF1A1,NFKB1,IL23R	ACTB,EEF1A1,NEDD8,ESR2
AKT1,CALM1,LTF	AKAP8L,UBC,RPLP1,RPS29	ACTB,EEF1A1,NFKB1,IL6	ACTB,EEF1A1,NEDD8,FBXO11
AKT1,EP300,HP	AKAP8L,UBC,RPLP1,RPS6	ACTB,EEF1A1,NFKB1,IL8	ACTB,EEF1A1,NEDD8,NR2C2
AKT1,EP300,SLPI	AKAP9,CALM2,S100A6	ACTB,EEF1A1,NFKB1,IRF1	ACTB,EEF1A1,NEDD8,PIAS1
AKT1,JUN,MMP9	AKT1,UBC,RPL24	ACTB,EEF1A1,NFKB1,IRF2	ACTB,EEF1A1,NEDD8,PIAS2
AKT1,MAPK14,HCK	AKT1,UBC,RPLP1,RPL10A	ACTB,EEF1A1,NFKB1,ITGAM	ACTB,EEF1A1,NEDD8,PRPF3
AKT1,MAPK14,JUNB	AKT1,UBC,RPLP1,RPL12	ACTB,EEF1A1,NFKB1,ITGB2	ACTB,EEF1A1,NEDD8,PSMD2
AKT1,MAPK14,MAP3K3	AKT1,UBC,RPLP1,RPS29	ACTB,EEF1A1,NFKB1,ITGB3BP	ACTB,EEF1A1,NEDD8,PTK2
AKT1,MAPK14,MAPK3	AKT1,UBC,RPLP1,RPS6	ACTB,EEF1A1,NFKB1,JAK2	ACTB,EEF1A1,NEDD8,RPL13
AKT1,MAPK14,MKNK1	ALDH1B1,UBC,RPL24	ACTB,EEF1A1,NFKB1,KLF4	ACTB,EEF1A1,NEDD8,RPL18
AKT1,MAPK14,NCF2	ALDH1B1,UBC,RPLP1,RPL10A	ACTB,EEF1A1,NFKB1,KLF5	ACTB,EEF1A1,NEDD8,RPL21
AKT1,MAPK14,RALB	ALDH1B1,UBC,RPLP1,RPL12	ACTB,EEF1A1,NFKB1,LCK	ACTB,EEF1A1,NEDD8,RPL26
AKT1,MAPK14,SLC9A1	ALDH1B1,UBC,RPLP1,RPL37A	ACTB,EEF1A1,NFKB1,LYL1	ACTB,EEF1A1,NEDD8,RPL27
AKT1S1,EP300,HP	ALDH1B1,UBC,RPLP1,RPS29	ACTB,EEF1A1,NFKB1,MALT1	ACTB,EEF1A1,NEDD8,RPL29
AKT3,TTK,CDC20	ALDH1B1,UBC,RPLP1,RPS6	ACTB,EEF1A1,NFKB1,MAP2K1	ACTB,EEF1A1,NEDD8,RPL30
ALAS1,TK1,CDC20	ALDOA,UBC,RPLP1,RPL34	ACTB,EEF1A1,NFKB1,MAP2K4	ACTB,EEF1A1,NEDD8,RPL6
ALB,APOE,HP	ALDOA,UBC,RPLP1,RPL5	ACTB,EEF1A1,NFKB1,MAP3K8	ACTB,EEF1A1,NEDD8,RPL7
ALB,F5,PROS1	ALDOB,HSPA8,UBC	ACTB,EEF1A1,NFKB1,MAPK14	ACTB,EEF1A1,NEDD8,RPL8
ALB,F5,SERPINA3	ALDOC,UBC,RPL24	ACTB,EEF1A1,NFKB1,MEN1	ACTB,EEF1A1,NEDD8,RPL9
ALB,F5,THBD	ALDOC,UBC,RPLP1,RPL10A	ACTB,EEF1A1,NFKB1,MMP9	ACTB,EEF1A1,NEDD8,RPS13
ALB,TK1,CDC20	ALDOC,UBC,RPLP1,RPL12	ACTB,EEF1A1,NFKB1,MTPN	ACTB,EEF1A1,NEDD8,RPS14
ALDH1A3,UPB1,DPYD	ALDOC,UBC,RPLP1,RPL37A	ACTB,EEF1A1,NFKB1,NCOA1	ACTB,EEF1A1,NEDD8,RPS15A
ALDH1B1,UPB1,ALDH1A3	ALDOC,UBC,RPLP1,RPS29	ACTB,EEF1A1,NFKB1,NCOR2	ACTB,EEF1A1,NEDD8,RPS16
ALDH1B1,UPB1,DPYD	ALDOC,UBC,RPLP1,RPS6	ACTB,EEF1A1,NFKB1,NFKB2	ACTB,EEF1A1,NEDD8,RPS20
ALDH2,SPI1,CAMP	ALPK1,UBB,DUSP1	ACTB,EEF1A1,NFKB1,NFKBIB	ACTB,EEF1A1,NEDD8,RPS23
ALDH2,UPB1,ALDH1A3	ALPK1,UBB,UBC,RPL11	ACTB,EEF1A1,NFKB1,NFKBIE	ACTB,EEF1A1,NEDD8,RPS26
ALDH2,UPB1,ALDH1B1	ALPK1,UBB,UBC,RPLP1,RPS27	ACTB,EEF1A1,NFKB1,NFKBIZ	ACTB,EEF1A1,NEDD8,RPS4X
ALDH2,UPB1,DPYD	AMFR,UBC,RPL24	ACTB,EEF1A1,NFKB1,NFRKB	ACTB,EEF1A1,NEDD8,RPS7
ALDH3A1,UPB1,ALDH1A3	AMFR,UBC,RPLP1,RPL10A	ACTB,EEF1A1,NFKB1,NKRF	ACTB,EEF1A1,NEDD8,SCN1A
ALDH3A1,UPB1,ALDH1B1	AMFR,UBC,RPLP1,RPL12	ACTB,EEF1A1,NFKB1,NLE1	ACTB,EEF1A1,NEDD8,SENP8
ALDH3A1,UPB1,DPYD	AMFR,UBC,RPLP1,RPL37A	ACTB,EEF1A1,NFKB1,NOTCH1	ACTB,EEF1A1,NEDD8,SF3B3
ALDH4A1,EP300,HP	AMFR,UBC,RPLP1,RPS24	ACTB,EEF1A1,NFKB1,NR3C1	ACTB,EEF1A1,NEDD8,SIRT1
ALDH4A1,TTK,CDC20	AMFR,UBC,RPLP1,RPS29	ACTB,EEF1A1,NFKB1,PARP1	ACTB,EEF1A1,NEDD8,SSRP1
ALDH7A1,UPB1,ALDH1A3	AMFR,UBC,RPLP1,RPS6	ACTB,EEF1A1,NFKB1,PCBD1	ACTB,EEF1A1,NEDD8,SUMO3
ALDH7A1,UPB1,ALDH1B1	AMFR,UBC,TAX1BP1	ACTB,EEF1A1,NFKB1,PLAU	ACTB,EEF1A1,NEDD8,TARS
ALDH7A1,UPB1,DPYD	AMOT,UBC,CXCR4	ACTB,EEF1A1,NFKB1,PPME1	ACTB,EEF1A1,NEDD8,TFE3
ALDH9A1,UPB1,ALDH1A3	AMOT,UBC,RPL24	ACTB,EEF1A1,NFKB1,PRKCD	ACTB,EEF1A1,NEDD8,TMEFF2
ALDH9A1,UPB1,ALDH1B1	AMOT,UBC,RPLP1,RPL10A	ACTB,EEF1A1,NFKB1,PRKCI	ACTB,EEF1A1,NEDD8,UBA2
ALDH9A1,UPB1,ALDH7A1	AMOT,UBC,RPLP1,RPL12	ACTB,EEF1A1,NFKB1,PRKCZ	ACTB,EEF1A1,NEDD8,UBE2M
ALDH9A1,UPB1,DPYD	AMOT,UBC,RPLP1,RPS29	ACTB,EEF1A1,NFKB1,PRKDC	ACTB,EEF1A1,NEDD8,USP13
ALDOA,EP300,HP	AMOT,UBC,RPLP1,RPS6	ACTB,EEF1A1,NFKB1,PSMB8	ACTB,EEF1A1,NEDD8,ZNF274
ALDOA,EP300,SLPI	ANAPC10,UBC,RPL24	ACTB,EEF1A1,NFKB1,PSMB9	ACTB,EEF1A1,NFKB1
ALG3,CEBPB,SLPI	ANAPC10,UBC,RPLP1,RPL10A	ACTB,EEF1A1,NFKB1,PSMD10	ACTB,EEF1A1,NFKB1,ANGPT1
ALOX5AP,SPI1,CAMP	ANAPC10,UBC,RPLP1,RPL12	ACTB,EEF1A1,NFKB1,PTMA	ACTB,EEF1A1,NFKB1,APP
ALOXE3,EP300,HP	ANAPC10,UBC,RPLP1,RPL37A	ACTB,EEF1A1,NFKB1,PTPN6	ACTB,EEF1A1,NFKB1,AR
ALPK1,BCL3,DDAH2	ANAPC10,UBC,RPLP1,RPS29	ACTB,EEF1A1,NFKB1,RAC3	ACTB,EEF1A1,NFKB1,ATF2
ALPK1,PSMC3,CDC20	ANAPC10,UBC,RPLP1,RPS6	ACTB,EEF1A1,NFKB1,RARA	ACTB,EEF1A1,NFKB1,ATF3
ALPK1,SERPINA3,CTSG	ANAPC11,UBC,RPLP1,RPL34	ACTB,EEF1A1,NFKB1,RASSF2	ACTB,EEF1A1,NFKB1,BCL2
ALPK1,STAT3,MMP9	ANAPC11,UBC,RPLP1,RPS24	ACTB,EEF1A1,NFKB1,REL	ACTB,EEF1A1,NFKB1,BIRC2
AMBP,EP300,HP	ANAPC1,UBC,RPL24	ACTB,EEF1A1,NFKB1,RELB	ACTB,EEF1A1,NFKB1,BIRC3
AMD1,CA4,CTCF	ANAPC1,UBC,RPLP1,RPL10A	ACTB,EEF1A1,NFKB1,RFFL	ACTB,EEF1A1,NFKB1,BTRC
AMD1,CA4,GLDC	ANAPC1,UBC,RPLP1,RPL12	ACTB,EEF1A1,NFKB1,RFX5	ACTB,EEF1A1,NFKB1,CARD11
AMD1,CA4,ME1	ANAPC1,UBC,RPLP1,RPL37A	ACTB,EEF1A1,NFKB1,RIPK1	ACTB,EEF1A1,NFKB1,CASP8
AMD1,CA4,ME3	ANAPC1,UBC,RPLP1,RPS24	ACTB,EEF1A1,NFKB1,RPL23A	ACTB,EEF1A1,NFKB1,CCL2
AMD1,CA4,OGDH	ANAPC1,UBC,RPLP1,RPS29	ACTB,EEF1A1,NFKB1,RPS3	ACTB,EEF1A1,NFKB1,CCL5
AMD1,CA4,OGDHL	ANAPC1,UBC,RPLP1,RPS6	ACTB,EEF1A1,NFKB1,RUNX3	ACTB,EEF1A1,NFKB1,CD40
AMD1,CA4,PGD	ANAPC2,UBC,RPL24	ACTB,EEF1A1,NFKB1,SART3	ACTB,EEF1A1,NFKB1,CD40LG
AMD1,CA4,REST	ANAPC2,UBC,RPLP1,RPL10A	ACTB,EEF1A1,NFKB1,SELE	ACTB,EEF1A1,NFKB1,CEBPB
AMD1,CA4,SLC4A3	ANAPC2,UBC,RPLP1,RPL12	ACTB,EEF1A1,NFKB1,SELPLG	ACTB,EEF1A1,NFKB1,CEBPD
AMDHD2,HK3,PFKFB3	ANAPC2,UBC,RPLP1,RPS29	ACTB,EEF1A1,NFKB1,SGPP2	ACTB,EEF1A1,NFKB1,CEBPG
AMDHD2,HK3,PFKFB4	ANAPC2,UBC,RPLP1,RPS6	ACTB,EEF1A1,NFKB1,SIRT2	ACTB,EEF1A1,NFKB1,CFLAR
AMDHD2,HK3,PGM1	ANAPC4,UBC,RPL24	ACTB,EEF1A1,NFKB1,SLC35B2	ACTB,EEF1A1,NFKB1,CHUK
AMIGO2,EP300,HP	ANAPC4,UBC,RPLP1,RPL10A	ACTB,EEF1A1,NFKB1,SLC9A8	ACTB,EEF1A1,NFKB1,CREBBP
AMOT,LIN7A,ABCA1	ANAPC4,UBC,RPLP1,RPL12	ACTB,EEF1A1,NFKB1,SOD2	ACTB,EEF1A1,NFKB1,CSF2
AMOTL2,EP300,HP	ANAPC4,UBC,RPLP1,RPL34	ACTB,EEF1A1,NFKB1,SORL1	ACTB,EEF1A1,NFKB1,E2F1
AMT,TYMS,CDCA8	ANAPC4,UBC,RPLP1,RPL37A	ACTB,EEF1A1,NFKB1,SPAG9	ACTB,EEF1A1,NFKB1,EGR2
AMT,TYMS,DTL	ANAPC4,UBC,RPLP1,RPS24	ACTB,EEF1A1,NFKB1,SQSTM1	ACTB,EEF1A1,NFKB1,ELF1
AMT,TYMS,NT5C2	ANAPC4,UBC,RPLP1,RPS29	ACTB,EEF1A1,NFKB1,STAT1	ACTB,EEF1A1,NFKB1,ELF3
AMT,TYMS,TOP2A	ANAPC4,UBC,RPLP1,RPS6	ACTB,EEF1A1,NFKB1,STAT3	ACTB,EEF1A1,NFKB1,FBXW11
AMT,TYMS,UBE2T	ANAPC4,UBC,TAX1BP1	ACTB,EEF1A1,NFKB1,STAT4	ACTB,EEF1A1,NFKB1,FOS
ANAPC1,CDC20,ANAPC10	ANAPC5,UBC,RPLP1,RPL10A	ACTB,EEF1A1,NFKB1,SUMO1	ACTB,EEF1A1,NFKB1,G3BP2
ANAPC1,CDC20,APC	ANAPC5,UBC,RPLP1,RPL12	ACTB,EEF1A1,NFKB1,TANK	ACTB,EEF1A1,NFKB1,HDAC1
ANAPC1,CDC20,ASPM	ANAPC5,UBC,RPLP1,RPL34	ACTB,EEF1A1,NFKB1,TAP1	ACTB,EEF1A1,NFKB1,HDAC3
ANAPC1,CDC20,AURKB	ANAPC5,UBC,RPLP1,RPL37A	ACTB,EEF1A1,NFKB1,TAPBP	ACTB,EEF1A1,NFKB1,HMGA2
ANAPC1,CDC20,BTRC	ANAPC5,UBC,RPLP1,RPS24	ACTB,EEF1A1,NFKB1,TAPBPL	ACTB,EEF1A1,NFKB1,HMGB1
ANAPC1,CDC20,CASC5	ANAPC5,UBC,RPLP1,RPS29	ACTB,EEF1A1,NFKB1,TBK1	ACTB,EEF1A1,NFKB1,HSPA1A
ANAPC1,CDC20,CCNA2	ANAPC5,UBC,RPLP1,RPS6	ACTB,EEF1A1,NFKB1,TERT	ACTB,EEF1A1,NFKB1,ICAM1
ANAPC1,CDC20,CDCA8	ANAPC7,UBC,RPL24	ACTB,EEF1A1,NFKB1,TICAM1	ACTB,EEF1A1,NFKB1,IER3
ANAPC1,CDC20,CDKN1A	ANAPC7,UBC,RPLP1,RPL10A	ACTB,EEF1A1,NFKB1,TIFA	ACTB,EEF1A1,NFKB1,IFNB1
ANAPC1,CDC20,CDKN3	ANAPC7,UBC,RPLP1,RPL12	ACTB,EEF1A1,NFKB1,TIMP1	ACTB,EEF1A1,NFKB1,IKBKB
ANAPC1,CDC20,CDT1	ANAPC7,UBC,RPLP1,RPL37A	ACTB,EEF1A1,NFKB1,TLCD1	ACTB,EEF1A1,NFKB1,IL10
ANAPC1,CDC20,CENPA	ANAPC7,UBC,RPLP1,RPS29	ACTB,EEF1A1,NFKB1,TLR3	ACTB,EEF1A1,NFKB1,IL12A
ANAPC1,CDC20,CENPF	ANAPC7,UBC,RPLP1,RPS6	ACTB,EEF1A1,NFKB1,TMEM69	ACTB,EEF1A1,NFKB1,IL12B
ANAPC1,CDC20,CEP55	ANKRD13B,RPLP1,RPL34	ACTB,EEF1A1,NFKB1,TNF	ACTB,EEF1A1,NFKB1,IL12RB1
ANAPC1,CDC20,CHD2	ANKRD13B,RPLP1,RPS27,UBC	ACTB,EEF1A1,NFKB1,TNFAIP3	ACTB,EEF1A1,NFKB1,IL18
ANAPC1,CDC20,CKAP5	ANKS1A,UBC,RPL24	ACTB,EEF1A1,NFKB1,TNFRSF13B	ACTB,EEF1A1,NFKB1,IL18R1
ANAPC1,CDC20,CKS1B	ANKS1A,UBC,RPLP1,RPL10A	ACTB,EEF1A1,NFKB1,TNFSF11	ACTB,EEF1A1,NFKB1,IL1A
ANAPC1,CDC20,CKS2	ANKS1A,UBC,RPLP1,RPL12	ACTB,EEF1A1,NFKB1,TNIP1	ACTB,EEF1A1,NFKB1,IL1B
ANAPC1,CDC20,CLASP2	ANKS1A,UBC,RPLP1,RPL37A	ACTB,EEF1A1,NFKB1,TNIP2	ACTB,EEF1A1,NFKB1,IL2
ANAPC1,CDC20,CREBBP	ANKS1A,UBC,RPLP1,RPS24	ACTB,EEF1A1,NFKB1,TNIP3	ACTB,EEF1A1,NFKB1,IL23A
ANAPC1,CDC20,CUL1	ANKS1A,UBC,RPLP1,RPS29	ACTB,EEF1A1,NFKB1,TP53	ACTB,EEF1A1,NFKB1,IL23R
ANAPC1,CDC20,EP300	ANKS1A,UBC,RPLP1,RPS6	ACTB,EEF1A1,NFKB1,TP53BP1	ACTB,EEF1A1,NFKB1,IL6
ANAPC1,CDC20,FBXO5	ANKS1B,UBC,CXCR4	ACTB,EEF1A1,NFKB1,TRADD	ACTB,EEF1A1,NFKB1,IL8
ANAPC1,CDC20,FBXW5	ANKS1B,UBC,DAZAP2	ACTB,EEF1A1,NFKB1,TRAF1	ACTB,EEF1A1,NFKB1,IRF1
ANAPC1,CDC20,HDAC1	ANKS1B,UBC,RPL24	ACTB,EEF1A1,NFKB1,TRAF2	ACTB,EEF1A1,NFKB1,IRF2
ANAPC1,CDC20,HDAC2	ANKS1B,UBC,RPLP1,RPL10A	ACTB,EEF1A1,NFKB1,TRAF3	ACTB,EEF1A1,NFKB1,ITGAM
ANAPC1,CDC20,HSF1	ANKS1B,UBC,RPLP1,RPL12	ACTB,EEF1A1,NFKB1,TRAF4	ACTB,EEF1A1,NFKB1,ITGB2
ANAPC1,CDC20,HSF2	ANKS1B,UBC,RPLP1,RPS29	ACTB,EEF1A1,NFKB1,TRIP4	ACTB,EEF1A1,NFKB1,ITGB3BP
ANAPC1,CDC20,ID1	ANKS1B,UBC,RPLP1,RPS6	ACTB,EEF1A1,NFKB1,TSC22D3	ACTB,EEF1A1,NFKB1,JAK2
ANAPC1,CDC20,INCENP	ANP32A,HIST3H3,UBC,RPLP1	ACTB,EEF1A1,NFKB1,TXN	ACTB,EEF1A1,NFKB1,KLF4
ANAPC1,CDC20,KIF20A	ANTXR2,UBC,RPL24	ACTB,EEF1A1,NFKB1,TYK2	ACTB,EEF1A1,NFKB1,KLF5
ANAPC1,CDC20,KIF2C	ANTXR2,UBC,RPLP1,RPL10A	ACTB,EEF1A1,NFKB1,UBB	ACTB,EEF1A1,NFKB1,LCK
ANAPC1,CDC20,KIF4A	ANTXR2,UBC,RPLP1,RPL12	ACTB,EEF1A1,NFKB1,UNC45B	ACTB,EEF1A1,NFKB1,LYL1
ANAPC1,CDC20,KIFC1	ANTXR2,UBC,RPLP1,RPL37A	ACTB,EEF1A1,NFKB1,UNC5CL	ACTB,EEF1A1,NFKB1,MALT1
ANAPC1,CDC20,KNTC1	ANTXR2,UBC,RPLP1,RPS24	ACTB,EEF1A1,NFKB1,WDR74	ACTB,EEF1A1,NFKB1,MAP2K1
ANAPC1,CDC20,KPNA2	ANTXR2,UBC,RPLP1,RPS29	ACTB,EEF1A1,NFKB1,ZBP1	ACTB,EEF1A1,NFKB1,MAP2K4
ANAPC1,CDC20,KRT33A	ANTXR2,UBC,RPLP1,RPS6	ACTB,EEF1A1,NFKB1,ZBTB25	ACTB,EEF1A1,NFKB1,MAP3K8
ANAPC1,CDC20,KRTAP9-3	ANTXR2,UBC,TAX1BP1	ACTB,EEF1A1,NFKB1,ZBTB9	ACTB,EEF1A1,NFKB1,MAPK14
ANAPC1,CDC20,MAD1L1	ANXA1,UBC,APOBEC3G	ACTB,EEF1A1,NFKB1,ZFP36	ACTB,EEF1A1,NFKB1,MEN1
ANAPC1,CDC20,MAD2L1	ANXA1,UBC,BUB3	ACTB,EEF1A1,NFKB1,ZFP36L1	ACTB,EEF1A1,NFKB1,MMP9
ANAPC1,CDC20,MAD2L2	ANXA1,UBC,CDC16	ACTB,EEF1A1,NFKB1,ZPBP2	ACTB,EEF1A1,NFKB1,MTPN
ANAPC1,CDC20,MAPRE1	ANXA1,UBC,COPS5	ACTB,EEF1A1,RPA2,HERPUD1	ACTB,EEF1A1,NFKB1,NCOA1
ANAPC1,CDC20,MIS12	ANXA1,UBC,DDX58	ACTB,EEF1A1,RPA2,SNRK	ACTB,EEF1A1,NFKB1,NCOR2
ANAPC1,CDC20,MKI67	ANXA1,UBC,ERBB2IP	ACTB,EEF1A1,RPA2,STK4	ACTB,EEF1A1,NFKB1,NFKB2
ANAPC1,CDC20,NDE1	ANXA1,UBC,FBP1	ACTB,EEF1A1,RPLP1,RPL10A	ACTB,EEF1A1,NFKB1,NFKBIB
ANAPC1,CDC20,NDEL1	ANXA1,UBC,FBXL3	ACTB,EEF1A1,RPLP1,UBA52	ACTB,EEF1A1,NFKB1,NFKBIE
ANAPC1,CDC20,NUDC	ANXA1,UBC,H2AFX	ACTB,EEF1A1,RPLP1,UBE2D3	ACTB,EEF1A1,NFKB1,NFKBIZ
ANAPC1,CDC20,NUP43	ANXA1,UBC,IRAK1	ACTB,EEF1A1,RXRA	ACTB,EEF1A1,NFKB1,NFRKB
ANAPC1,CDC20,PAFAH1B1	ANXA1,UBC,JAK2	ACTB,EEF1A1,RXRA,ACAA1	ACTB,EEF1A1,NFKB1,NKRF
ANAPC1,CDC20,PPP1CC	ANXA1,UBC,MAP3K7	ACTB,EEF1A1,RXRA,ACADL	ACTB,EEF1A1,NFKB1,NLE1
ANAPC1,CDC20,PRC1	ANXA1,UBC,MYLIP	ACTB,EEF1A1,RXRA,ACADM	ACTB,EEF1A1,NFKB1,NOTCH1
ANAPC1,CDC20,PSMB2	ANXA1,UBC,NCOA3	ACTB,EEF1A1,RXRA,ACOX1	ACTB,EEF1A1,NFKB1,NR3C1
ANAPC1,CDC20,PSMB5	ANXA1,UBC,NFE2L2	ACTB,EEF1A1,RXRA,ACOX2	ACTB,EEF1A1,NFKB1,PARP1
ANAPC1,CDC20,PSMC5	ANXA1,UBC,NUMB	ACTB,EEF1A1,RXRA,ACOX3	ACTB,EEF1A1,NFKB1,PCBD1
ANAPC1,CDC20,PSMD13	ANXA1,UBC,PARP1	ACTB,EEF1A1,RXRA,ACSBG1	ACTB,EEF1A1,NFKB1,PLAU
ANAPC1,CDC20,PSMD14	ANXA1,UBC,PCNA	ACTB,EEF1A1,RXRA,ACSBG2	ACTB,EEF1A1,NFKB1,PPME1
ANAPC1,CDC20,PSMD2	ANXA1,UBC,PELI1	ACTB,EEF1A1,RXRA,ACSL1	ACTB,EEF1A1,NFKB1,PRKCD
ANAPC1,CDC20,RACGAP1	ANXA1,UBC,PJA2	ACTB,EEF1A1,RXRA,ACSL3	ACTB,EEF1A1,NFKB1,PRKCI
ANAPC1,CDC20,RANGAP1	ANXA1,UBC,PPP2CA	ACTB,EEF1A1,RXRA,ACSL4	ACTB,EEF1A1,NFKB1,PRKCZ
ANAPC1,CDC20,RASSF1	ANXA1,UBC,PSMB2	ACTB,EEF1A1,RXRA,ACSL5	ACTB,EEF1A1,NFKB1,PRKDC
ANAPC1,CDC20,RCC2	ANXA1,UBC,PSMB5	ACTB,EEF1A1,RXRA,ACSL6	ACTB,EEF1A1,NFKB1,PSMB8
ANAPC1,CDC20,SGOL2	ANXA1,UBC,PSMC6	ACTB,EEF1A1,RXRA,ADIPOQ	ACTB,EEF1A1,NFKB1,PSMB9
ANAPC1,CDC20,TACC3	ANXA1,UBC,PSMD13	ACTB,EEF1A1,RXRA,ANGPTL4	ACTB,EEF1A1,NFKB1,PSMD10
ANAPC1,CDC20,TAS2R13	ANXA1,UBC,PSMD14	ACTB,EEF1A1,RXRA,APOA1	ACTB,EEF1A1,NFKB1,PTMA
ANAPC1,CDC20,TOP2A	ANXA1,UBC,PTEN	ACTB,EEF1A1,RXRA,APOA2	ACTB,EEF1A1,NFKB1,PTPN6
ANAPC1,CDC20,UBE2C	ANXA1,UBC,PTTG1	ACTB,EEF1A1,RXRA,APOA5	ACTB,EEF1A1,NFKB1,RARA
ANAPC1,CDC20,YARS2	ANXA1,UBC,RAN	ACTB,EEF1A1,RXRA,APOC3	ACTB,EEF1A1,NFKB1,RASSF2
ANAPC1,CDC20,ZBTB33	ANXA1,UBC,RFWD2	ACTB,EEF1A1,RXRA,AQP7	ACTB,EEF1A1,NFKB1,REL
ANAPC1,CDC20,ZWILCH	ANXA1,UBC,RNF11	ACTB,EEF1A1,RXRA,BRD8	ACTB,EEF1A1,NFKB1,RELB
ANAPC1,CDC20,ZWINT	ANXA1,UBC,RNF5	ACTB,EEF1A1,RXRA,CD36	ACTB,EEF1A1,NFKB1,RFFL
ANAPC10,CDC20,APC	ANXA1,UBC,RPLP1,RPL12	ACTB,EEF1A1,RXRA,COPS2	ACTB,EEF1A1,NFKB1,RFX5
ANAPC10,CDC20,ASPM	ANXA1,UBC,RPLP1,RPL34	ACTB,EEF1A1,RXRA,CPT1A	ACTB,EEF1A1,NFKB1,RIPK1
ANAPC10,CDC20,BTRC	ANXA1,UBC,RPLP1,RPS24	ACTB,EEF1A1,RXRA,CPT1C	ACTB,EEF1A1,NFKB1,RPL23A
ANAPC10,CDC20,CASC5	ANXA1,UBC,RPLP1,RPS29	ACTB,EEF1A1,RXRA,CPT2	ACTB,EEF1A1,NFKB1,RPS3
ANAPC10,CDC20,CCNA2	ANXA1,UBC,SH3KBP1	ACTB,EEF1A1,RXRA,CYP27A1	ACTB,EEF1A1,NFKB1,RUNX3
ANAPC10,CDC20,CDCA8	ANXA1,UBC,SQSTM1	ACTB,EEF1A1,RXRA,CYP4A11	ACTB,EEF1A1,NFKB1,SART3
ANAPC10,CDC20,CDKN1A	ANXA1,UBC,STAT1	ACTB,EEF1A1,RXRA,CYP7A1	ACTB,EEF1A1,NFKB1,SELE
ANAPC10,CDC20,CDKN3	ANXA1,UBC,TGFBR2	ACTB,EEF1A1,RXRA,CYP8B1	ACTB,EEF1A1,NFKB1,SELPLG
ANAPC10,CDC20,CDT1	ANXA1,UBC,TRIM33	ACTB,EEF1A1,RXRA,DBI	ACTB,EEF1A1,NFKB1,SGPP2
ANAPC10,CDC20,CENPA	ANXA1,UBC,UBE2L3	ACTB,EEF1A1,RXRA,DNTTIP2	ACTB,EEF1A1,NFKB1,SIRT2
ANAPC10,CDC20,CENPF	ANXA1,UBC,UBE2N	ACTB,EEF1A1,RXRA,EDF1	ACTB,EEF1A1,NFKB1,SLC35B2
ANAPC10,CDC20,CEP55	ANXA1,UBC,UBR2	ACTB,EEF1A1,RXRA,EHHADH	ACTB,EEF1A1,NFKB1,SLC9A8
ANAPC10,CDC20,CHD2	ANXA1,UBC,UQCRC1	ACTB,EEF1A1,RXRA,FABP1	ACTB,EEF1A1,NFKB1,SOD2
ANAPC10,CDC20,CKAP5	ANXA1,UBC,USP1	ACTB,EEF1A1,RXRA,FABP3	ACTB,EEF1A1,NFKB1,SORL1
ANAPC10,CDC20,CKS1B	ANXA1,UBC,USP15	ACTB,EEF1A1,RXRA,FABP4	ACTB,EEF1A1,NFKB1,SP1
ANAPC10,CDC20,CKS2	ANXA1,UBC,USP16	ACTB,EEF1A1,RXRA,FADS2	ACTB,EEF1A1,NFKB1,SPAG9
ANAPC10,CDC20,CLASP2	ANXA1,UBC,VCL	ACTB,EEF1A1,RXRA,GK	ACTB,EEF1A1,NFKB1,SPI1
ANAPC10,CDC20,CREBBP	ANXA1,UBC,VCP	ACTB,EEF1A1,RXRA,GK2	ACTB,EEF1A1,NFKB1,SQSTM1
ANAPC10,CDC20,CUL1	ANXA1,UBC,VDAC3	ACTB,EEF1A1,RXRA,HMGA1	ACTB,EEF1A1,NFKB1,STAT1
ANAPC10,CDC20,EP300	ANXA1,UBC,VPS26A	ACTB,EEF1A1,RXRA,HMGCS2	ACTB,EEF1A1,NFKB1,STAT3
ANAPC10,CDC20,FBXO5	ANXA1,UBC,WDR26	ACTB,EEF1A1,RXRA,ILK	ACTB,EEF1A1,NFKB1,STAT4
ANAPC10,CDC20,FBXW5	ANXA1,UBC,WNK1	ACTB,EEF1A1,RXRA,JMJD1C	ACTB,EEF1A1,NFKB1,SUMO1
ANAPC10,CDC20,HDAC1	ANXA1,UBC,XPO1	ACTB,EEF1A1,RXRA,LPL	ACTB,EEF1A1,NFKB1,TANK
ANAPC10,CDC20,HDAC2	ANXA1,UBC,XRCC5	ACTB,EEF1A1,RXRA,MAPK7	ACTB,EEF1A1,NFKB1,TAP1
ANAPC10,CDC20,HSF1	ANXA1,UBC,YY1	ACTB,EEF1A1,RXRA,ME1	ACTB,EEF1A1,NFKB1,TAPBP
ANAPC10,CDC20,ID1	ANXA1,UBC,ZNF200	ACTB,EEF1A1,RXRA,MECR	ACTB,EEF1A1,NFKB1,TAPBPL
ANAPC10,CDC20,INCENP	ANXA2,CD4,RPLP1,RPS27	ACTB,EEF1A1,RXRA,MYOD1	ACTB,EEF1A1,NFKB1,TBK1
ANAPC10,CDC20,KIF20A	AP1B1,UBC,RPL24	ACTB,EEF1A1,RXRA,NCOA2	ACTB,EEF1A1,NFKB1,TERT
ANAPC10,CDC20,KIF2C	AP1B1,UBC,RPLP1,RPL10A	ACTB,EEF1A1,RXRA,NCOA4	ACTB,EEF1A1,NFKB1,TICAM1
ANAPC10,CDC20,KIF4A	AP1B1,UBC,RPLP1,RPL12	ACTB,EEF1A1,RXRA,NCOA6	ACTB,EEF1A1,NFKB1,TIFA
ANAPC10,CDC20,KIFC1	AP1B1,UBC,RPLP1,RPS29	ACTB,EEF1A1,RXRA,NPAS2	ACTB,EEF1A1,NFKB1,TIMP1
ANAPC10,CDC20,KNTC1	AP1B1,UBC,RPLP1,RPS6	ACTB,EEF1A1,RXRA,NR0B2	ACTB,EEF1A1,NFKB1,TLCD1
ANAPC10,CDC20,KPNA2	AP2A1,UBC,RPL24	ACTB,EEF1A1,RXRA,NR1H2	ACTB,EEF1A1,NFKB1,TLR3
ANAPC10,CDC20,KRT33A	AP2A1,UBC,RPLP1,RPL10A	ACTB,EEF1A1,RXRA,NR1H3	ACTB,EEF1A1,NFKB1,TMEM69
ANAPC10,CDC20,KRTAP9-3	AP2A1,UBC,RPLP1,RPL12	ACTB,EEF1A1,RXRA,NR1H4	ACTB,EEF1A1,NFKB1,TNF
ANAPC10,CDC20,MAD2L1	AP2A1,UBC,RPLP1,RPL37A	ACTB,EEF1A1,RXRA,NR1I2	ACTB,EEF1A1,NFKB1,TNFAIP3
ANAPC10,CDC20,MAD2L2	AP2A1,UBC,RPLP1,RPS29	ACTB,EEF1A1,RXRA,NR1I3	ACTB,EEF1A1,NFKB1,TNFRSF13B
ANAPC10,CDC20,MAPRE1	AP2A1,UBC,RPLP1,RPS6	ACTB,EEF1A1,RXRA,NR2F1	ACTB,EEF1A1,NFKB1,TNFSF11
ANAPC10,CDC20,MIS12	AP4S1,UBC,CXCR4	ACTB,EEF1A1,RXRA,NR2F2	ACTB,EEF1A1,NFKB1,TNIP1
ANAPC10,CDC20,MKI67	AP4S1,UBC,RPL24	ACTB,EEF1A1,RXRA,NR4A2	ACTB,EEF1A1,NFKB1,TNIP2
ANAPC10,CDC20,NDE1	AP4S1,UBC,RPLP1,RPL10A	ACTB,EEF1A1,RXRA,NRIP1	ACTB,EEF1A1,NFKB1,TNIP3
ANAPC10,CDC20,NDEL1	AP4S1,UBC,RPLP1,RPL12	ACTB,EEF1A1,RXRA,NSD1	ACTB,EEF1A1,NFKB1,TP53
ANAPC10,CDC20,NEK2	AP4S1,UBC,RPLP1,RPL37A	ACTB,EEF1A1,RXRA,OLR1	ACTB,EEF1A1,NFKB1,TP53BP1
ANAPC10,CDC20,NUDC	AP4S1,UBC,RPLP1,RPS29	ACTB,EEF1A1,RXRA,PCK1	ACTB,EEF1A1,NFKB1,TRADD
ANAPC10,CDC20,NUP43	AP4S1,UBC,RPLP1,RPS6	ACTB,EEF1A1,RXRA,PCK2	ACTB,EEF1A1,NFKB1,TRAF1
ANAPC10,CDC20,PAFAH1B1	APBB1,RPL4,RPL11	ACTB,EEF1A1,RXRA,PLTP	ACTB,EEF1A1,NFKB1,TRAF2
ANAPC10,CDC20,PPP1CC	APBB1,RPL4,RPLP1,RPS27	ACTB,EEF1A1,RXRA,PNRC2	ACTB,EEF1A1,NFKB1,TRAF3
ANAPC10,CDC20,PRC1	APBB1,RPL4,UBC	ACTB,EEF1A1,RXRA,POU2F1	ACTB,EEF1A1,NFKB1,TRAF4
ANAPC10,CDC20,PSMB2	APC2,UBC,RPL24	ACTB,EEF1A1,RXRA,PPARA	ACTB,EEF1A1,NFKB1,TRIP4
ANAPC10,CDC20,PSMB5	APC2,UBC,RPLP1,RPL10A	ACTB,EEF1A1,RXRA,PPARG	ACTB,EEF1A1,NFKB1,TSC22D3
ANAPC10,CDC20,PSMD13	APC2,UBC,RPLP1,RPL12	ACTB,EEF1A1,RXRA,PRKD2	ACTB,EEF1A1,NFKB1,TXN
ANAPC10,CDC20,PSMD2	APC2,UBC,RPLP1,RPL37A	ACTB,EEF1A1,RXRA,PSMC5	ACTB,EEF1A1,NFKB1,TYK2
ANAPC10,CDC20,RACGAP1	APC2,UBC,RPLP1,RPS29	ACTB,EEF1A1,RXRA,RARG	ACTB,EEF1A1,NFKB1,UBB
ANAPC10,CDC20,RANGAP1	APC2,UBC,RPLP1,RPS6	ACTB,EEF1A1,RXRA,RXRB	ACTB,EEF1A1,NFKB1,UNC45B
ANAPC10,CDC20,RASSF1	APC,RPS27,RPL11	ACTB,EEF1A1,RXRA,SCD	ACTB,EEF1A1,NFKB1,UNC5CL
ANAPC10,CDC20,RCC2	APC,RPS27,RPS24	ACTB,EEF1A1,RXRA,SCD5	ACTB,EEF1A1,NFKB1,WDR74
ANAPC10,CDC20,SGOL2	APC,UBC,CXCR4	ACTB,EEF1A1,RXRA,SCP2	ACTB,EEF1A1,NFKB1,ZBP1
ANAPC10,CDC20,TACC3	APC,UBC,RPL24	ACTB,EEF1A1,RXRA,SERPINE1	ACTB,EEF1A1,NFKB1,ZBTB25
ANAPC10,CDC20,TAS2R13	APC,UBC,RPLP1,RPL10A	ACTB,EEF1A1,RXRA,SGK2	ACTB,EEF1A1,NFKB1,ZBTB9
ANAPC10,CDC20,TOP2A	APC,UBC,RPLP1,RPL12	ACTB,EEF1A1,RXRA,SLC27A1	ACTB,EEF1A1,NFKB1,ZFP36
ANAPC10,CDC20,YARS2	APC,UBC,RPLP1,RPL37A	ACTB,EEF1A1,RXRA,SLC45A4	ACTB,EEF1A1,NFKB1,ZFP36L1
ANAPC10,CDC20,ZBTB33	APEX1,UBC,RPL24	ACTB,EEF1A1,RXRA,SNX16	ACTB,EEF1A1,NFKB1,ZPBP2
ANAPC10,CDC20,ZWILCH	APEX1,UBC,RPLP1,RPL10A	ACTB,EEF1A1,RXRA,SORBS1	ACTB,EEF1A1,PABPC4,XRN1
ANAPC10,CDC20,ZWINT	APEX1,UBC,RPLP1,RPL12	ACTB,EEF1A1,RXRA,SP5	ACTB,EEF1A1,PFN2
ANAPC10,LRP1,LTF	APEX1,UBC,RPLP1,RPL37A	ACTB,EEF1A1,RXRA,TAF11	ACTB,EEF1A1,POU2F2
ANAPC11,CDC20,ANAPC1	APEX1,UBC,RPLP1,RPS24	ACTB,EEF1A1,RXRA,TAF1B	ACTB,EEF1A1,RAF1,HSP90AA1
ANAPC11,CDC20,ANAPC10	APEX1,UBC,RPLP1,RPS29	ACTB,EEF1A1,RXRA,THRA	ACTB,EEF1A1,RAF1,HSP90AB1
ANAPC11,CDC20,ANAPC13	APEX1,UBC,RPLP1,RPS6	ACTB,EEF1A1,RXRA,THRB	ACTB,EEF1A1,RAF1,IL2RB
ANAPC11,CDC20,APC	APEX1,UBC,TAX1BP1	ACTB,EEF1A1,RXRA,TMEM37	ACTB,EEF1A1,RAF1,PEBP1
ANAPC11,CDC20,ASPM	APH1B,UBC,RPL24	ACTB,EEF1A1,RXRA,TOMM40L	ACTB,EEF1A1,RAF1,RAP2A
ANAPC11,CDC20,AURKB	APH1B,UBC,RPLP1,RPL10A	ACTB,EEF1A1,RXRA,TP53INP2	ACTB,EEF1A1,RAF1,RASGRP1
ANAPC11,CDC20,BTRC	APH1B,UBC,RPLP1,RPL12	ACTB,EEF1A1,RXRA,TRIM24	ACTB,EEF1A1,RAF1,RBL2
ANAPC11,CDC20,CASC5	APH1B,UBC,RPLP1,RPL37A	ACTB,EEF1A1,RXRA,TRIM48	ACTB,EEF1A1,RAF1,RBM17
ANAPC11,CDC20,CCNA2	APH1B,UBC,RPLP1,RPS24	ACTB,EEF1A1,RXRA,TTK	ACTB,EEF1A1,RAF1,RHEB
ANAPC11,CDC20,CDCA8	APH1B,UBC,RPLP1,RPS29	ACTB,EEF1A1,RXRA,VDR	ACTB,EEF1A1,RAF1,SHOC2
ANAPC11,CDC20,CDKN1A	APH1B,UBC,RPLP1,RPS6	ACTB,EEF1A1,RXRA,ZGPAT	ACTB,EEF1A1,RAF1,STUB1
ANAPC11,CDC20,CDKN3	APH1B,UBC,TAX1BP1	ACTB,EEF1A1,RXRA,ZNHIT3	ACTB,EEF1A1,RAF1,TERF2IP
ANAPC11,CDC20,CDT1	APOBEC3G,UBC,RPLP1,RPL10A	ACTB,EEF1A1,SRRM1,PCBP2	ACTB,EEF1A1,RPA2,ACP5
ANAPC11,CDC20,CENPA	APOBEC3G,UBC,RPLP1,RPL12	ACTB,EEF1A1,SRRM1,PTBP1	ACTB,EEF1A1,RPA2,HERPUD1
ANAPC11,CDC20,CENPF	APOBEC3G,UBC,RPLP1,RPL37A	ACTB,EEF1A1,SRRM2,TERF2	ACTB,EEF1A1,RPA2,KIAA1377
ANAPC11,CDC20,CEP55	APOBEC3G,UBC,RPLP1,RPS24	ACTB,EEF1A1,SRRM2,TJP2	ACTB,EEF1A1,RPA2,MCM2
ANAPC11,CDC20,CHD2	APOBEC3G,UBC,RPLP1,RPS29	ACTB,EEF1A1,SRRM2,TRIM26	ACTB,EEF1A1,RPA2,MCM5
ANAPC11,CDC20,CKAP5	APOBEC3G,UBC,RPLP1,RPS6	ACTB,EEF1A1,SRRM2,USP42	ACTB,EEF1A1,RPA2,MED31
ANAPC11,CDC20,CKS1B	APOBEC3G,UBC,TAX1BP1	ACTB,EEF1A1,SRRM2,VCP	ACTB,EEF1A1,RPA2,RAD52
ANAPC11,CDC20,CKS2	APOB,UBC,CXCR4	ACTB,EEF1A1,SSR1,RPL35	ACTB,EEF1A1,RPA2,RPA3
ANAPC11,CDC20,CLASP2	APOB,UBC,RPL24	ACTB,EEF1A1,SSR1,RPL4	ACTB,EEF1A1,RPA2,RPA4
ANAPC11,CDC20,CREBBP	APOB,UBC,RPLP1,RPL10A	ACTB,EEF1A1,SSR1,RPN1	ACTB,EEF1A1,RPA2,RPS6KA4
ANAPC11,CDC20,CUL1	APOB,UBC,RPLP1,RPL12	ACTB,EEF1A1,SSR1,SEC61G	ACTB,EEF1A1,RPA2,SCYL2
ANAPC11,CDC20,EP300	APOB,UBC,RPLP1,RPS29	ACTB,EEF1A1,SSR1,SSR4	ACTB,EEF1A1,RPA2,SERTAD3
ANAPC11,CDC20,FBXO5	APOB,UBC,RPLP1,RPS6	ACTB,EEF1A1,SSR1,TRAM1	ACTB,EEF1A1,RPA2,SETDB1
ANAPC11,CDC20,FBXW5	APOC3,UBC,CXCR4	ACTB,EEF1A1,UBC	ACTB,EEF1A1,RPA2,SNRK
ANAPC11,CDC20,HDAC1	APOC3,UBC,RPL24	ACTB,EEF1A1,UBC,ABCA1	ACTB,EEF1A1,RPA2,STK16
ANAPC11,CDC20,HDAC2	APOC3,UBC,RPLP1,RPL10A	ACTB,EEF1A1,UBC,ANAPC11	ACTB,EEF1A1,RPA2,STK17A
ANAPC11,CDC20,HSF1	APOC3,UBC,RPLP1,RPL12	ACTB,EEF1A1,UBC,ANAPC7	ACTB,EEF1A1,RPA2,STK4
ANAPC11,CDC20,HSF2	APOC3,UBC,RPLP1,RPS29	ACTB,EEF1A1,UBC,APOBEC3G	ACTB,EEF1A1,RPA2,THAP1
ANAPC11,CDC20,ID1	APOC3,UBC,RPLP1,RPS6	ACTB,EEF1A1,UBC,ATXN3	ACTB,EEF1A1,RPA2,TNK2
ANAPC11,CDC20,INCENP	APOE,UBC,RPL24	ACTB,EEF1A1,UBC,BIRC6	ACTB,EEF1A1,RPA2,UHMK1
ANAPC11,CDC20,KIF20A	APOE,UBC,RPLP1,RPL10A	ACTB,EEF1A1,UBC,BRCA1	ACTB,EEF1A1,RPA2,UTP14A
ANAPC11,CDC20,KIF2C	APOE,UBC,RPLP1,RPL12	ACTB,EEF1A1,UBC,BRCA2	ACTB,EEF1A1,RPA2,XPA
ANAPC11,CDC20,KIF4A	APOE,UBC,RPLP1,RPL37A	ACTB,EEF1A1,UBC,BUB3	ACTB,EEF1A1,RPLP1,RPL10A
ANAPC11,CDC20,KIFC1	APOE,UBC,RPLP1,RPS29	ACTB,EEF1A1,UBC,CCDC50	ACTB,EEF1A1,RPLP1,UBA52
ANAPC11,CDC20,KNTC1	APOE,UBC,RPLP1,RPS6	ACTB,EEF1A1,UBC,CDC16	ACTB,EEF1A1,RPLP1,UBE2D3
ANAPC11,CDC20,KPNA2	APPBP2,UBC,RPL24	ACTB,EEF1A1,UBC,CDC23	ACTB,EEF1A1,RXRA
ANAPC11,CDC20,KRT33A	APPBP2,UBC,RPLP1,RPL10A	ACTB,EEF1A1,UBC,CRY2	ACTB,EEF1A1,RXRA,ACAA1
ANAPC11,CDC20,KRTAP9-3	APPBP2,UBC,RPLP1,RPL12	ACTB,EEF1A1,UBC,CXCR4	ACTB,EEF1A1,RXRA,ACADL
ANAPC11,CDC20,MAD1L1	APPBP2,UBC,RPLP1,RPL37A	ACTB,EEF1A1,UBC,DAZAP2	ACTB,EEF1A1,RXRA,ACADM
ANAPC11,CDC20,MAD2L1	APPBP2,UBC,RPLP1,RPS29	ACTB,EEF1A1,UBC,DDX58	ACTB,EEF1A1,RXRA,ACOX1
ANAPC11,CDC20,MAD2L2	APPBP2,UBC,RPLP1,RPS6	ACTB,EEF1A1,UBC,DHX9	ACTB,EEF1A1,RXRA,ACOX2
ANAPC11,CDC20,MAPRE1	APP,UBC,CXCR4	ACTB,EEF1A1,UBC,DLGAP4	ACTB,EEF1A1,RXRA,ACOX3
ANAPC11,CDC20,MIS12	APP,UBC,RPL24	ACTB,EEF1A1,UBC,DLL1	ACTB,EEF1A1,RXRA,ACSBG1
ANAPC11,CDC20,MKI67	APP,UBC,RPLP1,RPL10A	ACTB,EEF1A1,UBC,EPN1	ACTB,EEF1A1,RXRA,ACSBG2
ANAPC11,CDC20,NDE1	APP,UBC,RPLP1,RPL12	ACTB,EEF1A1,UBC,EPS15	ACTB,EEF1A1,RXRA,ACSL1
ANAPC11,CDC20,NDEL1	APP,UBC,RPLP1,RPL37A	ACTB,EEF1A1,UBC,ERBB2IP	ACTB,EEF1A1,RXRA,ACSL3
ANAPC11,CDC20,NUDC	APP,UBC,RPLP1,RPS29	ACTB,EEF1A1,UBC,FAF1	ACTB,EEF1A1,RXRA,ACSL4
ANAPC11,CDC20,NUP43	APP,UBC,RPLP1,RPS6	ACTB,EEF1A1,UBC,FANCA	ACTB,EEF1A1,RXRA,ACSL5
ANAPC11,CDC20,PAFAH1B1	AQP2,UBC,RPL24	ACTB,EEF1A1,UBC,FANCG	ACTB,EEF1A1,RXRA,ACSL6
ANAPC11,CDC20,PPP1CC	AQP2,UBC,RPLP1,RPL10A	ACTB,EEF1A1,UBC,FANCL	ACTB,EEF1A1,RXRA,ADIPOQ
ANAPC11,CDC20,PRC1	AQP2,UBC,RPLP1,RPL12	ACTB,EEF1A1,UBC,FBXL3	ACTB,EEF1A1,RXRA,ANGPTL4
ANAPC11,CDC20,PSMC5	AQP2,UBC,RPLP1,RPL37A	ACTB,EEF1A1,UBC,FZR1	ACTB,EEF1A1,RXRA,APOA1
ANAPC11,CDC20,PSMD13	AQP2,UBC,RPLP1,RPS24	ACTB,EEF1A1,UBC,GNAS	ACTB,EEF1A1,RXRA,APOA2
ANAPC11,CDC20,PSMD14	AQP2,UBC,RPLP1,RPS29	ACTB,EEF1A1,UBC,HIF3A	ACTB,EEF1A1,RXRA,APOA5
ANAPC11,CDC20,PSMD2	AQP2,UBC,RPLP1,RPS6	ACTB,EEF1A1,UBC,HIST2H2BE	ACTB,EEF1A1,RXRA,APOC3
ANAPC11,CDC20,RACGAP1	AQP2,UBC,TAX1BP1	ACTB,EEF1A1,UBC,HLA-A	ACTB,EEF1A1,RXRA,AQP7
ANAPC11,CDC20,RANGAP1	ARCN1,UBC,RPL24	ACTB,EEF1A1,UBC,INPP5D	ACTB,EEF1A1,RXRA,BRD8
ANAPC11,CDC20,RASSF1	ARCN1,UBC,RPLP1,RPL10A	ACTB,EEF1A1,UBC,IRAK1	ACTB,EEF1A1,RXRA,CD36
ANAPC11,CDC20,RCC2	ARCN1,UBC,RPLP1,RPL12	ACTB,EEF1A1,UBC,ITCH	ACTB,EEF1A1,RXRA,COPS2
ANAPC11,CDC20,SGOL2	ARCN1,UBC,RPLP1,RPL37A	ACTB,EEF1A1,UBC,MAP3K7	ACTB,EEF1A1,RXRA,CPT1A
ANAPC11,CDC20,TACC3	ARCN1,UBC,RPLP1,RPS29	ACTB,EEF1A1,UBC,MDC1	ACTB,EEF1A1,RXRA,CPT1C
ANAPC11,CDC20,TAS2R13	ARCN1,UBC,RPLP1,RPS6	ACTB,EEF1A1,UBC,MYLIP	ACTB,EEF1A1,RXRA,CPT2
ANAPC11,CDC20,TOP2A	ARF1,UBC,RPLP1,RPL10A	ACTB,EEF1A1,UBC,NEDD4	ACTB,EEF1A1,RXRA,CYP27A1
ANAPC11,CDC20,UBE2C	ARF1,UBC,RPLP1,RPL12	ACTB,EEF1A1,UBC,NEDD4L	ACTB,EEF1A1,RXRA,CYP4A11
ANAPC11,CDC20,YARS2	ARF1,UBC,RPLP1,RPL37A	ACTB,EEF1A1,UBC,NFE2L1	ACTB,EEF1A1,RXRA,CYP7A1
ANAPC11,CDC20,ZBTB33	ARF1,UBC,RPLP1,RPS24	ACTB,EEF1A1,UBC,NFE2L2	ACTB,EEF1A1,RXRA,CYP8B1
ANAPC11,CDC20,ZWILCH	ARF1,UBC,RPLP1,RPS29	ACTB,EEF1A1,UBC,NTRK1	ACTB,EEF1A1,RXRA,DBI
ANAPC11,CDC20,ZWINT	ARF1,UBC,RPLP1,RPS6	ACTB,EEF1A1,UBC,NUMB	ACTB,EEF1A1,RXRA,DNTTIP2
ANAPC2,CDC20,ANAPC10	ARF1,UBC,TAX1BP1	ACTB,EEF1A1,UBC,PARD3	ACTB,EEF1A1,RXRA,EDF1
ANAPC2,CDC20,APC	ARF6,UBC,RPL24	ACTB,EEF1A1,UBC,PARK2	ACTB,EEF1A1,RXRA,EHHADH
ANAPC2,CDC20,ASPM	ARF6,UBC,RPLP1,RPL10A	ACTB,EEF1A1,UBC,PCNA	ACTB,EEF1A1,RXRA,FABP1
ANAPC2,CDC20,AURKB	ARF6,UBC,RPLP1,RPL12	ACTB,EEF1A1,UBC,PELI1	ACTB,EEF1A1,RXRA,FABP3
ANAPC2,CDC20,BTRC	ARF6,UBC,RPLP1,RPL37A	ACTB,EEF1A1,UBC,PJA1	ACTB,EEF1A1,RXRA,FABP4
ANAPC2,CDC20,CASC5	ARF6,UBC,RPLP1,RPS24	ACTB,EEF1A1,UBC,PJA2	ACTB,EEF1A1,RXRA,FADS2
ANAPC2,CDC20,CCNA2	ARF6,UBC,RPLP1,RPS29	ACTB,EEF1A1,UBC,PLAA	ACTB,EEF1A1,RXRA,GK
ANAPC2,CDC20,CDCA8	ARF6,UBC,RPLP1,RPS6	ACTB,EEF1A1,UBC,POLH	ACTB,EEF1A1,RXRA,GK2
ANAPC2,CDC20,CDKN1A	ARF6,UBC,TAX1BP1	ACTB,EEF1A1,UBC,PPP2CA	ACTB,EEF1A1,RXRA,HMGA1
ANAPC2,CDC20,CDKN3	ARFGAP1,RGS2,UBC,RPLP1	ACTB,EEF1A1,UBC,PSMB10	ACTB,EEF1A1,RXRA,HMGCS2
ANAPC2,CDC20,CDT1	ARHGEF9,UBC,RPL24	ACTB,EEF1A1,UBC,PSMB2	ACTB,EEF1A1,RXRA,ILK
ANAPC2,CDC20,CENPA	ARHGEF9,UBC,RPLP1,RPL10A	ACTB,EEF1A1,UBC,PSMB5	ACTB,EEF1A1,RXRA,JMJD1C
ANAPC2,CDC20,CENPF	ARHGEF9,UBC,RPLP1,RPL12	ACTB,EEF1A1,UBC,PSMC6	ACTB,EEF1A1,RXRA,LPL
ANAPC2,CDC20,CEP55	ARHGEF9,UBC,RPLP1,RPS29	ACTB,EEF1A1,UBC,PSMD12	ACTB,EEF1A1,RXRA,MAPK7
ANAPC2,CDC20,CHD2	ARHGEF9,UBC,RPLP1,RPS6	ACTB,EEF1A1,UBC,PSMD13	ACTB,EEF1A1,RXRA,ME1
ANAPC2,CDC20,CKAP5	ARIH2,UBC,RPL24	ACTB,EEF1A1,UBC,PSMD14	ACTB,EEF1A1,RXRA,MECR
ANAPC2,CDC20,CKS1B	ARIH2,UBC,RPLP1,RPL10A	ACTB,EEF1A1,UBC,PSME1	ACTB,EEF1A1,RXRA,MYOD1
ANAPC2,CDC20,CKS2	ARIH2,UBC,RPLP1,RPL12	ACTB,EEF1A1,UBC,PSME4	ACTB,EEF1A1,RXRA,NCOA2
ANAPC2,CDC20,CLASP2	ARIH2,UBC,RPLP1,RPL37A	ACTB,EEF1A1,UBC,PTEN	ACTB,EEF1A1,RXRA,NCOA4
ANAPC2,CDC20,CUL1	ARIH2,UBC,RPLP1,RPS24	ACTB,EEF1A1,UBC,PTTG1	ACTB,EEF1A1,RXRA,NCOA6
ANAPC2,CDC20,FBXO5	ARIH2,UBC,RPLP1,RPS29	ACTB,EEF1A1,UBC,RAD23B	ACTB,EEF1A1,RXRA,NPAS2
ANAPC2,CDC20,FBXW5	ARIH2,UBC,RPLP1,RPS6	ACTB,EEF1A1,UBC,RASSF1	ACTB,EEF1A1,RXRA,NR0B2
ANAPC2,CDC20,HDAC1	ARIH2,UBC,TAX1BP1	ACTB,EEF1A1,UBC,RBCK1	ACTB,EEF1A1,RXRA,NR1H2
ANAPC2,CDC20,HDAC2	ARL3,CALM2,S100A6	ACTB,EEF1A1,UBC,RFWD2	ACTB,EEF1A1,RXRA,NR1H3
ANAPC2,CDC20,HSF1	ARNTL2,UBC,CXCR4	ACTB,EEF1A1,UBC,RHOA	ACTB,EEF1A1,RXRA,NR1H4
ANAPC2,CDC20,HSF2	ARNTL2,UBC,RPL24	ACTB,EEF1A1,UBC,RNF11	ACTB,EEF1A1,RXRA,NR1I2
ANAPC2,CDC20,ID1	ARNTL2,UBC,RPLP1,RPL10A	ACTB,EEF1A1,UBC,RNF5	ACTB,EEF1A1,RXRA,NR1I3
ANAPC2,CDC20,INCENP	ARNTL2,UBC,RPLP1,RPL12	ACTB,EEF1A1,UBC,RNF8	ACTB,EEF1A1,RXRA,NR2F1
ANAPC2,CDC20,KIF20A	ARNTL2,UBC,RPLP1,RPS29	ACTB,EEF1A1,UBC,S100A10	ACTB,EEF1A1,RXRA,NR2F2
ANAPC2,CDC20,KIF2C	ARNTL2,UBC,RPLP1,RPS6	ACTB,EEF1A1,UBC,SCNN1B	ACTB,EEF1A1,RXRA,NR4A2
ANAPC2,CDC20,KIF4A	ARNTL,UBC,RPL24	ACTB,EEF1A1,UBC,SFPQ	ACTB,EEF1A1,RXRA,NRIP1
ANAPC2,CDC20,KIFC1	ARNTL,UBC,RPLP1,RPL10A	ACTB,EEF1A1,UBC,SH3KBP1	ACTB,EEF1A1,RXRA,NSD1
ANAPC2,CDC20,KNTC1	ARNTL,UBC,RPLP1,RPL12	ACTB,EEF1A1,UBC,SIAH1	ACTB,EEF1A1,RXRA,OLR1
ANAPC2,CDC20,KPNA2	ARNTL,UBC,RPLP1,RPL37A	ACTB,EEF1A1,UBC,SKI	ACTB,EEF1A1,RXRA,PCK1
ANAPC2,CDC20,KRT33A	ARNTL,UBC,RPLP1,RPS24	ACTB,EEF1A1,UBC,SMURF1	ACTB,EEF1A1,RXRA,PCK2
ANAPC2,CDC20,KRTAP9-3	ARNTL,UBC,RPLP1,RPS29	ACTB,EEF1A1,UBC,SPG20	ACTB,EEF1A1,RXRA,PLTP
ANAPC2,CDC20,MAD1L1	ARNTL,UBC,RPLP1,RPS6	ACTB,EEF1A1,UBC,SPRY2	ACTB,EEF1A1,RXRA,PNRC2
ANAPC2,CDC20,MAD2L1	ARNTL,UBC,TAX1BP1	ACTB,EEF1A1,UBC,SREBF1	ACTB,EEF1A1,RXRA,POU2F1
ANAPC2,CDC20,MAD2L2	ARNT,UBC,RPL24	ACTB,EEF1A1,UBC,STAM	ACTB,EEF1A1,RXRA,PPARA
ANAPC2,CDC20,MAPRE1	ARNT,UBC,RPLP1,RPL10A	ACTB,EEF1A1,UBC,TAX1BP1	ACTB,EEF1A1,RXRA,PPARG
ANAPC2,CDC20,MIS12	ARNT,UBC,RPLP1,RPL12	ACTB,EEF1A1,UBC,TGFBR1	ACTB,EEF1A1,RXRA,PPARGC1A
ANAPC2,CDC20,MKI67	ARNT,UBC,RPLP1,RPL37A	ACTB,EEF1A1,UBC,TGFBR2	ACTB,EEF1A1,RXRA,PRKD2
ANAPC2,CDC20,NDE1	ARNT,UBC,RPLP1,RPS29	ACTB,EEF1A1,UBC,TKT	ACTB,EEF1A1,RXRA,PSMC5
ANAPC2,CDC20,NDEL1	ARNT,UBC,RPLP1,RPS6	ACTB,EEF1A1,UBC,TOM1	ACTB,EEF1A1,RXRA,RARG
ANAPC2,CDC20,NEK2	ARPC1A,ARPC3,RPS4X	ACTB,EEF1A1,UBC,TOP2A	ACTB,EEF1A1,RXRA,RNF8
ANAPC2,CDC20,NUDC	ARPC2,ARPC3,ABI2	ACTB,EEF1A1,UBC,TP73	ACTB,EEF1A1,RXRA,RXRB
ANAPC2,CDC20,NUP43	ARPC2,ARPC3,ACTR3	ACTB,EEF1A1,UBC,TPP2	ACTB,EEF1A1,RXRA,SCD
ANAPC2,CDC20,PAFAH1B1	ARPC2,ARPC3,CDKN2B	ACTB,EEF1A1,UBC,TRIM32	ACTB,EEF1A1,RXRA,SCD5
ANAPC2,CDC20,PPP1CC	ARPC2,ARPC3,CTCF	ACTB,EEF1A1,UBC,TRIM33	ACTB,EEF1A1,RXRA,SCP2
ANAPC2,CDC20,PRC1	ARPC2,ARPC3,EFTUD2	ACTB,EEF1A1,UBC,TUBB	ACTB,EEF1A1,RXRA,SERPINE1
ANAPC2,CDC20,PSMB2	ARPC2,ARPC3,EGR1	ACTB,EEF1A1,UBC,UBE2C	ACTB,EEF1A1,RXRA,SGK2
ANAPC2,CDC20,PSMB5	ARPC2,ARPC3,ELF1	ACTB,EEF1A1,UBC,UBE2D1	ACTB,EEF1A1,RXRA,SLC27A1
ANAPC2,CDC20,PSMC5	ARPC2,ARPC3,LGALS4	ACTB,EEF1A1,UBC,UBE2D2	ACTB,EEF1A1,RXRA,SLC45A4
ANAPC2,CDC20,PSMD13	ARPC2,ARPC3,MAPK6	ACTB,EEF1A1,UBC,UBE2E1	ACTB,EEF1A1,RXRA,SNX16
ANAPC2,CDC20,PSMD14	ARPC2,ARPC3,NCK1	ACTB,EEF1A1,UBC,UBE2N	ACTB,EEF1A1,RXRA,SORBS1
ANAPC2,CDC20,PSMD2	ARPC2,ARPC3,OTUD5	ACTB,EEF1A1,UBC,UBE2T	ACTB,EEF1A1,RXRA,SP5
ANAPC2,CDC20,RACGAP1	ARPC2,ARPC3,PRMT1	ACTB,EEF1A1,UBC,UBE2V2	ACTB,EEF1A1,RXRA,TAF11
ANAPC2,CDC20,RANGAP1	ARPC2,ARPC3,RAD21	ACTB,EEF1A1,UBC,UBE3A	ACTB,EEF1A1,RXRA,TAF1B
ANAPC2,CDC20,RASSF1	ARPC2,ARPC3,SPI1	ACTB,EEF1A1,UBC,UBE3C	ACTB,EEF1A1,RXRA,THRA
ANAPC2,CDC20,RCC2	ARPC3,ARPC2,CDH1	ACTB,EEF1A1,UBC,UBL4A	ACTB,EEF1A1,RXRA,THRB
ANAPC2,CDC20,SGOL2	ARPC3,ARPC2,CORO1B	ACTB,EEF1A1,UBC,UBQLN1	ACTB,EEF1A1,RXRA,TMEM37
ANAPC2,CDC20,TACC3	ARPC3,RPS4X,RUVBL2	ACTB,EEF1A1,UBC,UBQLN2	ACTB,EEF1A1,RXRA,TOMM40L
ANAPC2,CDC20,TAS2R13	ARPC3,RPS4X,TAF1	ACTB,EEF1A1,UBC,UBR2	ACTB,EEF1A1,RXRA,TP53INP2
ANAPC2,CDC20,TOP2A	ARPC3,RPS4X,UBC,RPLP1	ACTB,EEF1A1,UBC,UCK2	ACTB,EEF1A1,RXRA,TRIM24
ANAPC2,CDC20,YARS2	ARPC4,ARPC3,RPS4X	ACTB,EEF1A1,UBC,UGDH	ACTB,EEF1A1,RXRA,TRIM48
ANAPC2,CDC20,ZBTB33	ARR3,UBC,RPL24	ACTB,EEF1A1,UBC,UNG	ACTB,EEF1A1,RXRA,TTK
ANAPC2,CDC20,ZWILCH	ARR3,UBC,RPLP1,RPL10A	ACTB,EEF1A1,UBC,UQCRC1	ACTB,EEF1A1,RXRA,VDR
ANAPC2,CDC20,ZWINT	ARR3,UBC,RPLP1,RPL12	ACTB,EEF1A1,UBC,UQCRC2	ACTB,EEF1A1,RXRA,ZGPAT
ANAPC2,EP300,HP	ARR3,UBC,RPLP1,RPS29	ACTB,EEF1A1,UBC,USP1	ACTB,EEF1A1,RXRA,ZNHIT3
ANAPC5,CDC20,APC	ARR3,UBC,RPLP1,RPS6	ACTB,EEF1A1,UBC,USP14	ACTB,EEF1A1,SMARCA4
ANAPC5,CDC20,ASPM	ARRB2,UBC,RPLP1,RPL34	ACTB,EEF1A1,UBC,USP15	ACTB,EEF1A1,SMARCB1
ANAPC5,CDC20,AURKB	ARRB2,UBC,RPLP1,RPL37A	ACTB,EEF1A1,UBC,USP16	ACTB,EEF1A1,SRRM1,NXF1
ANAPC5,CDC20,BTRC	ARRB2,UBC,RPLP1,RPS24	ACTB,EEF1A1,UBC,USP2	ACTB,EEF1A1,SRRM1,PCBP2
ANAPC5,CDC20,CASC5	AR,UBC,CXCR4	ACTB,EEF1A1,UBC,USP28	ACTB,EEF1A1,SRRM1,POLR2F
ANAPC5,CDC20,CCNA2	AR,UBC,RPL24	ACTB,EEF1A1,UBC,USP3	ACTB,EEF1A1,SRRM1,PTBP1
ANAPC5,CDC20,CDCA8	AR,UBC,RPLP1,RPL10A	ACTB,EEF1A1,UBC,USP4	ACTB,EEF1A1,SRRM1,RBM5
ANAPC5,CDC20,CDKN1A	AR,UBC,RPLP1,RPL12	ACTB,EEF1A1,UBC,USP6	ACTB,EEF1A1,SRRM2,TERF2
ANAPC5,CDC20,CDKN3	AR,UBC,RPLP1,RPS29	ACTB,EEF1A1,UBC,UTRN	ACTB,EEF1A1,SRRM2,TJP2
ANAPC5,CDC20,CENPA	AR,UBC,RPLP1,RPS6	ACTB,EEF1A1,UBC,VDAC2	ACTB,EEF1A1,SRRM2,TRIM26
ANAPC5,CDC20,CENPF	ARV1,UBC,RPL24	ACTB,EEF1A1,UBC,VDAC3	ACTB,EEF1A1,SRRM2,USP42
ANAPC5,CDC20,CEP55	ARV1,UBC,RPLP1,RPL10A	ACTB,EEF1A1,UBC,VLDLR	ACTB,EEF1A1,SRRM2,VCP
ANAPC5,CDC20,CHD2	ARV1,UBC,RPLP1,RPL12	ACTB,EEF1A1,UBC,VPS26A	ACTB,EEF1A1,SSR1,NUP54
ANAPC5,CDC20,CKAP5	ARV1,UBC,RPLP1,RPL37A	ACTB,EEF1A1,UBC,VPS28	ACTB,EEF1A1,SSR1,RPL35
ANAPC5,CDC20,CKS1B	ARV1,UBC,RPLP1,RPS29	ACTB,EEF1A1,UBC,VPS35	ACTB,EEF1A1,SSR1,RPL4
ANAPC5,CDC20,CKS2	ARV1,UBC,RPLP1,RPS6	ACTB,EEF1A1,UBC,VPS36	ACTB,EEF1A1,SSR1,RPN1
ANAPC5,CDC20,CLASP2	ASB2,UBC,RPL24	ACTB,EEF1A1,UBC,WBP2	ACTB,EEF1A1,SSR1,SEC61G
ANAPC5,CDC20,CUL1	ASB2,UBC,RPLP1,RPL10A	ACTB,EEF1A1,UBC,WDR20	ACTB,EEF1A1,SSR1,SPCS2
ANAPC5,CDC20,FBXO5	ASB2,UBC,RPLP1,RPL12	ACTB,EEF1A1,UBC,WDR26	ACTB,EEF1A1,SSR1,SRP19
ANAPC5,CDC20,FBXW5	ASB2,UBC,RPLP1,RPL37A	ACTB,EEF1A1,UBC,WDR5	ACTB,EEF1A1,SSR1,SRP72
ANAPC5,CDC20,HDAC1	ASB2,UBC,RPLP1,RPS29	ACTB,EEF1A1,UBC,WDR77	ACTB,EEF1A1,SSR1,SRPR
ANAPC5,CDC20,HDAC2	ASB2,UBC,RPLP1,RPS6	ACTB,EEF1A1,UBC,WEE1	ACTB,EEF1A1,SSR1,SSR2
ANAPC5,CDC20,HSF1	ASB3,S100A8,S100A12	ACTB,EEF1A1,UBC,WFS1	ACTB,EEF1A1,SSR1,SSR3
ANAPC5,CDC20,HSF2	ASCC2,RPLP1,RPS27,UBC	ACTB,EEF1A1,UBC,WNK1	ACTB,EEF1A1,SSR1,SSR4
ANAPC5,CDC20,ID1	ASCL2,CALM2,S100A6	ACTB,EEF1A1,UBC,WRNIP1	ACTB,EEF1A1,SSR1,TRAM1
ANAPC5,CDC20,INCENP	ASF1A,HIST3H3,UBC,RPLP1	ACTB,EEF1A1,UBC,WWP1	ACTB,EEF1A1,SUMO2,HSF2
ANAPC5,CDC20,KIF20A	ASF1B,HIST3H3,UBC,RPLP1	ACTB,EEF1A1,UBC,WWP2	ACTB,EEF1A1,SUMO2,LEF1
ANAPC5,CDC20,KIF2C	ASH2L,HIST3H3,HSPA8	ACTB,EEF1A1,UBC,XPO1	ACTB,EEF1A1,SUMO2,MAF1
ANAPC5,CDC20,KIF4A	ASH2L,HIST3H3,UBC,RPLP1	ACTB,EEF1A1,UBC,XRCC4	ACTB,EEF1A1,SUMO2,RANGAP1
ANAPC5,CDC20,KIFC1	ASMTL,UBC,RPL24	ACTB,EEF1A1,UBC,XRCC5	ACTB,EEF1A1,SUMO2,SAE1
ANAPC5,CDC20,KNTC1	ASMTL,UBC,RPLP1,RPL10A	ACTB,EEF1A1,UBC,YARS	ACTB,EEF1A1,SUMO2,SUPT16H
ANAPC5,CDC20,KPNA2	ASMTL,UBC,RPLP1,RPL12	ACTB,EEF1A1,UBC,YOD1	ACTB,EEF1A1,SUMO2,TEX10
ANAPC5,CDC20,KRT33A	ASMTL,UBC,RPLP1,RPL37A	ACTB,EEF1A1,UBC,YRDC	ACTB,EEF1A1,SUMO2,TOP2B
ANAPC5,CDC20,KRTAP9-3	ASMTL,UBC,RPLP1,RPS29	ACTB,EEF1A1,UBC,YTHDC1	ACTB,EEF1A1,SUMO2,TRIM28
ANAPC5,CDC20,MAD1L1	ASMTL,UBC,RPLP1,RPS6	ACTB,EEF1A1,UBC,YY1	ACTB,EEF1A1,SUMO2,ZBED1
ANAPC5,CDC20,MAD2L1	ASNS,UBC,RPLP1,RPL10A	ACTB,EEF1A1,UBC,ZBTB7B	ACTB,EEF1A1,SUMO2,ZMAT3
ANAPC5,CDC20,MAD2L2	ASNS,UBC,RPLP1,RPL12	ACTB,EEF1A1,UBC,ZIC2	ACTB,EEF1A1,SUMO2,ZMYM4
ANAPC5,CDC20,MAPRE1	ASNS,UBC,RPLP1,RPL34	ACTB,EEF1A1,UBC,ZNF200	ACTB,EEF1A1,TAF7
ANAPC5,CDC20,MIS12	ASNS,UBC,RPLP1,RPL37A	ACTB,EEF1A1,UBC,ZRANB1	ACTB,EEF1A1,TK1
ANAPC5,CDC20,MKI67	ASNS,UBC,RPLP1,RPS24	ACTB,EEF1A1,UBC,ZSWIM2	ACTB,EEF1A1,UBC
ANAPC5,CDC20,NDE1	ASNS,UBC,RPLP1,RPS29	ACTB,EEF1A1,UBC,ZW10	ACTB,EEF1A1,UBC,ABCA1
ANAPC5,CDC20,NDEL1	ASNS,UBC,RPLP1,RPS6	ACTB,EEF1A1,YWHAQ	ACTB,EEF1A1,UBC,ANAPC11
ANAPC5,CDC20,NEK2	ASPSCR1,UBC,RPL24	ACTB,EEF1A1,YWHAQ,AKT1	ACTB,EEF1A1,UBC,ANAPC7
ANAPC5,CDC20,NUDC	ASPSCR1,UBC,RPLP1,RPL10A	ACTB,EEF1A1,YWHAQ,AKT1S1	ACTB,EEF1A1,UBC,APOBEC3G
ANAPC5,CDC20,NUP43	ASPSCR1,UBC,RPLP1,RPL12	ACTB,EEF1A1,YWHAQ,BAD	ACTB,EEF1A1,UBC,ATXN3
ANAPC5,CDC20,PAFAH1B1	ASPSCR1,UBC,RPLP1,RPS29	ACTB,EEF1A1,YWHAQ,BRAF	ACTB,EEF1A1,UBC,BIRC6
ANAPC5,CDC20,PPP1CC	ASPSCR1,UBC,RPLP1,RPS6	ACTB,EEF1A1,YWHAQ,CABIN1	ACTB,EEF1A1,UBC,BRCA1
ANAPC5,CDC20,PRC1	ATAD2,HIST3H3,UBC,RPLP1	ACTB,EEF1A1,YWHAQ,CDC25B	ACTB,EEF1A1,UBC,BRCA2
ANAPC5,CDC20,PSMB2	ATF3,UBC,CXCR4	ACTB,EEF1A1,YWHAQ,CDC25C	ACTB,EEF1A1,UBC,BUB3
ANAPC5,CDC20,PSMD14	ATF3,UBC,RPL24	ACTB,EEF1A1,YWHAQ,CRTC2	ACTB,EEF1A1,UBC,CCDC50
ANAPC5,CDC20,RACGAP1	ATF3,UBC,RPLP1,RPL10A	ACTB,EEF1A1,YWHAQ,CSNK1G1	ACTB,EEF1A1,UBC,CDC16
ANAPC5,CDC20,RANGAP1	ATF3,UBC,RPLP1,RPL12	ACTB,EEF1A1,YWHAQ,CSNK1G2	ACTB,EEF1A1,UBC,CDC23
ANAPC5,CDC20,RASSF1	ATF3,UBC,RPLP1,RPL37A	ACTB,EEF1A1,YWHAQ,CSNK1G3	ACTB,EEF1A1,UBC,COPS5
ANAPC5,CDC20,RCC2	ATF3,UBC,RPLP1,RPS29	ACTB,EEF1A1,YWHAQ,HAX1	ACTB,EEF1A1,UBC,CRY2
ANAPC5,CDC20,SGOL2	ATF3,UBC,RPLP1,RPS6	ACTB,EEF1A1,YWHAQ,HDAC4	ACTB,EEF1A1,UBC,CUL2
ANAPC5,CDC20,TACC3	ATF4,UBC,RPLP1,RPL10A	ACTB,EEF1A1,YWHAQ,HRAS	ACTB,EEF1A1,UBC,CXCR4
ANAPC5,CDC20,TAS2R13	ATF4,UBC,RPLP1,RPL12	ACTB,EEF1A1,YWHAQ,HSPA8	ACTB,EEF1A1,UBC,DAZAP2
ANAPC5,CDC20,TOP2A	ATF4,UBC,RPLP1,RPL34	ACTB,EEF1A1,YWHAQ,ING1	ACTB,EEF1A1,UBC,DDX58
ANAPC5,CDC20,YARS2	ATF4,UBC,RPLP1,RPS24	ACTB,EEF1A1,YWHAQ,KCNK15	ACTB,EEF1A1,UBC,DHX9
ANAPC5,CDC20,ZBTB33	ATF4,UBC,RPLP1,RPS29	ACTB,EEF1A1,YWHAQ,KCNK3	ACTB,EEF1A1,UBC,DLGAP4
ANAPC5,CDC20,ZWILCH	ATF4,UBC,RPLP1,RPS6	ACTB,EEF1A1,YWHAQ,KCNK9	ACTB,EEF1A1,UBC,DLL1
ANAPC5,CDC20,ZWINT	ATF4,UBC,UBE2D3	ACTB,EEF1A1,YWHAQ,KIF5B	ACTB,EEF1A1,UBC,EPN1
ANAPC5,EP300,HP	ATF5,UBC,RPL24	ACTB,EEF1A1,YWHAQ,KLC3	ACTB,EEF1A1,UBC,EPS15
ANAPC7,CDC20,ANAPC1	ATF5,UBC,RPLP1,RPL10A	ACTB,EEF1A1,YWHAQ,KRT18	ACTB,EEF1A1,UBC,ERBB2IP
ANAPC7,CDC20,ANAPC10	ATF5,UBC,RPLP1,RPL12	ACTB,EEF1A1,YWHAQ,KSR1	ACTB,EEF1A1,UBC,FAF1
ANAPC7,CDC20,ANAPC11	ATF5,UBC,RPLP1,RPS29	ACTB,EEF1A1,YWHAQ,LARP1	ACTB,EEF1A1,UBC,FANCA
ANAPC7,CDC20,ANAPC13	ATF5,UBC,RPLP1,RPS6	ACTB,EEF1A1,YWHAQ,LYST	ACTB,EEF1A1,UBC,FANCG
ANAPC7,CDC20,ANAPC2	ATF6,UBC,RPL24	ACTB,EEF1A1,YWHAQ,MAGOH	ACTB,EEF1A1,UBC,FANCL
ANAPC7,CDC20,ANAPC4	ATF6,UBC,RPLP1,RPL10A	ACTB,EEF1A1,YWHAQ,MAPK3	ACTB,EEF1A1,UBC,FBP1
ANAPC7,CDC20,APC	ATF6,UBC,RPLP1,RPL12	ACTB,EEF1A1,YWHAQ,MDM4	ACTB,EEF1A1,UBC,FBXL3
ANAPC7,CDC20,ASPM	ATF6,UBC,RPLP1,RPL37A	ACTB,EEF1A1,YWHAQ,MEF2D	ACTB,EEF1A1,UBC,FZR1
ANAPC7,CDC20,AURKB	ATF6,UBC,RPLP1,RPS24	ACTB,EEF1A1,YWHAQ,MST1R	ACTB,EEF1A1,UBC,GNAS
ANAPC7,CDC20,BTRC	ATF6,UBC,RPLP1,RPS29	ACTB,EEF1A1,YWHAQ,NFATC1	ACTB,EEF1A1,UBC,HIF3A
ANAPC7,CDC20,BUB3	ATF6,UBC,RPLP1,RPS6	ACTB,EEF1A1,YWHAQ,NFATC2	ACTB,EEF1A1,UBC,HIST2H2BE
ANAPC7,CDC20,CASC5	ATF6,UBC,TAX1BP1	ACTB,EEF1A1,YWHAQ,NFATC4	ACTB,EEF1A1,UBC,HLA-A
ANAPC7,CDC20,CCNA2	ATF7IP,RPS3A,UBC	ACTB,EEF1A1,YWHAQ,NIF3L1	ACTB,EEF1A1,UBC,INPP5D
ANAPC7,CDC20,CDCA8	ATM,UBC,RPL24	ACTB,EEF1A1,YWHAQ,NRAS	ACTB,EEF1A1,UBC,IRAK1
ANAPC7,CDC20,CDKN1A	ATM,UBC,RPLP1,RPL10A	ACTB,EEF1A1,YWHAQ,PIN1	ACTB,EEF1A1,UBC,ITCH
ANAPC7,CDC20,CDKN3	ATM,UBC,RPLP1,RPL12	ACTB,EEF1A1,YWHAQ,PPP2R2A	ACTB,EEF1A1,UBC,MAP3K7
ANAPC7,CDC20,CENPA	ATM,UBC,RPLP1,RPL37A	ACTB,EEF1A1,YWHAQ,PRKCA	ACTB,EEF1A1,UBC,MCL1
ANAPC7,CDC20,CENPF	ATM,UBC,RPLP1,RPS29	ACTB,EEF1A1,YWHAQ,RAN	ACTB,EEF1A1,UBC,MDC1
ANAPC7,CDC20,CEP55	ATM,UBC,RPLP1,RPS6	ACTB,EEF1A1,YWHAQ,RELA	ACTB,EEF1A1,UBC,MDM2
ANAPC7,CDC20,CHD2	ATP1A1,UBC,RPLP1,RPL10A	ACTB,EEF1A1,YWHAQ,SLC8A3	ACTB,EEF1A1,UBC,MYLIP
ANAPC7,CDC20,CKAP5	ATP1A1,UBC,RPLP1,RPL12	ACTB,EEF1A1,YWHAQ,TBC1D4	ACTB,EEF1A1,UBC,NEDD4
ANAPC7,CDC20,CKS1B	ATP1A1,UBC,RPLP1,RPL34	ACTB,EEF1A1,YWHAQ,TSC1	ACTB,EEF1A1,UBC,NEDD4L
ANAPC7,CDC20,CKS2	ATP1A1,UBC,RPLP1,RPL37A	ACTB,EEF1A1,YWHAQ,TSC2	ACTB,EEF1A1,UBC,NFE2L1
ANAPC7,CDC20,CLASP2	ATP1A1,UBC,RPLP1,RPS24	ACTB,EEF1A1,YWHAQ,USP8	ACTB,EEF1A1,UBC,NFE2L2
ANAPC7,CDC20,CUL1	ATP1A1,UBC,RPLP1,RPS29	ACTB,EEF1A1,YWHAQ,YAP1	ACTB,EEF1A1,UBC,NTRK1
ANAPC7,CDC20,FBXO5	ATP1A1,UBC,RPLP1,RPS6	ACTB,EEF1A1,YWHAQ,YWHAB	ACTB,EEF1A1,UBC,NUMB
ANAPC7,CDC20,FBXW5	ATP1A1,UBC,UBE2D3	ACTB,EEF1A1,YWHAQ,YWHAE	ACTB,EEF1A1,UBC,PARD3
ANAPC7,CDC20,HDAC1	ATP1B1,UBC,RPL24	ACTB,EEF1A1,YWHAQ,YWHAH	ACTB,EEF1A1,UBC,PARK2
ANAPC7,CDC20,HDAC2	ATP1B1,UBC,RPLP1,RPL10A	ACTB,EEF1A1,YWHAQ,YWHAZ	ACTB,EEF1A1,UBC,PCNA
ANAPC7,CDC20,HSF1	ATP1B1,UBC,RPLP1,RPL12	ACTB,ETS1,RPS11,RPL38	ACTB,EEF1A1,UBC,PELI1
ANAPC7,CDC20,HSF2	ATP1B1,UBC,RPLP1,RPL37A	ACTB,MYC,RPS25	ACTB,EEF1A1,UBC,PJA1
ANAPC7,CDC20,ID1	ATP1B1,UBC,RPLP1,RPS29	ACTB,POLR2A,CTDSP1	ACTB,EEF1A1,UBC,PJA2
ANAPC7,CDC20,INCENP	ATP1B1,UBC,RPLP1,RPS6	ACTB,POLR2A,POLR2B	ACTB,EEF1A1,UBC,PLAA
ANAPC7,CDC20,KIF20A	ATP2A2,UBC,RPL24	ACTB,POLR2A,POLR2H	ACTB,EEF1A1,UBC,POLH
ANAPC7,CDC20,KIF2C	ATP2A2,UBC,RPLP1,RPL10A	ACTB,POLR2A,POLR2I	ACTB,EEF1A1,UBC,PPP2CA
ANAPC7,CDC20,KIF4A	ATP2A2,UBC,RPLP1,RPL12	ACTB,POLR2A,POLR3K	ACTB,EEF1A1,UBC,PSMB10
ANAPC7,CDC20,KIFC1	ATP2A2,UBC,RPLP1,RPL37A	ACTB,POLR2A,SAFB	ACTB,EEF1A1,UBC,PSMB2
ANAPC7,CDC20,KNTC1	ATP2A2,UBC,RPLP1,RPS29	ACTB,POLR2A,SMARCC1	ACTB,EEF1A1,UBC,PSMB5
ANAPC7,CDC20,KPNA2	ATP2A2,UBC,RPLP1,RPS6	ACTB,POLR2A,SND1	ACTB,EEF1A1,UBC,PSMC6
ANAPC7,CDC20,KRT33A	ATP2B4,CALM2,S100A6	ACTB,POLR2A,SUB1	ACTB,EEF1A1,UBC,PSMD12
ANAPC7,CDC20,KRTAP9-3	ATP5A1,UBC,RPLP1,RPL10A	ACTB,POLR2A,TCEA1	ACTB,EEF1A1,UBC,PSMD13
ANAPC7,CDC20,MAD1L1	ATP5A1,UBC,RPLP1,RPL12	ACTB,POLR2A,WAC	ACTB,EEF1A1,UBC,PSMD14
ANAPC7,CDC20,MAD2L1	ATP5A1,UBC,RPLP1,RPL34	ACTB,POLR2A,XAB2	ACTB,EEF1A1,UBC,PSMD4
ANAPC7,CDC20,MAD2L2	ATP5A1,UBC,RPLP1,RPS24	ACTB,POLR2A,ZNRD1	ACTB,EEF1A1,UBC,PSME1
ANAPC7,CDC20,MAPRE1	ATP5A1,UBC,RPLP1,RPS29	ACTB,RAB8B,TES	ACTB,EEF1A1,UBC,PSME4
ANAPC7,CDC20,MIS12	ATP5A1,UBC,RPLP1,RPS6	ACTB,RAB8B,TUBG1	ACTB,EEF1A1,UBC,PTEN
ANAPC7,CDC20,MKI67	ATP5B,UBC,RPLP1,RPL10A	ACTG1,ACTB,EEF1A1,APLP1	ACTB,EEF1A1,UBC,PTTG1
ANAPC7,CDC20,NDE1	ATP5B,UBC,RPLP1,RPL12	ACTG1,ACTB,EEF1A1,CCL18	ACTB,EEF1A1,UBC,RAD23B
ANAPC7,CDC20,NDEL1	ATP5B,UBC,RPLP1,RPL34	ACTG1,ACTB,EEF1A1,CSRP2	ACTB,EEF1A1,UBC,RASSF1
ANAPC7,CDC20,NEK2	ATP5B,UBC,RPLP1,RPL37A	ACTG1,ACTB,EEF1A1,DUSP7	ACTB,EEF1A1,UBC,RBCK1
ANAPC7,CDC20,NUDC	ATP5B,UBC,RPLP1,RPS24	ACTG1,ACTB,EEF1A1,LAMA4	ACTB,EEF1A1,UBC,RFWD2
ANAPC7,CDC20,NUP43	ATP5B,UBC,RPLP1,RPS29	ACTG1,ACTB,EEF1A1,MLLT3	ACTB,EEF1A1,UBC,RHOA
ANAPC7,CDC20,PAFAH1B1	ATP5B,UBC,RPLP1,RPS6	ACTG1,ACTB,EEF1A1,NFKB1	ACTB,EEF1A1,UBC,RNF11
ANAPC7,CDC20,PPP1CC	ATP5B,UBC,UBE2D3	ACTG1,ACTB,EEF1A1,NR4A1	ACTB,EEF1A1,UBC,RNF5
ANAPC7,CDC20,PRC1	ATP5C1,UBC,RPL24	ACTG1,ACTB,EEF1A1,PAEP	ACTB,EEF1A1,UBC,RPL24
ANAPC7,CDC20,PSMB2	ATP5C1,UBC,RPLP1,RPL10A	ACTG1,ACTB,EEF1A1,RPLP1,RPL10A	ACTB,EEF1A1,UBC,S100A10
ANAPC7,CDC20,PSMB5	ATP5C1,UBC,RPLP1,RPL12	ACTG1,ACTB,EEF1A1,RPLP1,RPL12	ACTB,EEF1A1,UBC,SCNN1B
ANAPC7,CDC20,PSMC5	ATP5C1,UBC,RPLP1,RPL37A	ACTG1,ACTB,EEF1A1,RPLP1,RPLP2	ACTB,EEF1A1,UBC,SFPQ
ANAPC7,CDC20,PSMD13	ATP5C1,UBC,RPLP1,RPS24	ACTG1,ACTB,EEF1A1,RPLP1,RPS10	ACTB,EEF1A1,UBC,SH3KBP1
ANAPC7,CDC20,PSMD14	ATP5C1,UBC,RPLP1,RPS29	ACTG1,ACTB,EEF1A1,RPLP1,RPS27	ACTB,EEF1A1,UBC,SIAH1
ANAPC7,CDC20,PSMD2	ATP5C1,UBC,RPLP1,RPS6	ACTG1,ACTB,EEF1A1,RPLP1,RPS29	ACTB,EEF1A1,UBC,SKI
ANAPC7,CDC20,RACGAP1	ATP5C1,UBC,TAX1BP1	ACTG1,ACTB,EEF1A1,RPLP1,RPS6	ACTB,EEF1A1,UBC,SMURF1
ANAPC7,CDC20,RANGAP1	ATP5F1,UBC,RPL24	ACTG1,ACTB,EEF1A1,SULT1E1	ACTB,EEF1A1,UBC,SPG20
ANAPC7,CDC20,RASSF1	ATP5F1,UBC,RPLP1,RPL10A	ACTG1,ACTB,EEF1A1,SUV420H2	ACTB,EEF1A1,UBC,SPRY2
ANAPC7,CDC20,RCC2	ATP5F1,UBC,RPLP1,RPL12	ACTG1,ACTB,EEF1A1,TMPRSS3	ACTB,EEF1A1,UBC,SREBF1
ANAPC7,CDC20,SGOL2	ATP5F1,UBC,RPLP1,RPL37A	ACTG1,ACTB,EEF1A1,TPT1,STEAP3	ACTB,EEF1A1,UBC,STAM
ANAPC7,CDC20,TACC3	ATP5F1,UBC,RPLP1,RPS24	ACTG1,ACTB,EEF1A1,ZCCHC10	ACTB,EEF1A1,UBC,TAX1BP1
ANAPC7,CDC20,TAS2R13	ATP5F1,UBC,RPLP1,RPS29	ACTG1,ACTB,RAC2,ARHGAP15	ACTB,EEF1A1,UBC,TGFBR1
ANAPC7,CDC20,TOP2A	ATP5F1,UBC,RPLP1,RPS6	ACTG1,ACTB,RAC2,ARHGEF18	ACTB,EEF1A1,UBC,TGFBR2
ANAPC7,CDC20,UBA52	ATP5F1,UBC,TAX1BP1	ACTG1,ACTB,RAC2,ARHGEF2	ACTB,EEF1A1,UBC,TKT
ANAPC7,CDC20,UBE2C	ATP5J2,RPLP1,RPL23	ACTG1,ACTB,RAC2,ARHGEF6	ACTB,EEF1A1,UBC,TOM1
ANAPC7,CDC20,YARS2	ATP5J2,RPLP1,RPL31	ACTG1,ACTB,RAC2,DOCK2	ACTB,EEF1A1,UBC,TOP2A
ANAPC7,CDC20,ZBTB33	ATP5J2,RPLP1,RPS27,UBC	ACTG1,ACTB,RAC2,HCLS1	ACTB,EEF1A1,UBC,TP73
ANAPC7,CDC20,ZWILCH	ATP5L,UBC,RPLP1,RPL10A	ACTG1,ACTB,RAC2,PLCG2	ACTB,EEF1A1,UBC,TPP2
ANAPC7,CDC20,ZWINT	ATP5L,UBC,RPLP1,RPL12	ACTG1,ACTB,RAC2,RHOG	ACTB,EEF1A1,UBC,TRIM32
ANAPC7,EP300,HP	ATP5L,UBC,RPLP1,RPL34	ACTG1,DYNLL1,DNMT1	ACTB,EEF1A1,UBC,TRIM33
ANG,CEBPB,OLR1	ATP5L,UBC,RPLP1,RPL37A	ACTG1,DYNLL1,DYNC1H1	ACTB,EEF1A1,UBC,TUBB
ANG,CEBPB,PI3	ATP5L,UBC,RPLP1,RPS24	ACTG1,DYNLL1,DYNLT1	ACTB,EEF1A1,UBC,UBE2C
ANG,CEBPB,SLPI	ATP5L,UBC,RPLP1,RPS29	ACTG1,DYNLL1,MYO5A	ACTB,EEF1A1,UBC,UBE2D1
ANG,EP300,HP	ATP5L,UBC,RPLP1,RPS6	ACTG1,DYNLL1,PAK1	ACTB,EEF1A1,UBC,UBE2D2
ANKMY2,EP300,HP	ATP5L,UBC,UBE2D3	ACTG1,DYNLL1,TRAF3IP3	ACTB,EEF1A1,UBC,UBE2E1
ANKRD1,CAMKK2,MYL9	ATP5L,UBC,UQCRC2	ACTG1,GNAI2,ADCY1	ACTB,EEF1A1,UBC,UBE2N
ANKRD1,JUN,MMP9	ATP5L,UBC,YBX1	ACTG1,GNAI2,ADCY2	ACTB,EEF1A1,UBC,UBE2T
ANKS1A,BUB1,CDC20	ATP5O,UBC,BUB3	ACTG1,GNAI2,ADCY5	ACTB,EEF1A1,UBC,UBE2V2
ANKS1A,MAPK3,MMP9	ATP5O,UBC,CDC16	ACTG1,GNAI2,ADCY6	ACTB,EEF1A1,UBC,UBE3A
ANKS4B,HNF4A,HP	ATP5O,UBC,DDX58	ACTG1,GNAI2,ADCY8	ACTB,EEF1A1,UBC,UBE3C
ANLN,CCNA2,CDC20	ATP5O,UBC,ERBB2IP	ACTG1,GNAI2,ADCY9	ACTB,EEF1A1,UBC,UBL4A
ANLN,CCNA2,CDCA5	ATP5O,UBC,FAF1	ACTG1,GNAI2,AGTR2	ACTB,EEF1A1,UBC,UBQLN1
ANLN,CCNA2,TYMS	ATP5O,UBC,FBXL3	ACTG1,GNAI2,CAV1	ACTB,EEF1A1,UBC,UBQLN2
ANLN,CEBPB,OLR1	ATP5O,UBC,GNAS	ACTG1,GNAI2,CDC42	ACTB,EEF1A1,UBC,UBR2
ANLN,CEBPB,SLPI	ATP5O,UBC,HIST2H2BE	ACTG1,GNAI2,CXCL12	ACTB,EEF1A1,UBC,UCHL1
ANXA1,EP300,HP	ATP5O,UBC,JAK2	ACTG1,GNAI2,CXCL9	ACTB,EEF1A1,UBC,UCHL3
ANXA1,F2RL1,CTSG	ATP5O,UBC,MAP3K7	ACTG1,GNAI2,DRD2	ACTB,EEF1A1,UBC,UCK2
ANXA1,JUN,MMP9	ATP5O,UBC,MYLIP	ACTG1,GNAI2,DRD3	ACTB,EEF1A1,UBC,UGDH
ANXA1,TTK,CDC20	ATP5O,UBC,NCOA3	ACTG1,GNAI2,EDN1	ACTB,EEF1A1,UBC,UHRF2
ANXA11,PLSCR1,DAZAP2	ATP5O,UBC,NFE2L2	ACTG1,GNAI2,EDNRB	ACTB,EEF1A1,UBC,UNG
ANXA11,PLSCR1,SLPI	ATP5O,UBC,PCNA	ACTG1,GNAI2,EYA1	ACTB,EEF1A1,UBC,UQCRC1
ANXA2,CALM1,LTF	ATP5O,UBC,PELI1	ACTG1,GNAI2,EYA2	ACTB,EEF1A1,UBC,UQCRC2
ANXA2,CEACAM1,CEACAM8	ATP5O,UBC,PJA1	ACTG1,GNAI2,GNA14	ACTB,EEF1A1,UBC,USP1
ANXA2,CEACAM1,CEACAM8,CEACAM6	ATP5O,UBC,PJA2	ACTG1,GNAI2,GNAL	ACTB,EEF1A1,UBC,USP14
ANXA2,EP300,HP	ATP5O,UBC,PPP2CA	ACTG1,GNAI2,GNB3	ACTB,EEF1A1,UBC,USP15
ANXA2,JUN,MMP9	ATP5O,UBC,PSMB2	ACTG1,GNAI2,GNB5	ACTB,EEF1A1,UBC,USP16
ANXA2,TTK,CDC20	ATP5O,UBC,PSMC6	ACTG1,GNAI2,GNG12	ACTB,EEF1A1,UBC,USP2
ANXA9,HNF4A,HP	ATP5O,UBC,PSMD14	ACTG1,GNAI2,GNG13	ACTB,EEF1A1,UBC,USP25
AOX1,ABCA1,FADD	ATP5O,UBC,PSME4	ACTG1,GNAI2,GNG3	ACTB,EEF1A1,UBC,USP28
AP1B1,BUB1,CDC20	ATP5O,UBC,PTTG1	ACTG1,GNAI2,GNG4	ACTB,EEF1A1,UBC,USP3
AP1B1,SPI1,CAMP	ATP5O,UBC,RAN	ACTG1,GNAI2,GNGT1	ACTB,EEF1A1,UBC,USP4
AP4S1,EP300,HP	ATP5O,UBC,RNF11	ACTG1,GNAI2,GPSM2	ACTB,EEF1A1,UBC,USP6
APBA1,LIN7A,ABCA1	ATP5O,UBC,RPLP1,RPL34	ACTG1,GNAI2,HRH3	ACTB,EEF1A1,UBC,UTRN
APBA2,LRP1,LTF	ATP5O,UBC,RPLP1,RPS24	ACTG1,GNAI2,HTR1A	ACTB,EEF1A1,UBC,VDAC1
APBB1,LRP1,LTF	ATP5O,UBC,STAT1	ACTG1,GNAI2,HTR1B	ACTB,EEF1A1,UBC,VDAC2
APBB3,APP,F5	ATP5O,UBC,TGFBR2	ACTG1,GNAI2,HTR1F	ACTB,EEF1A1,UBC,VDAC3
APC,CDC20,ANAPC1	ATP5O,UBC,TPP2	ACTG1,GNAI2,IGF1R	ACTB,EEF1A1,UBC,VLDLR
APC,CDC20,ANAPC10	ATP5O,UBC,UBE2D1	ACTG1,GNAI2,LHCGR	ACTB,EEF1A1,UBC,VPS26A
APC,CDC20,ANAPC11	ATP5O,UBC,UBE2D2	ACTG1,GNAI2,MDFI	ACTB,EEF1A1,UBC,VPS28
APC,CDC20,ANAPC13	ATP5O,UBC,UBE2N	ACTG1,GNAI2,MTNR1A	ACTB,EEF1A1,UBC,VPS35
APC,CDC20,ANAPC2	ATP5O,UBC,UBE3A	ACTG1,GNAI2,NGB	ACTB,EEF1A1,UBC,VPS36
APC,CDC20,ANAPC4	ATP5O,UBC,UBQLN2	ACTG1,GNAI2,NPBWR1	ACTB,EEF1A1,UBC,WBP2
APC,CDC20,ANAPC7	ATP5O,UBC,UCHL3	ACTG1,GNAI2,NPBWR2	ACTB,EEF1A1,UBC,WDR20
APC,CDC20,ASPM	ATP5O,UBC,USP1	ACTG1,GNAI2,OPRD1	ACTB,EEF1A1,UBC,WDR26
APC,CDC20,AURKB	ATP5O,UBC,USP15	ACTG1,GNAI2,OPRM1	ACTB,EEF1A1,UBC,WDR5
APC,CDC20,CASC5	ATP5O,UBC,USP16	ACTG1,GNAI2,P2RY4	ACTB,EEF1A1,UBC,WDR77
APC,CDC20,CCNA2	ATP5O,UBC,USP3	ACTG1,GNAI2,PDE3A	ACTB,EEF1A1,UBC,WEE1
APC,CDC20,CDC16	ATP5O,UBC,USP8	ACTG1,GNAI2,PDE4D	ACTB,EEF1A1,UBC,WFS1
APC,CDC20,CDC23	ATP5O,UBC,UTRN	ACTG1,GNAI2,PENK	ACTB,EEF1A1,UBC,WNK1
APC,CDC20,CDC26	ATP5O,UBC,VCL	ACTG1,GNAI2,PIK3CA	ACTB,EEF1A1,UBC,WRNIP1
APC,CDC20,CDC27	ATP5O,UBC,VPS26A	ACTG1,GNAI2,PIK3R1	ACTB,EEF1A1,UBC,WWP1
APC,CDC20,CDCA8	ATP5O,UBC,WDR26	ACTG1,GNAI2,PIK3R3	ACTB,EEF1A1,UBC,WWP2
APC,CDC20,CDKN1A	ATP5O,UBC,XPO1	ACTG1,GNAI2,PIK3R5	ACTB,EEF1A1,UBC,XPO1
APC,CDC20,CDKN3	ATP5O,UBC,XRCC4	ACTG1,GNAI2,PLCB1	ACTB,EEF1A1,UBC,XRCC4
APC,CDC20,CDT1	ATP5O,UBC,YOD1	ACTG1,GNAI2,PTGER3	ACTB,EEF1A1,UBC,XRCC5
APC,CDC20,CENPA	ATP5O,UBC,YTHDC1	ACTG1,GNAI2,PYY	ACTB,EEF1A1,UBC,YARS
APC,CDC20,CENPF	ATP5O,UBC,YWHAG	ACTG1,GNAI2,RAPGEF3	ACTB,EEF1A1,UBC,YOD1
APC,CDC20,CEP55	ATP5O,UBC,ZNF200	ACTG1,GNAI2,RAPGEF4	ACTB,EEF1A1,UBC,YRDC
APC,CDC20,CHD2	ATP6AP1,UBC,RPLP1,RPL10A	ACTG1,GNAI2,RASD1	ACTB,EEF1A1,UBC,YTHDC1
APC,CDC20,CKAP5	ATP6AP1,UBC,RPLP1,RPL12	ACTG1,GNAI2,RGS1	ACTB,EEF1A1,UBC,YY1
APC,CDC20,CKS1B	ATP6AP1,UBC,RPLP1,RPL37A	ACTG1,GNAI2,RGS12	ACTB,EEF1A1,UBC,ZBTB7B
APC,CDC20,CKS2	ATP6AP1,UBC,RPLP1,RPS24	ACTG1,GNAI2,RGS16	ACTB,EEF1A1,UBC,ZIC2
APC,CDC20,CLASP2	ATP6AP1,UBC,RPLP1,RPS29	ACTG1,GNAI2,RGS4	ACTB,EEF1A1,UBC,ZNF200
APC,CDC20,EP300	ATP6AP1,UBC,RPLP1,RPS6	ACTG1,GNAI2,RGS5	ACTB,EEF1A1,UBC,ZRANB1
APC,CDC20,FBXO5	ATP6V0D1,UBC,RPLP1,RPL10A	ACTG1,GNAI2,RGS6	ACTB,EEF1A1,UBC,ZSWIM2
APC,CDC20,FBXW5	ATP6V0D1,UBC,RPLP1,RPL12	ACTG1,GNAI2,RGS7	ACTB,EEF1A1,UBC,ZW10
APC,CDC20,FZR1	ATP6V0D1,UBC,RPLP1,RPL34	ACTG1,RBX1,ANAPC13	ACTB,EEF1A1,YWHAQ
APC,CDC20,HDAC1	ATP6V0D1,UBC,RPLP1,RPS24	ACTG1,RBX1,ANAPC4	ACTB,EEF1A1,YWHAQ,AKT1
APC,CDC20,HDAC2	ATP6V0D1,UBC,RPLP1,RPS29	ACTG1,RBX1,ANAPC5	ACTB,EEF1A1,YWHAQ,AKT1S1
APC,CDC20,HSF1	ATP6V0D1,UBC,RPLP1,RPS6	ACTG1,RBX1,CDC16	ACTB,EEF1A1,YWHAQ,BAD
APC,CDC20,HSF2	ATP6V1F,ATP5O,UBC	ACTG1,RBX1,CDC26	ACTB,EEF1A1,YWHAQ,BRAF
APC,CDC20,ID1	ATXN1,DAZAP2,UBC	ACTG1,RBX1,CDKN1B	ACTB,EEF1A1,YWHAQ,CABIN1
APC,CDC20,INCENP	ATXN3,UBC,RPL24	ACTG1,RBX1,COMMD1	ACTB,EEF1A1,YWHAQ,CDC25B
APC,CDC20,KIF20A	ATXN3,UBC,RPLP1,RPL10A	ACTG1,RBX1,CRBN	ACTB,EEF1A1,YWHAQ,CDC25C
APC,CDC20,KIF2C	ATXN3,UBC,RPLP1,RPL12	ACTG1,RBX1,CREBBP	ACTB,EEF1A1,YWHAQ,CRTC2
APC,CDC20,KIF4A	ATXN3,UBC,RPLP1,RPL37A	ACTG1,RBX1,CUL2	ACTB,EEF1A1,YWHAQ,CSNK1G1
APC,CDC20,KIFC1	ATXN3,UBC,RPLP1,RPS29	ACTG1,RBX1,FBXO6	ACTB,EEF1A1,YWHAQ,CSNK1G2
APC,CDC20,KNTC1	ATXN3,UBC,RPLP1,RPS6	ACTG1,RBX1,JAK2	ACTB,EEF1A1,YWHAQ,CSNK1G3
APC,CDC20,KPNA2	AUP1,UBC,RPLP1,RPL10A	ACTG1,RBX1,KLHL22	ACTB,EEF1A1,YWHAQ,HAX1
APC,CDC20,KRT33A	AUP1,UBC,RPLP1,RPL12	ACTG1,RBX1,KLHL9	ACTB,EEF1A1,YWHAQ,HDAC4
APC,CDC20,KRTAP9-3	AUP1,UBC,RPLP1,RPL37A	ACTG1,RBX1,NOTCH1	ACTB,EEF1A1,YWHAQ,HRAS
APC,CDC20,MAD1L1	AUP1,UBC,RPLP1,RPS24	ACTG1,RBX1,PSMA3	ACTB,EEF1A1,YWHAQ,HSPA8
APC,CDC20,MAD2L2	AUP1,UBC,RPLP1,RPS29	ACTG1,RBX1,PSMA5	ACTB,EEF1A1,YWHAQ,ING1
APC,CDC20,MIS12	AUP1,UBC,RPLP1,RPS6	ACTG1,RBX1,PSMA6	ACTB,EEF1A1,YWHAQ,KCNK15
APC,CDC20,MKI67	AUP1,UBC,TAX1BP1	ACTG1,RBX1,PSMB10	ACTB,EEF1A1,YWHAQ,KCNK3
APC,CDC20,NDE1	AURKA,UBC,CXCR4	ACTG1,RBX1,PSMB2	ACTB,EEF1A1,YWHAQ,KCNK9
APC,CDC20,NDEL1	AURKA,UBC,RPL24	ACTG1,RBX1,PSMB4	ACTB,EEF1A1,YWHAQ,KIF5B
APC,CDC20,NEK2	AURKA,UBC,RPLP1,RPL10A	ACTG1,RBX1,PSMB6	ACTB,EEF1A1,YWHAQ,KLC3
APC,CDC20,NUDC	AURKA,UBC,RPLP1,RPL12	ACTG1,RBX1,PSMB7	ACTB,EEF1A1,YWHAQ,KRT18
APC,CDC20,NUP43	AURKA,UBC,RPLP1,RPL37A	ACTG1,RBX1,PSMC2	ACTB,EEF1A1,YWHAQ,KSR1
APC,CDC20,PAFAH1B1	AURKA,UBC,RPLP1,RPS29	ACTG1,RBX1,PSMC3	ACTB,EEF1A1,YWHAQ,LARP1
APC,CDC20,PPP1CC	AURKA,UBC,RPLP1,RPS6	ACTG1,RBX1,PSMC5	ACTB,EEF1A1,YWHAQ,LYST
APC,CDC20,PRC1	AURKB,UBC,CXCR4	ACTG1,RBX1,PSMD1	ACTB,EEF1A1,YWHAQ,MAGOH
APC,CDC20,PSMB2	AURKB,UBC,RPL24	ACTG1,RBX1,PSMD6	ACTB,EEF1A1,YWHAQ,MAPK3
APC,CDC20,PSMB5	AURKB,UBC,RPLP1,RPL10A	ACTG1,RBX1,PSMD7	ACTB,EEF1A1,YWHAQ,MDM4
APC,CDC20,PSMC5	AURKB,UBC,RPLP1,RPL12	ACTG1,RBX1,PSME3	ACTB,EEF1A1,YWHAQ,MEF2D
APC,CDC20,PSMD13	AURKB,UBC,RPLP1,RPS29	ACTG1,RBX1,RFWD2	ACTB,EEF1A1,YWHAQ,MST1R
APC,CDC20,PSMD14	AURKB,UBC,RPLP1,RPS6	ACTG1,RBX1,RPS6KB1	ACTB,EEF1A1,YWHAQ,NFATC1
APC,CDC20,PSMD2	AVPR2,UBC,CXCR4	ACTG1,RBX1,TCEB1	ACTB,EEF1A1,YWHAQ,NFATC2
APC,CDC20,PTTG1	AVPR2,UBC,RPL24	ACTG1,RBX1,TCEB2	ACTB,EEF1A1,YWHAQ,NFATC4
APC,CDC20,RACGAP1	AVPR2,UBC,RPLP1,RPL10A	ACTG1,RBX1,TRPC4AP	ACTB,EEF1A1,YWHAQ,NIF3L1
APC,CDC20,RANGAP1	AVPR2,UBC,RPLP1,RPL12	ACTG1,RBX1,UBA52	ACTB,EEF1A1,YWHAQ,NRAS
APC,CDC20,RASSF1	AVPR2,UBC,RPLP1,RPS29	ACTG1,RBX1,UBE2M	ACTB,EEF1A1,YWHAQ,PIN1
APC,CDC20,RCC2	AVPR2,UBC,RPLP1,RPS6	ACTG1,RBX1,ZC3HC1	ACTB,EEF1A1,YWHAQ,PPP2R2A
APC,CDC20,SGOL2	AXIN1,UBC,RPL24	ACTG1,RXRA,ACADM	ACTB,EEF1A1,YWHAQ,PRKCA
APC,CDC20,TACC3	AXIN1,UBC,RPLP1,RPL10A	ACTG1,UBC,ABCA1	ACTB,EEF1A1,YWHAQ,RAN
APC,CDC20,TAS2R13	AXIN1,UBC,RPLP1,RPL12	ACTG1,UBC,APOBEC3G	ACTB,EEF1A1,YWHAQ,RELA
APC,CDC20,TOP2A	AXIN1,UBC,RPLP1,RPL37A	ACTG1,UBC,COPS5	ACTB,EEF1A1,YWHAQ,SLC8A3
APC,CDC20,UBA52	AXIN1,UBC,RPLP1,RPS29	ACTG1,UBC,EPN1	ACTB,EEF1A1,YWHAQ,TBC1D4
APC,CDC20,UBE2C	AXIN1,UBC,RPLP1,RPS6	ACTG1,UBC,HDAC1	ACTB,EEF1A1,YWHAQ,TSC1
APC,CDC20,YARS2	AXL,UBC,RPL24	ACTG1,UBC,HIST2H2BE	ACTB,EEF1A1,YWHAQ,TSC2
APC,CDC20,ZBTB33	AXL,UBC,RPLP1,RPL10A	ACTG1,UBC,INPP5D	ACTB,EEF1A1,YWHAQ,USP8
APC,CDC20,ZWILCH	AXL,UBC,RPLP1,RPL12	ACTG1,UBC,IRAK1	ACTB,EEF1A1,YWHAQ,YAP1
APC,CDC20,ZWINT	AXL,UBC,RPLP1,RPL37A	ACTG1,UBC,MCL1	ACTB,EEF1A1,YWHAQ,YWHAB
APEX1,EP300,HP	AXL,UBC,RPLP1,RPS29	ACTG1,UBC,MYLIP	ACTB,EEF1A1,YWHAQ,YWHAE
APITD1,IRAK3,BTK	AXL,UBC,RPLP1,RPS6	ACTG1,UBC,NFE2L2	ACTB,EEF1A1,YWHAQ,YWHAH
APITD1,IRAK3,IL1B	AZI1,OAZ1,UBC,RPLP1,RPLP2	ACTG1,UBC,NUMB	ACTB,EEF1A1,YWHAQ,YWHAZ
APITD1,IRAK3,MDM2	AZI1,OAZ1,UBC,RPLP1,RPS27	ACTG1,UBC,PARP1	ACTB,ETS1,RPS11,RPL38
APITD1,IRAK3,MLX	B2M,HLA-C,UBC,ACTB	ACTG1,UBC,PELI1	ACTB,NCF2,PRDX6
APITD1,IRAK3,MYD88	B2M,HLA-C,UBC,ANAPC11	ACTG1,UBC,PPP2CA	ACTB,RAB8B,TES
APITD1,IRAK3,NFATC4	B2M,HLA-C,UBC,CXCR4	ACTG1,UBC,PSME1	ACTB,RAB8B,TUBG1
APITD1,IRAK3,NR3C1	B2M,HLA-C,UBC,DAZAP2	ACTG1,UBC,PSME4	ACTB,ROCK2,IRF4
APITD1,IRAK3,PELI1	B2M,HLA-C,UBC,INPP5D	ACTG1,UBC,PTEN	ACTB,ROCK2,MYH11
APITD1,IRAK3,PELI2	B2M,HLA-C,UBC,PSMB10	ACTG1,UBC,SH3KBP1	ACTB,ROCK2,MYL2
APITD1,IRAK3,PGM1	B2M,HLA-C,UBC,PSMD4	ACTG1,UBC,SQSTM1	ACTB,ROCK2,MYL7
APITD1,IRAK3,SNUPN	B2M,HLA-C,UBC,RPL24	ACTG1,UBC,SYK	ACTB,ROCK2,MYL9
APITD1,IRAK3,TOLLIP	B2M,HLA-C,UBC,RPL7A	ACTG1,UBC,TAX1BP1	ACTB,ROCK2,MYLPF
APITD1,IRAK3,TSC22D3	B2M,HLA-C,UBC,RPLP1,RPL10A	ACTG1,UBC,TGFBR2	ACTB,ROCK2,PPP1CB
APITD1,TTK,CDC20	B2M,HLA-C,UBC,RPLP1,RPL12	ACTG1,UBC,TUBB	ACTB,ROCK2,PPP1R12A
APLP1,TK1,CDC20	B2M,HLA-C,UBC,RPLP1,RPL34	ACTG1,UBC,UBE2N	ACTG1,ACTB,EEF1A1,ANXA7
APLP2,JUN,MMP9	B2M,HLA-C,UBC,RPLP1,RPL37A	ACTG1,UBC,UBQLN2	ACTG1,ACTB,EEF1A1,APLP1
APOA1,ABCA1,FADD	B2M,HLA-C,UBC,RPLP1,RPS24	ACTG1,UBC,UBR2	ACTG1,ACTB,EEF1A1,CCL18
APOA1,ABCA1,HGS	B2M,HLA-C,UBC,RPLP1,RPS29	ACTG1,UBC,UQCRC1	ACTG1,ACTB,EEF1A1,CDKN1A
APOA1,EP300,SLPI	B2M,HLA-C,UBC,RPLP1,RPS6	ACTG1,UBC,USP3	ACTG1,ACTB,EEF1A1,CSRP2
APOA1,HP,CD163	B2M,HLA-C,UBC,S100A10	ACTG1,UBC,USP5	ACTG1,ACTB,EEF1A1,DUSP7
APOA1,HP,CD22	B2M,HLA-C,UBC,TAX1BP1	ACTG1,UBC,VDAC1	ACTG1,ACTB,EEF1A1,H2AFX
APOA1,HP,ITGAM	B2M,HLA-C,UBC,TKT	ACTG1,UBC,VPS26A	ACTG1,ACTB,EEF1A1,LAMA4
APOA1,HP,ITGB2	B2M,HLA-C,UBC,VPS28	ACTG1,UBC,VPS28	ACTG1,ACTB,EEF1A1,MGMT
APOA1,HP,MB	B2M,HLA-C,UBC,YWHAB	ACTG1,UBC,VPS35	ACTG1,ACTB,EEF1A1,MLLT3
APOA1,TTK,CDC20	BACH1,UBC,RPL24	ACTG1,UBC,WDR26	ACTG1,ACTB,EEF1A1,MYC
APOA2,EP300,HP	BACH1,UBC,RPLP1,RPL10A	ACTG1,UBC,WNK1	ACTG1,ACTB,EEF1A1,NFKB1
APOA4,EP300,HP	BACH1,UBC,RPLP1,RPL12	ACTG1,UBC,XPC	ACTG1,ACTB,EEF1A1,NR4A1
APOA5,APOA1,HP	BACH1,UBC,RPLP1,RPL37A	ACTG1,UBC,XPO1	ACTG1,ACTB,EEF1A1,PAEP
APOB,ABCA1,FADD	BACH1,UBC,RPLP1,RPS24	ACTG1,UBC,XRCC6	ACTG1,ACTB,EEF1A1,RPLP1,RPL10A
APOB,CEBPB,SLPI	BACH1,UBC,RPLP1,RPS29	ACTG1,UBC,YARS	ACTG1,ACTB,EEF1A1,RPLP1,RPL11
APOB,ITGAM,HP	BACH1,UBC,RPLP1,RPS6	ACTG1,UBC,YRDC	ACTG1,ACTB,EEF1A1,RPLP1,RPL12
APOB,ITGAM,MMP9	BACH1,UBC,TAX1BP1	ACTG1,UBC,YY1	ACTG1,ACTB,EEF1A1,RPLP1,RPL23
APOB,OLR1,NOS3	BACH2,UBC,RPL24	ACTG1,UBC,ZRANB1	ACTG1,ACTB,EEF1A1,RPLP1,RPL31
APOB,OLR1,STAT3	BACH2,UBC,RPLP1,RPL10A	ACTG1,YWHAQ,AKT1S1	ACTG1,ACTB,EEF1A1,RPLP1,RPL5
APOBEC3B,SPI1,CAMP	BACH2,UBC,RPLP1,RPL12	ACTG1,YWHAQ,BAD	ACTG1,ACTB,EEF1A1,RPLP1,RPLP2
APOC2,HNF4A,HP	BACH2,UBC,RPLP1,RPL37A	ACTG1,YWHAQ,BRAF	ACTG1,ACTB,EEF1A1,RPLP1,RPS10
APOC3,APOA1,HP	BACH2,UBC,RPLP1,RPS29	ACTG1,YWHAQ,CDC25C	ACTG1,ACTB,EEF1A1,RPLP1,RPS27
APOC3,CEBPB,SLPI	BACH2,UBC,RPLP1,RPS6	ACTG1,YWHAQ,CSNK1G1	ACTG1,ACTB,EEF1A1,RPLP1,RPS29
APOE,ABCA1,FADD	BAG1,HSPA8,PSMB1	ACTG1,YWHAQ,CSNK1G3	ACTG1,ACTB,EEF1A1,RPLP1,RPS6
APOE,HP,CD163	BAG1,UBC,RPLP1,ASCC2	ACTG1,YWHAQ,HRAS	ACTG1,ACTB,EEF1A1,SULT1E1
APOE,HP,CD22	BAG1,UBC,RPLP1,ATP5J2	ACTG1,YWHAQ,ING1	ACTG1,ACTB,EEF1A1,SUV420H2
APOE,HP,ITGAM	BAG1,UBC,RPLP1,BRD7	ACTG1,YWHAQ,KCNK15	ACTG1,ACTB,EEF1A1,TK1
APOE,HP,ITGB2	BAG1,UBC,RPLP1,DDOST	ACTG1,YWHAQ,KCNK3	ACTG1,ACTB,EEF1A1,TMPRSS3
APOE,HP,MB	BAG1,UBC,RPLP1,MAP1LC3B	ACTG1,YWHAQ,KCNK9	ACTG1,ACTB,EEF1A1,TPT1,STEAP3
APOE,HP,MIS12	BAG1,UBC,RPLP1,PDCD4	ACTG1,YWHAQ,KLC3	ACTG1,ACTB,EEF1A1,ZCCHC10
APOE,LRP1,LTF	BAG1,UBC,RPLP1,RPL22	ACTG1,YWHAQ,KRT18	ACTG1,ACTB,ETS1,RPS11
APOF,APOA1,HP	BAG1,UBC,RPLP1,RPL23	ACTG1,YWHAQ,KSR1	ACTG1,ACTB,PFN1,APBB1IP
APOH,APOA1,HP	BAG1,UBC,RPLP1,RPL31	ACTG1,YWHAQ,LARP1	ACTG1,ACTB,PFN1,RHOQ
APOM,EP300,HP	BAG1,UBC,RPLP1,RPLP2,RPL9	ACTG1,YWHAQ,LYST	ACTG1,ACTB,RAC2,ARHGAP15
APP,C5AR1,CR1	BAG1,UBC,RPLP1,TUBB2A	ACTG1,YWHAQ,MST1R	ACTG1,ACTB,RAC2,ARHGEF18
APP,F5,CSNK2A1	BAG3,UBC,RPL24	ACTG1,YWHAQ,NFATC1	ACTG1,ACTB,RAC2,ARHGEF2
APP,F5,EPR1	BAG3,UBC,RPLP1,RPL10A	ACTG1,YWHAQ,NFATC2	ACTG1,ACTB,RAC2,ARHGEF6
APP,F5,F10	BAG3,UBC,RPLP1,RPL12	ACTG1,YWHAQ,NFATC4	ACTG1,ACTB,RAC2,DOCK2
APP,F5,POT1	BAG3,UBC,RPLP1,RPS29	ACTG1,YWHAQ,RELA	ACTG1,ACTB,RAC2,GDI2
APP,F5,PROC	BAG3,UBC,RPLP1,RPS6	ACTG1,YWHAQ,SLC8A3	ACTG1,ACTB,RAC2,HCLS1
APP,F5,PROS1	BAG4,HSPA8,UBC	ACTG1,YWHAQ,TSC1	ACTG1,ACTB,RAC2,IQGAP1
APP,F5,THBD	BAIAP2L1,UBC,CXCR4	ACTG1,YWHAQ,TSC2	ACTG1,ACTB,RAC2,PLCG2
APP,LRP1,LTF	BAIAP2L1,UBC,RPL24	ACTG1,YWHAQ,YAP1	ACTG1,ACTB,RAC2,RHOG
APP,SERPINA3,CTSG	BAIAP2L1,UBC,RPLP1,RPL10A	ACTG1,YWHAQ,YWHAE	ACTG1,CFL1,SLC2A4
AR,CALM1,LTF	BAIAP2L1,UBC,RPLP1,RPL12	ACTL6A,UBC,ACTB	ACTG1,DYNLL1,DNMT1
AR,CEBPB,SLPI	BAIAP2L1,UBC,RPLP1,RPS29	ACTR1A,UBC,ACTB	ACTG1,GNAI2,ADCY2
AR,EP300,HP	BAIAP2L1,UBC,RPLP1,RPS6	ACTR2,HCLS1,CASP3	ACTG1,GNAI2,ADCY9
AR,JUN,MMP9	BARD1,UBC,RPL24	ACTR2,HCLS1,MAPK13	ACTG1,GNAI2,CDC42
AREG,MMP9,BTC	BARD1,UBC,RPLP1,RPL10A	ACTR2,HCLS1,MAPKAPK5	ACTG1,GNAI2,GPSM2
AREG,MMP9,CD44	BARD1,UBC,RPLP1,RPL12	ACTR2,HCLS1,PINK1	ACTG1,GNAI2,IGF1R
AREG,MMP9,COL1A1	BARD1,UBC,RPLP1,RPL37A	ACTR2,HCLS1,RIPK3	ACTG1,GNAI2,PDE4D
AREG,MMP9,COL1A2	BARD1,UBC,RPLP1,RPS29	ACTR2,HCLS1,STK19	ACTG1,GNAI2,PIK3R5
AREG,MMP9,COL4A1	BARD1,UBC,RPLP1,RPS6	ACTR2,HCLS1,TP53RK	ACTG1,GNAI2,RGS1
AREG,MMP9,COL4A2	BATF2,DAZAP2,UBC	ACTR2,UBC,ACTB,EEF1A1	ACTG1,RBX1,ANAPC13
AREG,MMP9,COL4A3	BATF,NCF2,PRDX6	ACTR2,UBC,ACTB,EEF1A1,TPT1	ACTG1,RBX1,NOTCH1
AREG,MMP9,COL4A4	BATF,UBC,RPLP1,RPL10A	ACTR2,UBC,PSMB10	ACTG1,RXRA,ACADM
AREG,MMP9,COL4A5	BATF,UBC,RPLP1,RPL12	ACTR2,UBC,RPLP1	ACTG1,RXRA,CPT2
AREG,MMP9,COL4A6	BATF,UBC,RPLP1,RPL37A	ACTR2,UBC,S100A10	ACTG1,RXRA,CYP27A1
AREG,MMP9,CYBB	BATF,UBC,RPLP1,RPS24	ACTR3,ARPC3,LTA4H	ACTG1,RXRA,NR1H2
AREG,MMP9,FN1	BATF,UBC,RPLP1,RPS29	ACTR3,EIF1B,RPS11	ACTG1,RXRA,PNRC2
AREG,MMP9,IL2RA	BATF,UBC,RPLP1,RPS6	ACVR1B,ETS1,RPL12	ACTG1,RXRA,TRIP4
AREG,MMP9,IL8	BAX,UBC,RPLP1,RPL10A	ACVR1B,UBC,ACTB	ACTG1,UBC,ABCA1
AREG,MMP9,LCN2	BAX,UBC,RPLP1,RPL12	ACVR2B,EIF4B,RPL27A	ACTG1,UBC,APOBEC3G
AREG,MMP9,MMP7	BAX,UBC,RPLP1,RPL37A	ACVR2B,EIF4B,RPL3	ACTG1,UBC,CDC16
AREG,MMP9,NOX1	BAX,UBC,RPLP1,RPS24	ACVR2B,EIF4B,RPL30	ACTG1,UBC,COPS5
AREG,MMP9,PLAU	BAX,UBC,RPLP1,RPS29	ACVR2B,EIF4B,RPS6	ACTG1,UBC,CUL2
AREG,MMP9,PLG	BAX,UBC,RPLP1,RPS6	ACVR2B,ETS1,RPL12	ACTG1,UBC,EPN1
AREG,MMP9,PRKCZ	BAX,UBC,TAX1BP1	ACY1,EIF4B,RPL3	ACTG1,UBC,HDAC1
AREG,MMP9,PRSS2	BCAP31,UBC,RPLP1,RPL10A	ACY1,EIF4B,RPL30	ACTG1,UBC,HIST2H2BE
AREG,MMP9,PZP	BCAP31,UBC,RPLP1,RPL12	ACY1,EIF4B,RPS6	ACTG1,UBC,INPP5D
AREG,MMP9,RELA	BCAP31,UBC,RPLP1,RPL34	ADAM10,UBB,PSMB2	ACTG1,UBC,IRAK1
AREG,MMP9,SDC4	BCAP31,UBC,RPLP1,RPL37A	ADAM10,UBB,PSME1	ACTG1,UBC,JAK2
AREG,MMP9,TGFB1	BCAP31,UBC,RPLP1,RPS24	ADAM10,UBB,RAD23A	ACTG1,UBC,MCL1
AREG,MMP9,THBS1	BCAP31,UBC,RPLP1,RPS29	ADAM10,UBB,TBK1	ACTG1,UBC,MYLIP
AREG,MMP9,THBS2	BCAP31,UBC,RPLP1,RPS6	ADAM10,UBB,UBE2N	ACTG1,UBC,NFE2L2
AREG,MMP9,TIMP1	BCAR1,CXCR4,UBC	ADAM10,UBB,VPS28	ACTG1,UBC,NUMB
AREG,MMP9,TIMP3	BCL10,UBC,RPL24	ADAM10,UBC,ACTB	ACTG1,UBC,PARP1
ARFGAP1,TK1,CDC20	BCL10,UBC,RPLP1,RPL10A	ADAR,MX1,ACTB,EEF1A1	ACTG1,UBC,PELI1
ARG1,ARG2,NOS3	BCL10,UBC,RPLP1,RPL12	ADAR,MX1,ACTB,EEF1A1,TPT1	ACTG1,UBC,PPP2CA
ARG1,ASL,SDHB	BCL10,UBC,RPLP1,RPL37A	ADAR,MX1,HLA-A	ACTG1,UBC,PSMB2
ARG1,ASL,SDHC	BCL10,UBC,RPLP1,RPS24	ADCK2,EIF4B,FAU	ACTG1,UBC,PSME1
ARG1,FLOT1,CDSN	BCL10,UBC,RPLP1,RPS29	ADCK2,EIF4B,RPS14	ACTG1,UBC,PSME4
ARG1,FLOT1,FOS	BCL10,UBC,RPLP1,RPS6	ADCK2,EIF4B,RPS3	ACTG1,UBC,PTEN
ARG1,FLOT1,FOXA1	BCL11A,UBC,RPL24	ADCK2,HCLS1,ACTR2	ACTG1,UBC,RBCK1
ARG1,FLOT1,GATA2	BCL11A,UBC,RPLP1,RPL10A	ADCK4,IFI27,STAT2	ACTG1,UBC,RFWD2
ARG1,FLOT1,GTF2H4	BCL11A,UBC,RPLP1,RPL12	ADCK4,IFI27,STK4	ACTG1,UBC,RPL7A
ARG1,FLOT1,NGB	BCL11A,UBC,RPLP1,RPL37A	ADRA2A,FPR1,RGS18	ACTG1,UBC,SH3KBP1
ARG1,FLOT1,PAX5	BCL11A,UBC,RPLP1,RPS29	ADRB2,UBC,ACTB	ACTG1,UBC,SQSTM1
ARG1,FLOT1,PHF1	BCL11A,UBC,RPLP1,RPS6	ADRBK1,EIF4B,RPL30	ACTG1,UBC,TAX1BP1
ARG1,FLOT1,PSMB8	BCL2L11,UBC,RPL24	ADRBK1,GNB1,GNB2L1	ACTG1,UBC,TGFBR2
ARG1,FLOT1,RXRB	BCL2L11,UBC,RPLP1,RPL10A	ADRBK2,UBC,ACTB	ACTG1,UBC,TUBB
ARG1,FLOT1,SHBG	BCL2L11,UBC,RPLP1,RPL12	ADRM1,UBC,ACTB	ACTG1,UBC,UBE2N
ARG1,FLOT1,SMARCA4	BCL2L11,UBC,RPLP1,RPL37A	AGL,UBC,ACTB	ACTG1,UBC,UBE3C
ARG1,FLOT1,SMARCB1	BCL2L11,UBC,RPLP1,RPS29	AGTRAP,GNB2L1,JAK1	ACTG1,UBC,UBL4A
ARG1,FLOT1,SORBS1	BCL2L11,UBC,RPLP1,RPS6	AHCY,UBC,ACTB	ACTG1,UBC,UBQLN1
ARG1,FLOT1,SORBS2	BCL2L12,UBC,RPLP1,RPL10A	AHCY,UBC,RPL11	ACTG1,UBC,UBQLN2
ARG1,FLOT1,SORBS3	BCL2L12,UBC,RPLP1,RPL12	AHR,NEDD8,RPL11	ACTG1,UBC,UBR2
ARG1,FLOT1,STAT3	BCL2L12,UBC,RPLP1,RPL37A	AHR,NEDD8,RPL18	ACTG1,UBC,UQCRC1
ARG1,FLOT1,TCF12	BCL2L12,UBC,RPLP1,RPS24	AHR,NEDD8,RPL30	ACTG1,UBC,UQCRC2
ARG1,FLOT1,TCF19	BCL2L12,UBC,RPLP1,RPS29	AHR,NEDD8,RPS11	ACTG1,UBC,USP15
ARG1,FLOT1,TFAP2A	BCL2L12,UBC,RPLP1,RPS6	AHR,UBC,ACTB	ACTG1,UBC,USP3
ARG1,FLOT1,TFAP2C	BCL2L12,UBC,TAX1BP1	AKAP8L,IRF1,IFIT2	ACTG1,UBC,USP5
ARG1,FLOT1,UBC	BCL2,UBC,RPL24	AKAP8L,IRF1,MX1	ACTG1,UBC,VCP
ARG1,OAT,ALDH18A1	BCL2,UBC,RPLP1,RPL10A	AKAP8L,UBC,ACTB	ACTG1,UBC,VDAC1
ARG1,OAT,OTUD4	BCL2,UBC,RPLP1,RPL12	AKT1,MCL1,TPT1	ACTG1,UBC,VPS26A
ARG1,RARS,MARS	BCL2,UBC,RPLP1,RPL37A	AKT1S1,IRF1,MX1	ACTG1,UBC,VPS28
ARG2,ASL,ARG1	BCL2,UBC,RPLP1,RPS24	AKT1,UBC,ACTB	ACTG1,UBC,VPS35
ARHGAP20,MAPK13,MAPK14	BCL2,UBC,RPLP1,RPS29	AKT3,EIF4B,RPL27A	ACTG1,UBC,VPS36
ARHGAP20,TTK,CDC20	BCL2,UBC,RPLP1,RPS6	AKT3,EIF4B,RPL3	ACTG1,UBC,WDR26
ARHGAP24,CEBPB,SLPI	BCL2,UBC,TAX1BP1	AKT3,EIF4B,RPL30	ACTG1,UBC,WNK1
ARHGAP24,JUN,MMP9	BCL3,RPL38,RPL34	AKT3,EIF4B,RPS6	ACTG1,UBC,XPC
ARHGAP24,SPI1,CAMP	BCL3,RPS12,RPL11	AKT3,ETS1,RPL12	ACTG1,UBC,XPO1
ARHGAP25,SPI1,CAMP	BCL3,RPS12,RPL24	ALDH1B1,UBC,ACTB	ACTG1,UBC,XRCC5
ARHGAP26,ARHGEF11,ABCA1	BCL3,RPS12,RPS7	ALDOA,DYNLL1,ACTB	ACTG1,UBC,XRCC6
ARHGDIB,TTK,CDC20	BCL3,RPS12,UBA52	ALDOC,UBC,ACTB	ACTG1,UBC,YARS
ARHGEF11,ABCA1,AOX1	BCL3,UBC,RPLP1,RPL10A	ALKBH6,IRF1,IFIT2	ACTG1,UBC,YRDC
ARHGEF11,ABCA1,APOA1	BCL3,UBC,RPLP1,RPS27	ALKBH6,IRF1,MX1	ACTG1,UBC,YY1
ARHGEF11,ABCA1,COPS5	BCLAF1,UBC,RPL24	ALK,EIF4B,RPL27A	ACTG1,UBC,ZRANB1
ARHGEF11,ABCA1,CREBBP	BCLAF1,UBC,RPLP1,RPL10A	ALK,EIF4B,RPL3	ACTG1,YWHAQ,AKT1S1
ARHGEF11,ABCA1,FADD	BCLAF1,UBC,RPLP1,RPL12	ALK,EIF4B,RPL30	ACTG1,YWHAQ,BAD
ARHGEF11,ABCA1,HGS	BCLAF1,UBC,RPLP1,RPL37A	ALK,EIF4B,RPS6	ACTG1,YWHAQ,BRAF
ARHGEF11,ABCA1,LMO7	BCLAF1,UBC,RPLP1,RPS24	ALOX5,ACTB,EEF1A1,COX17	ACTG1,YWHAQ,CDC25C
ARHGEF11,ABCA1,MPP6	BCLAF1,UBC,RPLP1,RPS29	ALOX5,ACTB,EEF1A1,DARS	ACTG1,YWHAQ,CSNK1G1
ARHGEF11,ABCA1,NCOA2	BCLAF1,UBC,RPLP1,RPS6	ALOX5,ACTB,EEF1A1,NEDD8	ACTG1,YWHAQ,CSNK1G3
ARHGEF11,ABCA1,PDLIM4	BCLAF1,UBC,TAX1BP1	ALOX5,ACTB,EEF1A1,NFKB1	ACTG1,YWHAQ,HRAS
ARHGEF11,ABCA1,RAPGEF6	BDP1,UBC,RPL24	ALOX5,ACTB,EEF1A1,RPA2	ACTG1,YWHAQ,ING1
ARHGEF11,ABCA1,RIMS2	BDP1,UBC,RPLP1,RPL10A	ALOX5,ACTB,EEF1A1,RXRA	ACTG1,YWHAQ,KCNK15
ARHGEF11,ABCA1,RXRA	BDP1,UBC,RPLP1,RPL12	ALOX5,ACTB,EEF1A1,SRRM2	ACTG1,YWHAQ,KCNK3
ARHGEF11,ABCA1,SDHB	BDP1,UBC,RPLP1,RPL37A	ALOX5,ACTB,EEF1A1,UBC	ACTG1,YWHAQ,KCNK9
ARHGEF11,ABCA1,SNTB2	BDP1,UBC,RPLP1,RPS29	ALOX5,ACTB,EEF1A1,WARS	ACTG1,YWHAQ,KLC3
ARHGEF11,ABCA1,UBC	BDP1,UBC,RPLP1,RPS6	ALOX5,ACTB,EEF1A1,YWHAQ	ACTG1,YWHAQ,KRT18
ARHGEF11,ABCA1,XPC	BECN1,UBC,RPLP1,RPL10A	ALOX5,ACTB,POLR2A	ACTG1,YWHAQ,KSR1
ARHGEF12,ABCA1,APOA1	BECN1,UBC,RPLP1,RPL12	ALPK1,EIF4B,RPL12	ACTG1,YWHAQ,LARP1
ARHGEF12,ABCA1,CREBBP	BECN1,UBC,RPLP1,RPL34	AMFR,UBC,ACTB	ACTG1,YWHAQ,LYST
ARHGEF12,ABCA1,FADD	BECN1,UBC,RPLP1,RPL37A	AMH,IRF1,MX1	ACTG1,YWHAQ,MST1R
ARHGEF12,ABCA1,HGS	BECN1,UBC,RPLP1,RPS24	AMOT,DYNLL1,ACTB	ACTG1,YWHAQ,NFATC1
ARHGEF12,ABCA1,RXRA	BECN1,UBC,RPLP1,RPS29	ANAPC10,UBA52,DAZAP2	ACTG1,YWHAQ,NFATC2
ARHGEF2,SPI1,CAMP	BECN1,UBC,RPLP1,RPS6	ANAPC10,UBC,ACTB	ACTG1,YWHAQ,NFATC4
ARID1A,JUN,MMP9	BECN1,UBC,TAX1BP1	ANAPC11,UBC,ACTB	ACTG1,YWHAQ,RELA
ARID3A,TTK,CDC20	BID,UBC,RPLP1,RPL10A	ANAPC1,UBC,ACTB	ACTG1,YWHAQ,SLC8A3
ARID3A,TTK,TYMS	BID,UBC,RPLP1,RPL12	ANAPC2,UBC,ACTB	ACTG1,YWHAQ,TSC1
ARID4A,CCNA2,CDC20	BID,UBC,RPLP1,RPL34	ANAPC4,UBC,ACTB	ACTG1,YWHAQ,TSC2
ARID4A,CCNA2,TYMS	BID,UBC,RPLP1,RPL37A	ANAPC7,UBC,ACTB	ACTG1,YWHAQ,YAP1
ARID5B,EP300,HP	BID,UBC,RPLP1,RPS24	ANGPT1,ETS1,RPL12	ACTG1,YWHAQ,YWHAE
ARIH1,JUN,MMP9	BID,UBC,RPLP1,RPS29	ANKMY2,IRF1,IFIT2	ACTL6A,UBC,ACTB
ARL3,CALM1,LTF	BID,UBC,RPLP1,RPS6	ANKMY2,IRF1,MX1	ACTL6A,UBC,ACTB,EEF1A1
ARL6IP4,TTK,CDC20	BID,UBC,UBE2D3	ANKRD16,IRF1,IFIT2	ACTL6A,UBC,ACTB,EEF1A1,TPT1
ARMC6,CEBPB,SLPI	BID,UBC,YWHAQ	ANKRD16,IRF1,MX1	ACTL6A,UBC,DAZAP2
ARNT,CEBPB,SLPI	BIRC2,UBC,RPL24	ANKRD39,IRF1,IFIT2	ACTL6A,UBC,HLA-A
ARNT,EP300,HP	BIRC2,UBC,RPLP1,RPL10A	ANKRD39,IRF1,MX1	ACTN4,UBC,ACTB,EEF1A1
ARNT2,TTK,CDC20	BIRC2,UBC,RPLP1,RPL12	ANKRD45,STAT2,HLA-A	ACTN4,UBC,ACTB,EEF1A1,TPT1
ARNTL,EP300,HP	BIRC2,UBC,RPLP1,RPL37A	ANKRD45,STAT2,IFITM1	ACTN4,UBC,DAZAP2
ARPC3,SPI1,CAMP	BIRC2,UBC,RPLP1,RPS24	ANKRD45,STAT2,MX1	ACTN4,UBC,HLA-A
ARRB2,MAPK3,MMP9	BIRC2,UBC,RPLP1,RPS29	ANKS1A,UBC,ACTB	ACTR1A,UBC,ACTB
ARSB,EP300,HP	BIRC2,UBC,RPLP1,RPS6	ANKS1B,UBC,ACTB	ACTR1A,UBC,ACTB,EEF1A1
ASCC1,CAMKK2,MYL9	BIRC2,UBC,TAX1BP1	ANXA1,UBC,ACTB	ACTR1A,UBC,ACTB,EEF1A1,TPT1
ASCC1,JUN,MMP9	BIRC3,UBC,RPLP1,RPL10A	ANXA1,UBC,ACTB,EEF1A1	ACTR1A,UBC,DAZAP2
ASCC1,TTK,CDC20	BIRC3,UBC,RPLP1,RPL12	ANXA1,UBC,ACTB,EEF1A1,TPT1	ACTR1A,UBC,HLA-A
ASCL1,EP300,HP	BIRC3,UBC,RPLP1,RPL34	ANXA1,UBC,RPLP1	ACTR2,HCLS1,ACTA1
ASCL2,CALM1,LTF	BIRC3,UBC,RPLP1,RPL37A	ANXA1,UBC,S100A10	ACTR2,HCLS1,CASP3
ASF1B,RRM2,CDC20	BIRC3,UBC,RPLP1,RPS24	ANXA1,YWHAQ,YWHAB	ACTR2,HCLS1,CSNK2A1
ASGR1,HNF4A,HP	BIRC3,UBC,RPLP1,RPS29	ANXA2,S100A4,METAP2	ACTR2,HCLS1,HAX1
ASGR2,HNF4A,HP	BIRC3,UBC,RPLP1,RPS6	ANXA7,VIM,YWHAQ	ACTR2,HCLS1,HIPK1
ASL,ARG1,ARG2	BIRC3,UBC,TAX1BP1	AP1B1,UBC,ACTB	ACTR2,HCLS1,HIPK4
ASL,ARG1,FLOT1	BIRC3,UBC,UQCRC2	AP1S2,ELF1,GSPT1	ACTR2,HCLS1,MAP2K3
ASL,ARG1,OAT	BIRC6,UBC,RPL24	AP1S2,ELF1,RPS27A	ACTR2,HCLS1,MAP2K7
ASL,ARG1,ODC1	BIRC6,UBC,RPLP1,RPL10A	AP1S2,ELF1,RPS3	ACTR2,HCLS1,MAP4K5
ASL,ARG1,OTC	BIRC6,UBC,RPLP1,RPL12	AP1S2,ELF1,RPS6	ACTR2,HCLS1,MAPK10
ASL,ARG1,UCHL5	BIRC6,UBC,RPLP1,RPL37A	AP2A1,IRF1,IFIT2	ACTR2,HCLS1,MAPK11
ASL,ARG1,USP53	BIRC6,UBC,RPLP1,RPS29	AP2A1,IRF1,MX1	ACTR2,HCLS1,MAPK13
ASNA1,EP300,HP	BIRC6,UBC,RPLP1,RPS6	AP2A1,UBC,ACTB	ACTR2,HCLS1,MAPK7
ASNSD1,CEBPB,SLPI	BLMH,RPL11,RPL34	AP2S1,ETS1,PRDX1	ACTR2,HCLS1,MAPKAPK5
ASPH,EP300,HP	BLMH,RPL11,RPS24	AP2S1,ETS1,UBC	ACTR2,HCLS1,MOS
ASPHD2,SPI1,CAMP	BLMH,UBC,RPLP1,RPL10A	AP3D1,IRF1,IFIT2	ACTR2,HCLS1,NEK2
ASPSCR1,TTK,CDC20	BLMH,UBC,RPLP1,RPL12	AP3D1,IRF1,MX1	ACTR2,HCLS1,NEK3
ATAD2,E2F3,TYMS	BLMH,UBC,TAX1BP1	AP4S1,UBC,ACTB	ACTR2,HCLS1,NEK6
ATF1,IL6,HP	BMP7,UBC,CXCR4	APBB1,RPL4,RPL12	ACTR2,HCLS1,NEK8
ATF1,IL6,LTF	BMP7,UBC,RPL24	APC2,UBC,ACTB	ACTR2,HCLS1,NEK9
ATF1,JUN,MMP9	BMP7,UBC,RPLP1,RPL10A	APCS,B2M,HLA-F	ACTR2,HCLS1,NTRK3
ATF1,SPI1,CAMP	BMP7,UBC,RPLP1,RPL12	APC,UBC,ACTB	ACTR2,HCLS1,PACRG
ATF2,CEBPB,SLPI	BMP7,UBC,RPLP1,RPS29	APH1B,UBC,ACTB	ACTR2,HCLS1,PAK4
ATF2,EP300,HP	BMP7,UBC,RPLP1,RPS6	APIP,VIM,YWHAQ	ACTR2,HCLS1,PAK6
ATF2,MAPK14,MAP3K3	BMPR1B,RPS27A,RPL11	APOA1,B2M,HLA-F	ACTR2,HCLS1,PDGFRA
ATF2,MAPK14,SLC9A1	BMPR1B,RPS27A,RPL12	APOBEC3G,UBC,ACTB	ACTR2,HCLS1,PINK1
ATF2,TIMP1,MMP9	BMPR1B,RPS27A,RPS23	APOB,SEC61B,RPL27	ACTR2,HCLS1,PKN1
ATF3,CEBPB,SLPI	BMPR1B,RPS27A,RPS29	APOB,SEC61B,RPL27A	ACTR2,HCLS1,PLK2
ATF3,JUNB,MMP9	BMPR1B,RPS27A,RPS6	APOB,SEC61B,RPL30	ACTR2,HCLS1,PRKAA2
ATF3,PSMB6,CDC20	BRCA1,RPL26,RPL34	APOB,UBC,ACTB	ACTR2,HCLS1,PRKACA
ATF4,CEBPB,SLPI	BRCA1,RPL26,RPL4	APOC3,UBC,ACTB	ACTR2,HCLS1,PRKACB
ATF4,EP300,HP	BRCA1,RPS11,RPL9	APOE,UBC,ACTB	ACTR2,HCLS1,PRKCG
ATF4,JUN,MMP9	BRCA1,RPS11,RPS24	APOF,STAT2,HLA-A	ACTR2,HCLS1,PRKCI
ATF6,BUB1,CDC20	BRCA1,RPS19,RPS12	APOF,STAT2,IFITM1	ACTR2,HCLS1,PRKCZ
ATG12,PLSCR1,SLPI	BRCA1,UBC,RPL24	APOF,STAT2,MX1	ACTR2,HCLS1,PRKY
ATG16L2,SPI1,CAMP	BRCA1,UBC,RPLP1,RPS27	APPBP2,UBC,ACTB	ACTR2,HCLS1,PTK2B
ATG4B,CAMKK2,MYL9	BRCA2,UBC,CXCR4	APP,UBC,ACTB	ACTR2,HCLS1,QKI
ATG7,CEBPB,OLR1	BRCA2,UBC,RPL24	AQP2,UBC,ACTB	ACTR2,HCLS1,RET
ATG7,CEBPB,PI3	BRCA2,UBC,RPLP1,RPL10A	ARF1,UBC,ACTB	ACTR2,HCLS1,RIPK3
ATG7,CEBPB,SLPI	BRCA2,UBC,RPLP1,RPL12	ARF6,UBC,ACTB	ACTR2,HCLS1,RPS6KA1
ATM,TTK,CDC20	BRCA2,UBC,RPLP1,RPS29	ARHGAP1,ELF1,RPL18	ACTR2,HCLS1,RPS6KA2
ATN1,GRN,SLPI	BRCA2,UBC,RPLP1,RPS6	ARHGAP5,RHOA,RAC2	ACTR2,HCLS1,RPS6KA4
ATP5G1,JUN,MMP9	BRD7,HIST3H3,HSPA8	ARHGDIA,MSN,SELL	ACTR2,HCLS1,RPS6KA5
ATP5G2,CEBPB,SLPI	BRD7,HIST3H3,UBC	ARHGDIA,RAC2,ACTB,EEF1A1	ACTR2,HCLS1,RPS6KL1
ATP5J2,SPI1,CAMP	BRD7,RPLP1,RPL23	ARHGDIA,RAC2,ACTB,EEF1A1,TPT1	ACTR2,HCLS1,SH2D4A
ATP6V1A,TK1,CDC20	BRE,UBC,RPL24	ARHGDIB,GDI2,RAB11A	ACTR2,HCLS1,SRC
ATP7B,HNF4A,HP	BRE,UBC,RPLP1,RPL10A	ARHGDIB,RAC2,ACTB,ACTR2	ACTR2,HCLS1,SSBP3
ATR,EP300,HP	BRE,UBC,RPLP1,RPL12	ARHGDIB,RAC2,ACTB,CFL1	ACTR2,HCLS1,STK19
ATXN1,EP300,HP	BRE,UBC,RPLP1,RPL37A	ARHGDIB,RAC2,ACTB,EEF1A1,DARS	ACTR2,HCLS1,STK32A
ATXN1,EP300,SLPI	BRE,UBC,RPLP1,RPS24	ARHGDIB,RAC2,ACTB,EEF1A1,NFKB1	ACTR2,HCLS1,TNNI3K
ATXN3,EP300,HP	BRE,UBC,RPLP1,RPS29	ARHGDIB,RAC2,ACTB,EEF1A1,RPLP1	ACTR2,HCLS1,TP53RK
ATXN3,TK1,CDC20	BRE,UBC,RPLP1,RPS6	ARHGDIB,RAC2,ACTB,EEF1A1,YWHAQ	ACTR2,HCLS1,TRIM29
ATXN7,EP300,HP	BRSK1,UBC,CXCR4	ARHGDIB,RAC2,ACTB,ETS1	ACTR2,HCLS1,TTBK2
ATXN7,GRN,SLPI	BRSK1,UBC,RPL24	ARHGDIB,RAC2,ACTB,LASP1	ACTR2,HCLS1,WEE1
AUP1,ITGAM,HP	BRSK1,UBC,RPLP1,RPL10A	ARHGDIG,RAC2,ACTB,EEF1A1	ACTR2,HCLS1,YES1
AUP1,ITGAM,MMP9	BRSK1,UBC,RPLP1,RPL12	ARHGDIG,RAC2,ACTB,EEF1A1,TPT1	ACTR2,HCLS1,ZBTB25
AURKA,CDC20,ANAPC13	BRSK1,UBC,RPLP1,RPS29	ARHGEF11,RHOA,RAC2	ACTR2,UBC,ACTB,EEF1A1
AURKA,CDC20,ANAPC2	BRSK1,UBC,RPLP1,RPS6	ARHGEF18,ELF1,GSPT1	ACTR2,UBC,ACTB,EEF1A1,TPT1
AURKA,CDC20,ANAPC4	BRSK2,UBC,CXCR4	ARHGEF18,ELF1,RPS27A	ACTR2,UBC,PJA2
AURKA,CDC20,ANAPC7	BRSK2,UBC,RPL24	ARHGEF18,ELF1,RPS3	ACTR2,UBC,PSMB10
AURKA,CDC20,APC	BRSK2,UBC,RPLP1,RPL10A	ARHGEF18,ELF1,RPS6	ACTR2,UBC,RHOA
AURKA,CDC20,BTRC	BRSK2,UBC,RPLP1,RPL12	ARHGEF3,RHOA,UBC	ACTR2,UBC,RPL13A
AURKA,CDC20,BUB3	BRSK2,UBC,RPLP1,RPS29	ARHGEF4,RAC2,ACTB,EEF1A1	ACTR2,UBC,RPLP1
AURKA,CDC20,CASC5	BRSK2,UBC,RPLP1,RPS6	ARHGEF4,RAC2,ACTB,EEF1A1,TPT1	ACTR2,UBC,S100A10
AURKA,CDC20,CDC26	BSCL2,UBC,RPL24	ARHGEF6,RAC2,ACTB,ACTG1	ACTR2,UBC,TKT
AURKA,CDC20,CDC27	BSCL2,UBC,RPLP1,RPL10A	ARHGEF6,RAC2,AFG3L2	ACTR2,UBC,YBX1
AURKA,CDC20,CDKN1A	BSCL2,UBC,RPLP1,RPL12	ARHGEF6,RAC2,PAK2	ACTR2,UBC,YWHAQ
AURKA,CDC20,CDT1	BSCL2,UBC,RPLP1,RPL37A	ARHGEF6,RAC2,VAV1	ACTR3,ACTR2,UBC
AURKA,CDC20,CEP55	BSCL2,UBC,RPLP1,RPS29	ARHGEF7,RAC2,ACTB,EEF1A1	ACTR3,ARPC1B,ACTB
AURKA,CDC20,CHD2	BSCL2,UBC,RPLP1,RPS6	ARHGEF7,RAC2,ACTB,EEF1A1,TPT1	ACTR3,ARPC1B,ACTB,EEF1A1
AURKA,CDC20,CKS1B	BSG,UBC,RPLP1,RPL10A	ARHGEF7,RAC2,RHOG	ACTR3,ARPC1B,ACTB,EEF1A1,TPT1
AURKA,CDC20,CKS2	BSG,UBC,RPLP1,RPL12	ARHGEF9,UBC,ACTB	ACTR3,ARPC3,LTA4H
AURKA,CDC20,CLASP2	BSG,UBC,RPLP1,RPL37A	ARID5A,IRF1,IFIT2	ACTR3B,ARPC3,ACTR2
AURKA,CDC20,CREBBP	BSG,UBC,RPLP1,RPS24	ARID5A,IRF1,MX1	ACTR3,EIF1B,RPS11
AURKA,CDC20,CUL1	BSG,UBC,RPLP1,RPS29	ARIH2,UBC,ACTB	ACTR3,HCLS1,IKBKG
AURKA,CDC20,EP300	BSG,UBC,RPLP1,RPS6	ARL6,SEC61B,RPL27	ACTR3,HCLS1,MAP4K2
AURKA,CDC20,FBXO5	BST2,UBC,RPLP1,RPL10A	ARL6,SEC61B,RPL27A	ACTR3,HCLS1,PIM1
AURKA,CDC20,FBXW5	BST2,UBC,RPLP1,RPL12	ARL6,SEC61B,RPL30	ACTR3,HCLS1,PIM2
AURKA,CDC20,HDAC1	BST2,UBC,RPLP1,RPL37A	ARNT,ETS1,RPL12	ACTR3,HCLS1,SYK
AURKA,CDC20,HSF1	BST2,UBC,RPLP1,RPS24	ARNTL2,UBC,ACTB	ACVR1B,UBC,ACTB
AURKA,CDC20,HSF2	BST2,UBC,RPLP1,RPS29	ARNTL,UBC,ACTB	ACVR1B,UBC,ACTB,EEF1A1
AURKA,CDC20,ID1	BST2,UBC,RPLP1,RPS6	ARNT,UBC,ACTB	ACVR1B,UBC,ACTB,EEF1A1,TPT1
AURKA,CDC20,KIFC1	BTG2,UBC,RPLP1,RPL10A	ARPC1A,ARPC3,ACTR2	ACVR1B,UBC,RPL11
AURKA,CDC20,KPNA2	BTG2,UBC,RPLP1,RPL12	ARPC1A,ARPC3,RPS4X	ACVR1,RPS27A,UBC
AURKA,CDC20,KRT33A	BTG2,UBC,RPLP1,RPL34	ARPC1B,ACTB,ACTL6A	ACVR2B,HCLS1,ACTR2
AURKA,CDC20,KRTAP9-3	BTG2,UBC,RPLP1,RPL37A	ARPC1B,ACTB,BCL11A	ACVRL1,HCLS1,ACTR2
AURKA,CDC20,MAD1L1	BTG2,UBC,RPLP1,RPS24	ARPC1B,ACTB,BCLAF1	ACY1,EIF4B,RPL30
AURKA,CDC20,MAD2L2	BTG2,UBC,RPLP1,RPS29	ARPC1B,ACTB,CBL	ACYP1,GAPDH,ACTB
AURKA,CDC20,MAPRE1	BTG2,UBC,RPLP1,RPS6	ARPC1B,ACTB,CPNE1	ACYP1,GAPDH,ACTB,EEF1A1
AURKA,CDC20,MIS12	BTG4,UBC,CXCR4	ARPC1B,ACTB,CSNK1A1	ACYP2,GAPDH,ACTB
AURKA,CDC20,MKI67	BTG4,UBC,RPL24	ARPC1B,ACTB,DSTN	ACYP2,GAPDH,ACTB,EEF1A1
AURKA,CDC20,NDE1	BTG4,UBC,RPLP1,RPL10A	ARPC1B,ACTB,EEF1A1,ARIH2	ADAM10,UBB,VPS28
AURKA,CDC20,NEK2	BTG4,UBC,RPLP1,RPL12	ARPC1B,ACTB,EEF1A1,BRMS1	ADAM10,UBC,ACTB
AURKA,CDC20,NUDC	BTG4,UBC,RPLP1,RPS29	ARPC1B,ACTB,EEF1A1,COX17	ADAM10,UBC,ACTB,EEF1A1
AURKA,CDC20,NUP43	BTG4,UBC,RPLP1,RPS6	ARPC1B,ACTB,EEF1A1,EP300	ADAM10,UBC,ACTB,EEF1A1,TPT1
AURKA,CDC20,PAFAH1B1	BTRC,UBC,RPL24	ARPC1B,ACTB,EEF1A1,GADD45A	ADAM10,UBC,HLA-A
AURKA,CDC20,PSMD13	BTRC,UBC,RPLP1,RPL10A	ARPC1B,ACTB,EEF1A1,GTF2B	ADAM10,UBC,RPL11
AURKA,CDC20,RACGAP1	BTRC,UBC,RPLP1,RPL12	ARPC1B,ACTB,EEF1A1,HSPE1	ADAM15,HCK,ACTB,EEF1A1
AURKA,CDC20,RANGAP1	BTRC,UBC,RPLP1,RPL37A	ARPC1B,ACTB,EEF1A1,IKBKG	ADAM15,HCK,ACTB,EEF1A1,TPT1
AURKA,CDC20,RCC2	BTRC,UBC,RPLP1,RPS29	ARPC1B,ACTB,EEF1A1,IMMT	ADAR,MX1,ACTB,EEF1A1
AURKA,CDC20,SGOL2	BTRC,UBC,RPLP1,RPS6	ARPC1B,ACTB,EEF1A1,LSM3	ADAR,MX1,ACTB,EEF1A1,TPT1
AURKA,CDC20,TAS2R13	BUB1B,UBC,CXCR4	ARPC1B,ACTB,EEF1A1,NEDD8	ADCK2,HCLS1,ACTR2
AURKA,CDC20,YARS2	BUB1B,UBC,RPL24	ARPC1B,ACTB,EEF1A1,NFKB1	ADRA2A,FPR1,RGS18
AURKA,CDC20,ZBTB33	BUB1B,UBC,RPLP1,RPL10A	ARPC1B,ACTB,EEF1A1,PABPC4	ADRB2,UBC,ACTB
AURKA,CDC20,ZWILCH	BUB1B,UBC,RPLP1,RPL12	ARPC1B,ACTB,EEF1A1,PAFAH1B3	ADRB2,UBC,ACTB,EEF1A1
AURKA,CDC20,ZWINT	BUB1B,UBC,RPLP1,RPS29	ARPC1B,ACTB,EEF1A1,PLAUR	ADRB2,UBC,ACTB,EEF1A1,TPT1
AURKA,CDCA5,CDK5R1	BUB1B,UBC,RPLP1,RPS6	ARPC1B,ACTB,EEF1A1,PTPN4	ADRB2,UBC,DAZAP2
AURKA,CDCA5,RAD54L	C1QBP,UBC,RPLP1,RPL10A	ARPC1B,ACTB,EEF1A1,PTPRCAP	ADRB2,UBC,HLA-A
AURKA,CDCA5,TYMS	C1QBP,UBC,RPLP1,RPL12	ARPC1B,ACTB,EEF1A1,RAF1	ADRBK1,GNB1,GNB2L1
AURKA,CDCA5,UBE2T	C1QBP,UBC,RPLP1,RPL34	ARPC1B,ACTB,EEF1A1,RNF10	ADRBK2,UBC,ACTB
AURKA,CEBPB,OLR1	C1QBP,UBC,RPLP1,RPL37A	ARPC1B,ACTB,EEF1A1,RPA2	ADRBK2,UBC,ACTB,EEF1A1
AURKA,CEBPB,SLPI	C1QBP,UBC,RPLP1,RPS24	ARPC1B,ACTB,EEF1A1,RXRA	ADRBK2,UBC,ACTB,EEF1A1,TPT1
AURKA,HNF4A,HP	C1QBP,UBC,RPLP1,RPS29	ARPC1B,ACTB,EEF1A1,SMAD4	ADRM1,UBC,ACTB
AURKB,BIRC5,CDC20	C1QBP,UBC,RPLP1,RPS6	ARPC1B,ACTB,EEF1A1,SRRM1	ADRM1,UBC,ACTB,EEF1A1
AURKC,CAMKK2,MYL9	C5AR1,RPS19,RPS12	ARPC1B,ACTB,EEF1A1,SSR1	ADRM1,UBC,ACTB,EEF1A1,TPT1
AXIN2,EP300,HP	CA2,UBC,RPL24	ARPC1B,ACTB,EEF1A1,SUMO2	ADRM1,UBC,DAZAP2
B2M,JUN,MMP9	CA2,UBC,RPLP1,RPL10A	ARPC1B,ACTB,EEF1A1,UBC	ADRM1,UBC,HLA-A
B2M,SPI1,CAMP	CA2,UBC,RPLP1,RPL12	ARPC1B,ACTB,EEF1A1,UBQLN4	ADSL,UBC,ACTB,EEF1A1
B3GALT1,EP300,HP	CA2,UBC,RPLP1,RPL37A	ARPC1B,ACTB,EEF1A1,WARS	ADSL,UBC,ACTB,EEF1A1,TPT1
B4GALT1,EP300,HP	CA2,UBC,RPLP1,RPS24	ARPC1B,ACTB,EEF1A1,YWHAQ	ADSL,UBC,DAZAP2
BACE1,PLSCR1,SLPI	CA2,UBC,RPLP1,RPS29	ARPC1B,ACTB,LMNA	ADSL,UBC,HLA-A
BAD,TTK,CDC20	CA2,UBC,RPLP1,RPS6	ARPC1B,ACTB,MEF2A	AGL,UBC,ACTB
BAGE,JUN,MMP9	CA2,UBC,TAX1BP1	ARPC1B,ACTB,MEF2C	AGL,UBC,ACTB,EEF1A1
BAMBI,TGFBR1,CDC20	CACNA1A,CALM2,S100A6	ARPC1B,ACTB,MGMT	AGL,UBC,ACTB,EEF1A1,TPT1
BARX1,TTK,CDC20	CACNA1A,RPS17,UBC,RPLP1	ARPC1B,ACTB,MORF4L1	AGTRAP,GNB2L1,JAK1
BATF,JUNB,MMP9	CACNA1C,CALM2,S100A6	ARPC1B,ACTB,NCALD	AHCY,UBC,ACTB
BATF,TTK,CDC20	CACYBP,UBC,RPL24	ARPC1B,ACTB,P2RX7	AHCY,UBC,ACTB,EEF1A1
BATF,TTK,TYMS	CACYBP,UBC,RPLP1,RPL10A	ARPC1B,ACTB,PFDN1	AHCY,UBC,ACTB,EEF1A1,TPT1
BATF2,JUN,MMP9	CACYBP,UBC,RPLP1,RPL12	ARPC1B,ACTB,RUVBL2	AHCY,UBC,DAZAP2
BAX,JUN,MMP9	CACYBP,UBC,RPLP1,RPL37A	ARPC1B,ACTB,SMAD3	AHCY,UBC,HLA-A
BAX,TTK,CDC20	CACYBP,UBC,RPLP1,RPS24	ARPC1B,ACTB,SMARCE1	AHCY,UBC,RPL11
BAZ1B,MAPK14,SLC9A1	CACYBP,UBC,RPLP1,RPS29	ARPC1B,ACTB,SSH1	AHR,UBC,ACTB
BAZ1B,MAPK3,MMP9	CACYBP,UBC,RPLP1,RPS6	ARPC1B,ACTB,TPM1	AHR,UBC,ACTB,EEF1A1
BCAN,MMP8,PRSS1	CACYBP,UBC,TAX1BP1	ARPC1B,ACTB,UCHL5	AHR,UBC,ACTB,EEF1A1,TPT1
BCAN,MMP8,TIMP2	CAD,UBC,RPL24	ARPC1B,ACTR2,HCLS1	AHR,UBC,DAZAP2
BCAN,MMP8,UBC	CAD,UBC,RPLP1,RPL10A	ARPC1B,ARPC3,LTA4H	AHR,UBC,HLA-A
BCAT1,JUN,MMP9	CAD,UBC,RPLP1,RPL12	ARPC2,ARPC3,RPS4X	AKAP11,PPP1CC,ACTB,EEF1A1
BCCIP,EP300,HP	CAD,UBC,RPLP1,RPL37A	ARPC3,ACTR2,HCLS1	AKAP11,PPP1CC,ACTB,EEF1A1,TPT1
BCL2,MMP9,BTC	CAD,UBC,RPLP1,RPS29	ARPC3,ACTR2,IQGAP2	AKAP8L,UBC,ACTB
BCL2,MMP9,CD44	CAD,UBC,RPLP1,RPS6	ARPC3,ACTR2,PBX3	AKAP8L,UBC,ACTB,EEF1A1
BCL2,MMP9,COL1A1	CALCOCO2,UBC,RPL24	ARPC3,ACTR2,WASF2	AKAP8L,UBC,ACTB,EEF1A1,TPT1
BCL2,MMP9,COL1A2	CALCOCO2,UBC,RPLP1,RPL10A	ARPC3,ARPC1B,ACTB	AKAP8L,UBC,RPL11
BCL2,MMP9,COL4A6	CALCOCO2,UBC,RPLP1,RPL12	ARPC3,ELF1,GSPT1	AKT1,UBC,ACTB
BCL2,MMP9,CYBB	CALCOCO2,UBC,RPLP1,RPL37A	ARPC3,ELF1,RPS27A	AKT1,UBC,ACTB,EEF1A1
BCL2,MMP9,FN1	CALCOCO2,UBC,RPLP1,RPS24	ARPC3,ELF1,RPS3	AKT1,UBC,ACTB,EEF1A1,TPT1
BCL2,MMP9,IL2RA	CALCOCO2,UBC,RPLP1,RPS29	ARPC3,ELF1,RPS3A	AKT1,UBC,HLA-A
BCL2,MMP9,IL8	CALCOCO2,UBC,RPLP1,RPS6	ARPC3,ELF1,RPS6	AKT1,UBC,RPL11
BCL2,MMP9,LCN2	CALCOCO2,UBC,TAX1BP1	ARPC3,RPS4X,RUVBL2	AKT1,WAS,ARPC3
BCL2,MMP9,PLAU	CALD1,CALM2,S100A6	ARPC4,ARPC3,RPS4X	AKT2,CDKN1B,UBB
BCL2,MMP9,PRKCZ	CALM2,S100A6,CACYBP	ARPC5,ACTR2,ACTR3	AKT3,CDKN1B,UBB
BCL2,MMP9,PRSS2	CALM2,S100A6,ECD	ARPC5,ACTR2,ARPC1B	AKT3,EIF4B,RPL30
BCL2,MMP9,PZP	CALM2,S100A6,S100B	ARPC5,ACTR2,HCLS1	ALDH1B1,UBC,ACTB
BCL2,MMP9,SDC4	CALM2,S100A6,SMARCA4	ARR3,UBC,ACTB	ALDH1B1,UBC,ACTB,EEF1A1
BCL2,MMP9,THBS1	CALM2,S100A6,SMARCB1	ARRB2,UBB,PSMB2	ALDH1B1,UBC,ACTB,EEF1A1,TPT1
BCL2,MMP9,TIMP1	CALM2,S100A6,SUGT1	ARRB2,UBB,PSME1	ALDOA,UBC,ACTB
BCL2A1,SPI1,CAMP	CALM2,S100A6,TFAP2A	ARRB2,UBC,ACTB	ALDOA,UBC,DAZAP2
BCL2L1,EP300,HP	CALM2,S100A6,TFAP2C	ARRDC4,IRF1,IFIT2	ALDOA,UBC,HLA-A
BCL2L2,EP300,HP	CALML5,UBC,CXCR4	ARRDC4,IRF1,MX1	ALDOA,UBC,RPL11
BCL3,CAMKK2,MYL9	CALML5,UBC,RPL24	AR,UBC,ACTB	ALDOB,GAPDH,ACTB
BCL3,DDAH2,SP1	CALML5,UBC,RPLP1,RPL10A	ARV1,UBC,ACTB	ALDOB,GAPDH,ACTB,EEF1A1
BCL3,DDAH2,SPI1	CALML5,UBC,RPLP1,RPL12	ARVCF,ETS1,RPL12	ALDOC,UBC,ACTB
BCL3,DDAH2,TRIP13	CALML5,UBC,RPLP1,RPS29	ARVCF,IRF1,MX1	ALDOC,UBC,ACTB,EEF1A1
BCL3,DDAH2,ZAK	CALML5,UBC,RPLP1,RPS6	ASB2,UBC,ACTB	ALDOC,UBC,ACTB,EEF1A1,TPT1
BCL3,EP300,HP	CALR,HLA-C,UBC,RPL11	ASB3,S100A9,MYD88	ALDOC,UBC,DAZAP2
BCL3,EP300,SLPI	CALR,HLA-C,UBC,RPLP1,RPS27	ASF1B,DYNLL1,ACTB	ALDOC,UBC,RPL11
BCL3,JUN,MMP9	CAMK2B,CALM2,S100A6	ASH2L,HCFC1,ACTB	ALK,EIF4B,RPL30
BCL3,MAPK13,IL1B	CANX,UBC,RPL24	ASMTL,IRF1,IFIT2	ALOX5,ACTB,ACTR3
BCL3,MAPK13,MAPK14	CANX,UBC,RPLP1,RPL10A	ASMTL,IRF1,MX1	ALOX5,ACTB,EEF1A1,COX17
BCL3,MAPK13,STAT5B	CANX,UBC,RPLP1,RPL12	ASMTL,UBC,ACTB	ALOX5,ACTB,EEF1A1,DARS
BCL3,RXRA,OLR1	CANX,UBC,RPLP1,RPL37A	ASNA1,SEC61B,RPL27	ALOX5,ACTB,EEF1A1,IKBKG
BCL3,SELP,CD36	CANX,UBC,RPLP1,RPS24	ASNA1,SEC61B,RPL27A	ALOX5,ACTB,EEF1A1,NEDD8
BCL3,SELP,ESAM	CANX,UBC,RPLP1,RPS29	ASNA1,SEC61B,RPL30	ALOX5,ACTB,EEF1A1,NFKB1
BCL3,TTK,CDC20	CANX,UBC,RPLP1,RPS6	ASNS,UBC,ACTB	ALOX5,ACTB,EEF1A1,PABPC4
BCL3,TTK,TYMS	CANX,UBC,TAX1BP1	ASPSCR1,UBC,ACTB	ALOX5,ACTB,EEF1A1,RAF1
BCL6,E2F3,CCNA2	CAPN1,UBC,RPL24	ASXL1,ETS1,RPL12	ALOX5,ACTB,EEF1A1,RNF10
BCL6,E2F3,TYMS	CAPN1,UBC,RPLP1,RPL10A	ATF3,NEDD8,RPS11	ALOX5,ACTB,EEF1A1,RPA2
BCL6,EP300,HP	CAPN1,UBC,RPLP1,RPL12	ATF3,NEDD8,RPS16	ALOX5,ACTB,EEF1A1,RXRA
BCL6,EP300,OLR1	CAPN1,UBC,RPLP1,RPL37A	ATF3,UBC,ACTB	ALOX5,ACTB,EEF1A1,SRRM1
BCL6,EP300,PI3	CAPN1,UBC,RPLP1,RPS29	ATF4,UBC,ACTB	ALOX5,ACTB,EEF1A1,SRRM2
BCL6,EP300,SLPI	CAPN1,UBC,RPLP1,RPS6	ATF4,UBC,RPL11	ALOX5,ACTB,EEF1A1,SSR1
BCL6,JUN,SSH1	CARD11,UBC,RPL24	ATF5,UBC,ACTB	ALOX5,ACTB,EEF1A1,SUMO2
BCL6,JUN,THBD	CARD11,UBC,RPLP1,RPL10A	ATF6,UBC,ACTB	ALOX5,ACTB,EEF1A1,UBC
BCL6,JUNB,MMP9	CARD11,UBC,RPLP1,RPL12	ATF7IP,ACTB,EEF1A1,COX17	ALOX5,ACTB,EEF1A1,WARS
BCL6,SPI1,CAMP	CARD11,UBC,RPLP1,RPL37A	ATF7IP,ACTB,EEF1A1,DARS	ALOX5,ACTB,EEF1A1,YWHAQ
BCL6,SPI1,TNNI2	CARD11,UBC,RPLP1,RPS29	ATF7IP,ACTB,EEF1A1,NEDD8	ALOX5,ACTB,NCF2
BCR,EP300,HP	CARD11,UBC,RPLP1,RPS6	ATF7IP,ACTB,EEF1A1,NFKB1	ALOX5,ACTB,POLR2A
BCR,JUN,MMP9	CASC3,RPL30,RPL10A	ATF7IP,ACTB,EEF1A1,RXRA	ALPK1,HCLS1,PIM1
BCR,SPI1,CAMP	CASC3,RPL30,RPL12	ATF7IP,ACTB,EEF1A1,SRRM2	ALPK1,UBB,DAZAP2,RPS27A
BDKRB1,C3,OLFM4	CASC3,RPL30,RPL26	ATF7IP,ACTB,EEF1A1,UBC	AMFR,UBC,ACTB
BDKRB1,C3AR1,C5AR1	CASC3,RPL30,RPL37A	ATF7IP,ACTB,EEF1A1,YWHAQ	AMFR,UBC,ACTB,EEF1A1
BDKRB1,C3AR1,FPR1	CASC3,RPL30,RPLP1,RPS27	ATF7IP,ACTB,RAB8B	AMFR,UBC,ACTB,EEF1A1,TPT1
BDKRB1,EP300,HP	CASC3,RPL30,RPS23	ATF7IP,ACTB,ROCK2	AMFR,UBC,DAZAP2
BDNF,IL6,HP	CASC3,RPL30,RPS29	ATM,EIF4B,RPL3	AMFR,UBC,HLA-A
BDNF,IL6,LTF	CASC3,RPL30,RPS6	ATM,EIF4B,RPS6	AMOT,UBC,ACTB
BDP1,CEBPB,SLPI	CASP3,UBC,RPLP1,RPL10A	ATM,UBC,ACTB	AMOT,UBC,RPL11
BGN,MYD88,MMP9	CASP3,UBC,RPLP1,RPL12	ATN1,VIM,YWHAQ	ANAPC10,UBC,ACTB
BGN,MYD88,TLR5	CASP3,UBC,RPLP1,RPL34	ATP1A1,CFL1,ACTB,EEF1A1	ANAPC10,UBC,ACTB,EEF1A1
BIRC2,SPI1,CAMP	CASP3,UBC,RPLP1,RPL37A	ATP1B1,UBC,ACTB	ANAPC10,UBC,ACTB,EEF1A1,TPT1
BIRC3,SPI1,CAMP	CASP3,UBC,RPLP1,RPS24	ATP2A2,UBC,ACTB	ANAPC10,UBC,HLA-A
BIRC5,CALM1,LTF	CASP3,UBC,RPLP1,RPS29	ATP5A1,UBC,ACTB,EEF1A1	ANAPC10,UBC,RPL11
BIRC5,CDC20,ANAPC1	CASP3,UBC,RPLP1,RPS6	ATP5A1,UBC,ACTB,EEF1A1,TPT1	ANAPC11,UBC,ACTB
BIRC5,CDC20,ANAPC10	CASP3,UBC,TAX1BP1	ATP5A1,UBC,PSMB10	ANAPC11,UBC,ACTB,EEF1A1
BIRC5,CDC20,ANAPC11	CASP3,UBC,UBE2D3	ATP5A1,UBC,RPLP1	ANAPC11,UBC,ACTB,EEF1A1,TPT1
BIRC5,CDC20,ANAPC13	CASP3,UBC,UQCRC2	ATP5A1,UBC,S100A10	ANAPC1,UBC,ACTB
BIRC5,CDC20,ANAPC2	CASP7,UBC,RPL24	ATP5B,ATP5C1,CCND3	ANAPC1,UBC,ACTB,EEF1A1
BIRC5,CDC20,ANAPC4	CASP7,UBC,RPLP1,RPL10A	ATP5B,ATP5H,LHPP	ANAPC1,UBC,ACTB,EEF1A1,TPT1
BIRC5,CDC20,ANAPC7	CASP7,UBC,RPLP1,RPL12	ATP5B,UBC,ACTB,EEF1A1	ANAPC1,UBC,RPL11
BIRC5,CDC20,APC	CASP7,UBC,RPLP1,RPL37A	ATP5B,UBC,ACTB,EEF1A1,TPT1	ANAPC2,UBC,ACTB
BIRC5,CDC20,BTRC	CASP7,UBC,RPLP1,RPS24	ATP5B,UBC,RPL13A	ANAPC2,UBC,ACTB,EEF1A1
BIRC5,CDC20,CCNA2	CASP7,UBC,RPLP1,RPS29	ATP5B,UBC,STAT1	ANAPC2,UBC,ACTB,EEF1A1,TPT1
BIRC5,CDC20,CDC23	CASP7,UBC,RPLP1,RPS6	ATP5B,UBC,TKT	ANAPC4,UBC,ACTB
BIRC5,CDC20,CDC26	CASP7,UBC,TAX1BP1	ATP5B,UBC,VDAC3	ANAPC4,UBC,ACTB,EEF1A1
BIRC5,CDC20,CDC27	CASP9,UBC,RPL24	ATP5B,UBC,YBX1	ANAPC4,UBC,ACTB,EEF1A1,TPT1
BIRC5,CDC20,CDKN1A	CASP9,UBC,RPLP1,RPL10A	ATP5B,YWHAQ,CBL	ANAPC4,UBC,DAZAP2
BIRC5,CDC20,CDT1	CASP9,UBC,RPLP1,RPL12	ATP5B,YWHAQ,HDAC4	ANAPC4,UBC,HLA-A
BIRC5,CDC20,CHD2	CASP9,UBC,RPLP1,RPL37A	ATP5B,YWHAQ,KIF5B	ANAPC5,UBC,ACTB,EEF1A1
BIRC5,CDC20,CKS1B	CASP9,UBC,RPLP1,RPS24	ATP5B,YWHAQ,MEF2D	ANAPC5,UBC,ACTB,EEF1A1,TPT1
BIRC5,CDC20,CKS2	CASP9,UBC,RPLP1,RPS29	ATP5B,YWHAQ,NIF3L1	ANAPC5,UBC,HLA-A
BIRC5,CDC20,CLASP2	CASP9,UBC,RPLP1,RPS6	ATP5B,YWHAQ,PRKCA	ANAPC7,UBC,ACTB
BIRC5,CDC20,CREBBP	CASP9,UBC,TAX1BP1	ATP5B,YWHAQ,RAN	ANAPC7,UBC,ACTB,EEF1A1
BIRC5,CDC20,CUL1	CASR,UBC,CXCR4	ATP5C1,CCND3,RBX1	ANAPC7,UBC,ACTB,EEF1A1,TPT1
BIRC5,CDC20,EP300	CASR,UBC,RPL24	ATP5C1,UBC,ACTB	ANAPC7,UBC,RPL11
BIRC5,CDC20,FBXO5	CASR,UBC,RPLP1,RPL10A	ATP5C1,UBC,HLA-A	ANKS1A,UBC,ACTB
BIRC5,CDC20,FBXW5	CASR,UBC,RPLP1,RPL12	ATP5D,ATP5B,YWHAQ	ANKS1A,UBC,ACTB,EEF1A1
BIRC5,CDC20,FZR1	CASR,UBC,RPLP1,RPS29	ATP5F1,UBC,DAZAP2	ANKS1A,UBC,ACTB,EEF1A1,TPT1
BIRC5,CDC20,HDAC1	CASR,UBC,RPLP1,RPS6	ATP5F1,UBC,HLA-A	ANKS1A,UBC,DAZAP2
BIRC5,CDC20,HDAC2	CAV1,UBC,RPL24	ATP5O,UBC,ACTB,EEF1A1	ANKS1A,UBC,HLA-A
BIRC5,CDC20,HSF1	CAV1,UBC,RPLP1,RPL10A	ATP5O,UBC,ACTB,EEF1A1,TPT1	ANKS1B,UBC,ACTB
BIRC5,CDC20,HSF2	CAV1,UBC,RPLP1,RPL12	ATP5O,UBC,DAZAP2	ANKS1B,UBC,ACTB,EEF1A1
BIRC5,CDC20,ID1	CAV1,UBC,RPLP1,RPL37A	ATP5O,UBC,HLA-A	ANKS1B,UBC,ACTB,EEF1A1,TPT1
BIRC5,CDC20,KIFC1	CAV1,UBC,RPLP1,RPS29	ATP5O,UBC,RPL24	ANLN,CEBPB,CSF3R
BIRC5,CDC20,KPNA2	CAV1,UBC,RPLP1,RPS6	ATP5O,UBC,WBP2	ANTXR2,UBC,ACTB,EEF1A1
BIRC5,CDC20,KRT33A	CBLB,UBC,RPL24	ATP6AP1,UBC,ACTB,EEF1A1	ANTXR2,UBC,ACTB,EEF1A1,TPT1
BIRC5,CDC20,KRTAP9-3	CBLB,UBC,RPLP1,RPL10A	ATP6AP1,UBC,ACTB,EEF1A1,TPT1	ANTXR2,UBC,DAZAP2
BIRC5,CDC20,MAD2L1	CBLB,UBC,RPLP1,RPL12	ATP6AP1,UBC,DAZAP2	ANTXR2,UBC,HLA-A
BIRC5,CDC20,MAD2L2	CBLB,UBC,RPLP1,RPL37A	ATP6AP1,UBC,HLA-A	ANXA1,S100A11,ACTB,EEF1A1
BIRC5,CDC20,NEK2	CBLB,UBC,RPLP1,RPS29	ATP6AP1,UBC,RPL24	ANXA1,S100A11,ACTB,EEF1A1,TPT1
BIRC5,CDC20,PAFAH1B1	CBLB,UBC,RPLP1,RPS6	ATP6V0D1,ELF1,RPL18	ANXA1,UBC,RHOA
BIRC5,CDC20,PSMB2	CBL,UBC,RPL24	ATP6V0D1,ELF1,RPL27	ANXA1,UBC,RPLP1
BIRC5,CDC20,PSMB5	CBL,UBC,RPLP1,RPL10A	ATP6V0D1,ELF1,RPS19	ANXA1,UBC,S100A10
BIRC5,CDC20,PSMC5	CBL,UBC,RPLP1,RPL12	ATP6V0D1,UBC,HLA-A	AP1B1,UBC,ACTB
BIRC5,CDC20,PSMD13	CBL,UBC,RPLP1,RPL37A	ATP6V1D,ATP5B,ATP5F1	AP1B1,UBC,RPL11
BIRC5,CDC20,PSMD14	CBL,UBC,RPLP1,RPS24	ATP6V1F,ATP5B,ATP5F1	AP1S2,ELF1,RPS27A
BIRC5,CDC20,PSMD2	CBL,UBC,RPLP1,RPS29	ATP6V1F,ATP5B,FOS	AP1S2,ELF1,RPS6
BIRC5,CDC20,PTTG1	CBL,UBC,RPLP1,RPS6	ATXN3,UBC,ACTB	AP2A1,UBC,ACTB
BIRC5,CDC20,RASSF1	CBL,UBC,TAX1BP1	AUP1,UBC,ACTB	AP2A1,UBC,ACTB,EEF1A1
BIRC5,CDC20,TACC3	CBS,UBC,RPL24	AURKAIP1,ELF1,RPS27A	AP2A1,UBC,ACTB,EEF1A1,TPT1
BIRC5,CDC20,TAS2R13	CBS,UBC,RPLP1,RPL10A	AURKB,EIF4B,RPL27A	AP2A1,UBC,RPL11
BIRC5,CDC20,UBA52	CBS,UBC,RPLP1,RPL12	AURKB,EIF4B,RPL3	AP2S1,ETS1,UBC
BIRC5,CDC20,UBC	CBS,UBC,RPLP1,RPL37A	AURKB,EIF4B,RPL30	AP4S1,UBC,ACTB
BIRC5,CDC20,YARS2	CBS,UBC,RPLP1,RPS29	AURKB,EIF4B,RPS6	AP4S1,UBC,ACTB,EEF1A1
BIRC5,CDC20,ZBTB33	CBS,UBC,RPLP1,RPS6	AURKB,ETS1,RPL12	AP4S1,UBC,ACTB,EEF1A1,TPT1
BIRC5,TYMS,DCTD	CBX1,HIST3H3,HSPA8	AVPR2,UBC,ACTB	AP4S1,UBC,RPL11
BIRC5,TYMS,DHFR	CBX1,HIST3H3,UBC,RPLP1	AXIN1,EEF1A1,IKBKG	APC2,UBC,ACTB
BIRC5,TYMS,DTL	CBX1,RPL12,RPS24	AXIN1,EEF1A1,LSM3	APC2,UBC,ACTB,EEF1A1
BIRC5,TYMS,DUT	CBX2,HIST3H3,UBC,RPLP1	AXIN1,EEF1A1,PTPN4	APC2,UBC,ACTB,EEF1A1,TPT1
BIRC5,TYMS,FPGS	CBX3,HIST3H3,HSPA8	AXIN1,EEF1A1,RNF10	APCS,B2M,HLA-A,UBB
BIRC5,TYMS,ITPA	CBX3,HIST3H3,UBC,RPLP1	AXIN1,EEF1A1,SUMO2	APCS,B2M,HLA-F
BIRC5,TYMS,MTHFD2	CBX4,HIST3H3,UBC,RPLP1	AXIN1,UBB,UBE2N	APC,UBC,ACTB
BIRC5,TYMS,MTHFD2L	CBX5,HIST3H3,UBC,RPLP1	AXIN1,UBC,ACTB	APC,UBC,ACTB,EEF1A1
BIRC5,TYMS,MTHFR	CBX6,HIST3H3,UBC,RPLP1	AXL,EIF4B,RPL27A	APC,UBC,ACTB,EEF1A1,TPT1
BIRC5,TYMS,NT5C2	CBX7,HIST3H3,UBC,RPLP1	AXL,EIF4B,RPL3	APEX1,UBC,ACTB,EEF1A1
BIRC5,TYMS,PCNA	CBX8,HIST3H3,UBC,RPLP1	AXL,EIF4B,RPL30	APEX1,UBC,ACTB,EEF1A1,TPT1
BIRC5,TYMS,SHMT1	CCDC50,UBC,RPL24	AXL,EIF4B,RPS6	APEX1,UBC,DAZAP2
BIRC5,TYMS,SHMT2	CCDC50,UBC,RPLP1,RPL10A	AXL,UBC,ACTB	APEX1,UBC,HLA-A
BIRC5,TYMS,TFDP1	CCDC50,UBC,RPLP1,RPL12	B2M,HLA-A,UBB,CDC23	APH1B,UBC,ACTB
BIRC5,TYMS,UBE2T	CCDC50,UBC,RPLP1,RPL37A	B2M,HLA-A,UBB,CHMP2A	APH1B,UBC,ACTB,EEF1A1
BLCAP,HNF4A,HP	CCDC50,UBC,RPLP1,RPS24	B2M,HLA-A,UBB,CUL2	APH1B,UBC,ACTB,EEF1A1,TPT1
BLOC1S1,TTK,CDC20	CCDC50,UBC,RPLP1,RPS29	B2M,HLA-A,UBB,DDX58	APH1B,UBC,DAZAP2
BLOC1S1,TTK,TYMS	CCDC50,UBC,RPLP1,RPS6	B2M,HLA-A,UBB,PSMB5	APH1B,UBC,HLA-A
BLZF1,CAMKK2,MYL9	CCL11,CXCR4,UBC	B2M,HLA-A,UBB,PSMD1	APOA1,B2M,HLA-F
BMF,SPI1,CAMP	CCL13,CXCR4,UBC	B2M,HLA-A,UBB,PSMD14	APOB,CEBPB,CSF3R
BMP5,EP300,HP	CCL16,CXCR4,UBC	B2M,HLA-A,UBB,SQSTM1	APOBEC3G,UBC,ACTB
BMP5,EP300,SLPI	CCL17,CXCR4,UBC	B2M,HLA-A,UBB,UCHL3	APOBEC3G,UBC,ACTB,EEF1A1
BMP6,IL6,HP	CCL18,CXCR4,UBC	BACH1,UBC,ACTB	APOBEC3G,UBC,ACTB,EEF1A1,TPT1
BMP6,IL6,LTF	CCL19,CXCR4,UBC	BACH2,UBC,ACTB	APOBEC3G,UBC,DAZAP2
BMPR2,SPI1,CAMP	CCL1,CXCR4,UBC	BAG1,UBC,ACTB	APOBEC3G,UBC,HLA-A
BMX,JUNB,MMP9	CCL20,CXCR4,UBC	BAG3,UBC,ACTB	APOB,ITGB2,NUMB
BMX,LIMK2,PRKCD	CCL21,CXCR4,UBC	BAIAP2,ACTB,BCL2L1	APOB,UBC,ACTB
BMX,PLK1,CDC20	CCL22,CXCR4,UBC	BAIAP2,ACTB,EEF1A1,COX17	APOB,UBC,ACTB,EEF1A1
BMX,RXRA,OLR1	CCL23,CXCR4,UBC	BAIAP2,ACTB,EEF1A1,DARS	APOB,UBC,ACTB,EEF1A1,TPT1
BMX,VDR,CAMP	CCL25,CXCR4,UBC	BAIAP2,ACTB,EEF1A1,NEDD8	APOC3,UBC,ACTB
BRCA1,CCNA2,TYMS	CCL26,CXCR4,UBC	BAIAP2,ACTB,EEF1A1,NFKB1	APOC3,UBC,ACTB,EEF1A1
BRCA1,CDC20,ANAPC1	CCL27,CXCR4,UBC	BAIAP2,ACTB,EEF1A1,RXRA	APOC3,UBC,ACTB,EEF1A1,TPT1
BRCA1,CDC20,ANAPC10	CCL28,CXCR4,UBC	BAIAP2,ACTB,EEF1A1,SRRM2	APOE,UBC,ACTB
BRCA1,CDC20,ANAPC11	CCL2,CXCR4,UBC	BAIAP2,ACTB,EEF1A1,UBC	APOE,UBC,ACTB,EEF1A1
BRCA1,CDC20,ANAPC13	CCL7,CXCR4,UBC	BAIAP2,ACTB,EEF1A1,YWHAQ	APOE,UBC,ACTB,EEF1A1,TPT1
BRCA1,CDC20,ANAPC2	CCL8,CXCR4,UBC	BAIAP2,ACTB,RAB8B	APPBP2,UBC,ACTB
BRCA1,CDC20,ANAPC4	CCNA2,UBC,CXCR4	BAIAP2L1,UBC,ACTB	APPBP2,UBC,ACTB,EEF1A1
BRCA1,CDC20,ANAPC7	CCNA2,UBC,RPL24	BAK1,MCL1,TPT1	APPBP2,UBC,ACTB,EEF1A1,TPT1
BRCA1,CDC20,APC	CCNA2,UBC,RPLP1,RPL10A	BAK1,STAT1,GNB2L1	APPBP2,UBC,RPL11
BRCA1,CDC20,ASPM	CCNA2,UBC,RPLP1,RPL12	BARD1,UBC,ACTB	APP,UBC,ACTB
BRCA1,CDC20,AURKB	CCNA2,UBC,RPLP1,RPS29	BATF2,STAT2,IFITM1	AQP2,UBC,ACTB
BRCA1,CDC20,BTRC	CCNA2,UBC,RPLP1,RPS6	BATF2,STAT2,MX1	AQP2,UBC,ACTB,EEF1A1
BRCA1,CDC20,BUB3	CCNB1,UBC,RPL24	BATF,UBC,ACTB	AQP2,UBC,ACTB,EEF1A1,TPT1
BRCA1,CDC20,CASC5	CCNB1,UBC,RPLP1,RPL10A	BATF,VIM,YWHAQ	ARAF,HCLS1,PIM1
BRCA1,CDC20,CDC16	CCNB1,UBC,RPLP1,RPL12	BAX,UBC,ACTB	ARAF,S100A11,ACTB,EEF1A1
BRCA1,CDC20,CDC26	CCNB1,UBC,RPLP1,RPL37A	BBC3,MCL1,TPT1	ARAF,S100A11,ACTB,EEF1A1,TPT1
BRCA1,CDC20,CDC27	CCNB1,UBC,RPLP1,RPS29	BCAP31,ACTG1,ACTB,RAC2	ARCN1,UBC,ACTB,EEF1A1
BRCA1,CDC20,CDCA8	CCNB1,UBC,RPLP1,RPS6	BCAP31,ACTG1,BCLAF1	ARCN1,UBC,ACTB,EEF1A1,TPT1
BRCA1,CDC20,CDKN1A	CCNB2,UBC,CXCR4	BCAP31,ACTG1,DSTN	ARCN1,UBC,DAZAP2
BRCA1,CDC20,CDKN3	CCNB2,UBC,RPL24	BCAP31,ACTG1,FHOD1	ARCN1,UBC,HLA-A
BRCA1,CDC20,CDT1	CCNB2,UBC,RPLP1,RPL10A	BCAP31,ACTG1,MAPK6	ARF1,UBC,ACTB
BRCA1,CDC20,CENPA	CCNB2,UBC,RPLP1,RPL12	BCAP31,ACTG1,UCHL5	ARF1,UBC,ACTB,EEF1A1
BRCA1,CDC20,CENPF	CCNB2,UBC,RPLP1,RPL37A	BCAP31,ACTG1,VCL	ARF1,UBC,ACTB,EEF1A1,TPT1
BRCA1,CDC20,CEP55	CCNB2,UBC,RPLP1,RPS29	BCAP31,UBC,DAZAP2	ARF1,UBC,DAZAP2
BRCA1,CDC20,CHD2	CCNB2,UBC,RPLP1,RPS6	BCAP31,UBC,HLA-A	ARF1,UBC,HLA-A
BRCA1,CDC20,CKAP5	CCND1,UBC,CXCR4	BCAR1,STAT2,HLA-A	ARF1,UBC,RPL11
BRCA1,CDC20,CKS1B	CCND1,UBC,RPL24	BCAR1,STAT2,IFITM1	ARF6,UBC,ACTB
BRCA1,CDC20,CKS2	CCND1,UBC,RPLP1,RPL10A	BCAR1,STAT2,MX1	ARF6,UBC,ACTB,EEF1A1
BRCA1,CDC20,CLASP2	CCND1,UBC,RPLP1,RPL12	BCAS1,DYNLL1,ACTB	ARF6,UBC,ACTB,EEF1A1,TPT1
BRCA1,CDC20,CUL1	CCND1,UBC,RPLP1,RPS29	BCL10,UBC,ACTB	ARFGAP1,RGS2,UBC
BRCA1,CDC20,FBXO5	CCND1,UBC,RPLP1,RPS6	BCL11A,EEF1A1,HSPE1	ARHGAP1,RHOA,HSPA1A
BRCA1,CDC20,FBXW5	CCNE1,UBC,RPL24	BCL11A,EEF1A1,IMMT	ARHGAP5,RHOA,RAC2
BRCA1,CDC20,FZR1	CCNE1,UBC,RPLP1,RPL10A	BCL11A,EEF1A1,MYC	ARHGDIA,MSN,SELL
BRCA1,CDC20,HSF1	CCNE1,UBC,RPLP1,RPL12	BCL11A,UBC,ACTB	ARHGDIA,RAC2,ACTB,EEF1A1
BRCA1,CDC20,HSF2	CCNE1,UBC,RPLP1,RPL37A	BCL2,DYNLL1,ACTB	ARHGDIA,RAC2,ACTB,EEF1A1,TPT1
BRCA1,CDC20,ID1	CCNE1,UBC,RPLP1,RPS24	BCL2L11,DYNLL1,ACTB	ARHGDIB,GDI2,MAFF
BRCA1,CDC20,INCENP	CCNE1,UBC,RPLP1,RPS29	BCL2L12,UBC,ACTB	ARHGDIB,GDI2,MYC
BRCA1,CDC20,KIF20A	CCNE1,UBC,RPLP1,RPS6	BCL2L1,BCAP31,ACTG1	ARHGDIB,GDI2,NEK6
BRCA1,CDC20,KIF2C	CCNE2,UBC,CXCR4	BCL2L1,DYNLL1,VIM	ARHGDIB,GDI2,PTK2B
BRCA1,CDC20,KIF4A	CCNE2,UBC,RPL24	BCL2L1,SNCA,PARK7	ARHGDIB,GDI2,RAB11A
BRCA1,CDC20,KIFC1	CCNE2,UBC,RPLP1,RPL10A	BCL2L1,SNCA,UBB,DAZAP2	ARHGDIB,GDI2,RAB24
BRCA1,CDC20,KNTC1	CCNE2,UBC,RPLP1,RPL12	BCL2L1,SNCA,UBC	ARHGDIB,GDI2,RAB4A
BRCA1,CDC20,KRT33A	CCNE2,UBC,RPLP1,RPS29	BCL2L1,SNCA,YWHAB	ARHGDIB,GDI2,RAB5A
BRCA1,CDC20,KRTAP9-3	CCNE2,UBC,RPLP1,RPS6	BCL2L1,STAT1,IFIT2	ARHGDIB,GDI2,RAB9A
BRCA1,CDC20,MAD2L1	CCNK,UBC,RPL24	BCL2L1,STAT1,IRF1	ARHGDIB,GDI2,RPS6KA4
BRCA1,CDC20,MAD2L2	CCNK,UBC,RPLP1,RPL10A	BCL2L1,STAT1,TAP1	ARHGDIB,GDI2,SCYL2
BRCA1,CDC20,MAPRE1	CCNK,UBC,RPLP1,RPL12	BCL2L1,STAT1,TXNIP	ARHGDIB,RAC2,ACTB,ACTR2
BRCA1,CDC20,MIS12	CCNK,UBC,RPLP1,RPL37A	BCL2,STAT1,GNB2L1	ARHGDIB,RAC2,ACTB,BCL2L1
BRCA1,CDC20,MKI67	CCNK,UBC,RPLP1,RPS29	BCL3,EEF1A1,SMARCA4	ARHGDIB,RAC2,ACTB,CFL1
BRCA1,CDC20,NDE1	CCNK,UBC,RPLP1,RPS6	BCL3,RPL38,RPL22	ARHGDIB,RAC2,ACTB,CORO1A
BRCA1,CDC20,NDEL1	CCNT2,UBC,CXCR4	BCL3,RPL38,RPL3	ARHGDIB,RAC2,ACTB,EEF1A1,COX17
BRCA1,CDC20,NEK2	CCNT2,UBC,RPL24	BCL3,RPL38,RPL31	ARHGDIB,RAC2,ACTB,EEF1A1,DARS
BRCA1,CDC20,NUDC	CCNT2,UBC,RPLP1,RPL10A	BCL3,RPL38,RPL37A	ARHGDIB,RAC2,ACTB,EEF1A1,IKBKG
BRCA1,CDC20,NUP43	CCNT2,UBC,RPLP1,RPL12	BCL3,RPL38,RPL4	ARHGDIB,RAC2,ACTB,EEF1A1,NEDD8
BRCA1,CDC20,PAFAH1B1	CCNT2,UBC,RPLP1,RPL37A	BCL3,RPL38,RPL5	ARHGDIB,RAC2,ACTB,EEF1A1,NFKB1
BRCA1,CDC20,PPP1CC	CCNT2,UBC,RPLP1,RPS29	BCL3,RPL38,RPLP2	ARHGDIB,RAC2,ACTB,EEF1A1,RPA2
BRCA1,CDC20,PRC1	CCNT2,UBC,RPLP1,RPS6	BCL3,RPL38,RPS15A	ARHGDIB,RAC2,ACTB,EEF1A1,RPLP1
BRCA1,CDC20,PSMB2	CCS,UBC,RPL24	BCL3,RPL38,RPS27	ARHGDIB,RAC2,ACTB,EEF1A1,RXRA
BRCA1,CDC20,PSMB5	CCS,UBC,RPLP1,RPL10A	BCL3,RPL38,SEC61G	ARHGDIB,RAC2,ACTB,EEF1A1,SRRM2
BRCA1,CDC20,PSMC5	CCS,UBC,RPLP1,RPL12	BCL3,RPL38,SSR4	ARHGDIB,RAC2,ACTB,EEF1A1,SSR1
BRCA1,CDC20,PSMD13	CCS,UBC,RPLP1,RPL37A	BCL3,RPS11,FAU	ARHGDIB,RAC2,ACTB,EEF1A1,YWHAQ
BRCA1,CDC20,PSMD14	CCS,UBC,RPLP1,RPS24	BCL3,RPS11,RPS27A	ARHGDIB,RAC2,ACTB,ETS1
BRCA1,CDC20,PSMD2	CCS,UBC,RPLP1,RPS29	BCL3,RPS11,YY1	ARHGDIB,RAC2,ACTB,LASP1
BRCA1,CDC20,PTTG1	CCS,UBC,RPLP1,RPS6	BCLAF1,CLIC1,ETS1	ARHGDIB,RAC2,ACTB,PFN1
BRCA1,CDC20,RACGAP1	CCT2,UBC,RPLP1,RPL10A	BCLAF1,EEF1A1,CKS2	ARHGDIB,RAC2,ACTB,RAB8B
BRCA1,CDC20,RANGAP1	CCT2,UBC,RPLP1,RPL12	BCLAF1,EEF1A1,CRADD	ARHGDIB,RAC2,ACTB,XPO6
BRCA1,CDC20,RASSF1	CCT2,UBC,RPLP1,RPL34	BCLAF1,EEF1A1,GADD45A	ARHGDIG,RAC2,ACTB,EEF1A1
BRCA1,CDC20,RCC2	CCT2,UBC,RPLP1,RPL37A	BCLAF1,EEF1A1,IMMT	ARHGDIG,RAC2,ACTB,EEF1A1,TPT1
BRCA1,CDC20,SGOL2	CCT2,UBC,RPLP1,RPS24	BCLAF1,EEF1A1,MGMT	ARHGEF11,RHOA,RAC2
BRCA1,CDC20,TACC3	CCT2,UBC,RPLP1,RPS29	BCLAF1,EEF1A1,NEU1	ARHGEF18,ELF1,RPS6
BRCA1,CDC20,TAS2R13	CCT2,UBC,RPLP1,RPS6	BCLAF1,EEF1A1,PAFAH1B3	ARHGEF3,RHOA,UBC
BRCA1,CDC20,UBA52	CCT2,UBC,UBE2D3	BCLAF1,EEF1A1,PAPSS1	ARHGEF4,RAC2,ACTB,EEF1A1
BRCA1,CDC20,UBE2C	CCT3,UBC,RPLP1,RPL10A	BCLAF1,EEF1A1,PLAUR	ARHGEF4,RAC2,ACTB,EEF1A1,TPT1
BRCA1,CDC20,YARS2	CCT3,UBC,RPLP1,RPL12	BCLAF1,EEF1A1,POLR2C	ARHGEF6,RAC2,ACTB,ACTG1
BRCA1,CDC20,ZBTB33	CCT3,UBC,RPLP1,RPL34	BCLAF1,EEF1A1,SMARCA4	ARHGEF7,RAC2,ACTB,EEF1A1
BRCA1,CDC20,ZWILCH	CCT3,UBC,RPLP1,RPL37A	BCLAF1,EEF1A1,TPT1,VHL	ARHGEF7,RAC2,ACTB,EEF1A1,TPT1
BRCA1,CDC20,ZWINT	CCT3,UBC,RPLP1,RPS24	BCLAF1,EEF1A1,UBQLN4	ARHGEF7,RAC2,RHOG
BRCA1,CEBPB,SLPI	CCT3,UBC,RPLP1,RPS29	BCR,EIF4B,RPL11	ARHGEF9,UBC,ACTB
BRCA1,EP300,HP	CCT3,UBC,RPLP1,RPS6	BCR,EIF4B,RPL27A	ARHGEF9,UBC,ACTB,EEF1A1
BRCA1,JUNB,MMP9	CCT4,UBC,DDX58	BCR,EIF4B,RPL3	ARHGEF9,UBC,ACTB,EEF1A1,TPT1
BRCA1,MAPK14,SLC9A1	CCT4,UBC,RPLP1,RPL34	BCR,EIF4B,RPL30	ARIH2,UBC,ACTB
BRD2,JUN,MMP9	CCT4,UBC,RPLP1,RPS24	BCR,EIF4B,RPL38	ARIH2,UBC,DAZAP2
BRD4,EP300,HP	CCT5,UBC,RPL24	BCR,EIF4B,RPLP2	ARIH2,UBC,HLA-A
BSCL2,EP300,HP	CCT5,UBC,RPLP1,RPL10A	BCR,EIF4B,RPS10	ARL15,GAPDH,ACTB
BSCL2,EP300,SLPI	CCT5,UBC,RPLP1,RPL12	BCR,EIF4B,RPS6	ARL15,GAPDH,ACTB,EEF1A1
BSDC1,JUN,MMP9	CCT5,UBC,RPLP1,RPL37A	BCR,ETS1,RPL12	ARNTL2,UBC,ACTB
BSG,MMP9,BTC	CCT5,UBC,RPLP1,RPS24	BCR,IRF1,MX1	ARNTL2,UBC,ACTB,EEF1A1
BSG,MMP9,CD44	CCT5,UBC,RPLP1,RPS29	BCR,RHOA,RAC2	ARNTL2,UBC,ACTB,EEF1A1,TPT1
BSG,MMP9,COL1A1	CCT5,UBC,RPLP1,RPS6	BDP1,UBC,ACTB	ARNTL,UBC,ACTB
BSG,MMP9,COL1A2	CCT5,UBC,TAX1BP1	BECN1,UBC,ACTB	ARNTL,UBC,ACTB,EEF1A1
BSG,MMP9,COL4A6	CCT6A,UBC,RPLP1,RPL10A	BID,MSN,ACTB,EEF1A1	ARNTL,UBC,ACTB,EEF1A1,TPT1
BSG,MMP9,CYBB	CCT6A,UBC,RPLP1,RPL12	BID,MSN,ACTB,EEF1A1,TPT1	ARNTL,UBC,RPL11
BSG,MMP9,FN1	CCT6A,UBC,RPLP1,RPL34	BIK,MCL1,TPT1	ARNT,UBC,ACTB
BSG,MMP9,IL2RA	CCT6A,UBC,RPLP1,RPL37A	BIRC2,UBB,PSMC6	ARNT,UBC,ACTB,EEF1A1
BSG,MMP9,IL8	CCT6A,UBC,RPLP1,RPS24	BIRC2,UBC,ACTB	ARNT,UBC,ACTB,EEF1A1,TPT1
BSG,MMP9,LCN2	CCT6A,UBC,RPLP1,RPS29	BIRC6,UBC,ACTB	ARNT,UBC,RPL11
BSG,MMP9,PLAU	CCT6A,UBC,RPLP1,RPS6	BLMH,UBB,RAD23A	ARPC1A,ARPC3,ACTR2
BSG,MMP9,PRKCZ	CCT6A,UBC,TAX1BP1	BLMH,UBC,ACTB	ARPC1A,ARPC3,ARPC5
BSG,MMP9,PRSS2	CCT7,UBC,RPLP1,RPL10A	BLM,MX1,ACTB,EEF1A1	ARPC1A,ARPC3,LTA4H
BSG,MMP9,PZP	CCT7,UBC,RPLP1,RPL12	BLM,MX1,ACTB,EEF1A1,TPT1	ARPC1A,ARPC3,RPS4X
BSG,MMP9,SDC4	CCT7,UBC,RPLP1,RPL34	BLM,MX1,IFITM1	ARPC1B,ACTB,ACTG1,CAP1
BSG,MMP9,THBS1	CCT7,UBC,RPLP1,RPS24	BLM,MX1,STAT1	ARPC1B,ACTB,ACTL6A
BSG,MMP9,TIMP1	CCT7,UBC,RPLP1,RPS29	BLM,MX1,STAT2	ARPC1B,ACTB,ACTN2
BTBD1,TTK,CDC20	CCT7,UBC,RPLP1,RPS6	BLVRB,IRF1,ISG15	ARPC1B,ACTB,ANAPC2
BTC,MMP9,AREG	CCT7,UBC,UBE2D3	BMF,DYNLL1,ACTB	ARPC1B,ACTB,APC2
BTC,MMP9,CD44	CCT8,UBC,RPLP1,RPL10A	BMP7,UBC,ACTB	ARPC1B,ACTB,ATF7IP
BTC,MMP9,COL1A1	CCT8,UBC,RPLP1,RPL12	BMPR1A,EIF4B,RPL27A	ARPC1B,ACTB,BCL11A
BTC,MMP9,COL1A2	CCT8,UBC,RPLP1,RPL34	BMPR1A,EIF4B,RPL3	ARPC1B,ACTB,BCL7C
BTC,MMP9,COL4A1	CCT8,UBC,RPLP1,RPL37A	BMPR1A,EIF4B,RPL30	ARPC1B,ACTB,BCLAF1
BTC,MMP9,COL4A2	CCT8,UBC,RPLP1,RPS24	BMPR1A,EIF4B,RPS6	ARPC1B,ACTB,CBL
BTC,MMP9,COL4A3	CCT8,UBC,RPLP1,RPS29	BMX,EIF4B,RPL27A	ARPC1B,ACTB,CCNT2
BTC,MMP9,COL4A4	CCT8,UBC,RPLP1,RPS6	BMX,EIF4B,RPL3	ARPC1B,ACTB,CCT4
BTC,MMP9,COL4A5	CCT8,UBC,UBE2D3	BMX,EIF4B,RPL30	ARPC1B,ACTB,CCT5
BTC,MMP9,COL4A6	CCT8,UBC,UQCRC2	BMX,EIF4B,RPS6	ARPC1B,ACTB,CDK5R2
BTC,MMP9,CXCL5	CD151,UBC,RPL24	BMX,ETS1,RPL12	ARPC1B,ACTB,CDKN2A
BTC,MMP9,CYBB	CD151,UBC,RPLP1,RPL10A	BNIP3L,FCER1G,HCLS1	ARPC1B,ACTB,CENPA
BTC,MMP9,FASLG	CD151,UBC,RPLP1,RPL12	BNIP3L,GBP2,ISG15	ARPC1B,ACTB,CFL2
BTC,MMP9,FN1	CD151,UBC,RPLP1,RPL37A	BOK,MCL1,TPT1	ARPC1B,ACTB,CLIC4
BTC,MMP9,IL2RA	CD151,UBC,RPLP1,RPS29	BRCA1,NFKB1,ITGB2	ARPC1B,ACTB,CPNE1
BTC,MMP9,IL8	CD151,UBC,RPLP1,RPS6	BRCA1,PFN1,ACTB,EEF1A1	ARPC1B,ACTB,CPNE2
BTC,MMP9,LCN2	CD247,UBC,RPLP1,RPL12	BRCA1,PFN1,ACTB,EEF1A1,TPT1	ARPC1B,ACTB,CPNE4
BTC,MMP9,MMP7	CD247,UBC,RPLP1,RPL34	BRCA1,RPL27A,RPLP1	ARPC1B,ACTB,CSNK1A1
BTC,MMP9,MYC	CD247,UBC,RPLP1,RPS24	BRCA1,RPL27A,RPS10	ARPC1B,ACTB,CTNNB1
BTC,MMP9,NOX1	CD33,UBC,RPLP1,RPL10A	BRCA1,RPL27A,UBA52	ARPC1B,ACTB,CYFIP1
BTC,MMP9,PLAU	CD33,UBC,RPLP1,RPL12	BRCA1,RPS11,RPL9	ARPC1B,ACTB,DNM1
BTC,MMP9,PLG	CD33,UBC,RPLP1,RPL37A	BRCA1,RPS19,GNB2L1	ARPC1B,ACTB,DSTN
BTC,MMP9,PRKCZ	CD33,UBC,RPLP1,RPS24	BRCA1,RPS19,RPS16	ARPC1B,ACTB,EEF1A1,ANXA7
BTC,MMP9,PRSS2	CD33,UBC,RPLP1,RPS29	BRCA2,UBC,ACTB	ARPC1B,ACTB,EEF1A1,APLP1
BTC,MMP9,PZP	CD33,UBC,RPLP1,RPS6	BRD1,VIM,YWHAQ	ARPC1B,ACTB,EEF1A1,ARIH2
BTC,MMP9,RECK	CD33,UBC,TAX1BP1	BRD2,EIF4B,EIF4A2	ARPC1B,ACTB,EEF1A1,AXIN1
BTC,MMP9,RELA	CD3D,B2M,HLA-C	BRD2,EIF4B,RPL4	ARPC1B,ACTB,EEF1A1,BRMS1
BTC,MMP9,SDC4	CD3D,UBC,RPLP1,RPL10A	BRD2,EIF4B,RPS15A	ARPC1B,ACTB,EEF1A1,CCL18
BTC,MMP9,TGFB1	CD3D,UBC,RPLP1,RPL12	BRE,UBC,ACTB	ARPC1B,ACTB,EEF1A1,CDKN1A
BTC,MMP9,THBS1	CD3D,UBC,RPLP1,RPL34	BRMS1,EEF1A1,CKS2	ARPC1B,ACTB,EEF1A1,CKS2
BTC,MMP9,THBS2	CD3D,UBC,RPLP1,RPL37A	BRMS1,EEF1A1,CRADD	ARPC1B,ACTB,EEF1A1,COX17
BTC,MMP9,TIMP1	CD3D,UBC,RPLP1,RPS24	BRMS1,EEF1A1,NEU1	ARPC1B,ACTB,EEF1A1,CRADD
BTC,MMP9,TIMP3	CD3D,UBC,RPLP1,RPS29	BRMS1,EEF1A1,PAPSS1	ARPC1B,ACTB,EEF1A1,CSRP2
BTG1,CCNA2,CDC20	CD3D,UBC,RPLP1,RPS6	BRMS1,EEF1A1,POLR2C	ARPC1B,ACTB,EEF1A1,DLEU1
BTG1,CCNA2,TYMS	CD3G,B2M,HLA-C	BRMS1,EEF1A1,YWHAG	ARPC1B,ACTB,EEF1A1,DUSP7
BTK,MYD88,IRAK3	CD40,HSPA8,UBC	BRSK1,UBC,ACTB	ARPC1B,ACTB,EEF1A1,EEF1D
BTK,MYD88,MMP9	CD40LG,UBC,RPL24	BRSK2,UBC,ACTB	ARPC1B,ACTB,EEF1A1,EGR1
BTK,MYD88,TLR5	CD40LG,UBC,RPLP1,RPL10A	BSCL2,UBC,ACTB	ARPC1B,ACTB,EEF1A1,EP300
BTK,SPI1,CAMP	CD40LG,UBC,RPLP1,RPL12	BSG,UBC,ACTB	ARPC1B,ACTB,EEF1A1,EXOSC4
BTRC,EP300,HP	CD40LG,UBC,RPLP1,RPL37A	BST2,STAT2,IFIT2	ARPC1B,ACTB,EEF1A1,FAS
BUB1,CDC20,ANAPC1	CD40LG,UBC,RPLP1,RPS29	BST2,STAT2,MX1	ARPC1B,ACTB,EEF1A1,GADD45A
BUB1,CDC20,ANAPC10	CD40LG,UBC,RPLP1,RPS6	BST2,STAT2,TAP1	ARPC1B,ACTB,EEF1A1,GADD45G
BUB1,CDC20,ANAPC11	CD44,HLA-C,UBC,DAZAP2	BST2,STAT2,TXNIP	ARPC1B,ACTB,EEF1A1,GTF2B
BUB1,CDC20,ANAPC13	CD44,HLA-C,UBC,RPL11	BST2,UBC,ACTB	ARPC1B,ACTB,EEF1A1,H2AFX
BUB1,CDC20,ANAPC2	CD44,HLA-C,UBC,RPL13A	BTD,SPCS1,RPL27A	ARPC1B,ACTB,EEF1A1,HSPE1
BUB1,CDC20,ANAPC4	CD44,HLA-C,UBC,RPLP1,RPS6	BTF3,NACA,NR2C2	ARPC1B,ACTB,EEF1A1,IKBKG
BUB1,CDC20,ANAPC7	CD44,HLA-C,UBC,UBA52	BTG1,GTF2B,RPS12	ARPC1B,ACTB,EEF1A1,IMMT
BUB1,CDC20,BTRC	CD4,CXCR4,HLA-C	BTG2,UBC,ACTB	ARPC1B,ACTB,EEF1A1,ITSN1
BUB1,CDC20,CCNA2	CD4,HSPA8,RGS2	BTG4,UBC,ACTB	ARPC1B,ACTB,EEF1A1,KCNE3
BUB1,CDC20,CDC16	CD4,RPLP1,RPL11,RPL32	BTK,EIF4B,FAU	ARPC1B,ACTB,EEF1A1,KIF1B
BUB1,CDC20,CDC23	CD4,RPLP1,RPS27,MARS	BTK,EIF4B,RPL12	ARPC1B,ACTB,EEF1A1,LAMA4
BUB1,CDC20,CDC26	CD4,RPLP1,RPS27,RTN4	BTK,EIF4B,RPS3	ARPC1B,ACTB,EEF1A1,LSM3
BUB1,CDC20,CDC27	CD4,RPLP1,RPS27,TCF4	BTRC,NEDD8,RPS11	ARPC1B,ACTB,EEF1A1,MAD2L1BP
BUB1,CDC20,CDKN1A	CD4,RPS12,RPL24	BTRC,NEDD8,RPS16	ARPC1B,ACTB,EEF1A1,MAGED2
BUB1,CDC20,CDT1	CD4,RPS12,RPL27A	BTRC,UBC,ACTB	ARPC1B,ACTB,EEF1A1,MGMT
BUB1,CDC20,CHD2	CD4,RPS12,RPL9	BUB1B,UBB,ELF4	ARPC1B,ACTB,EEF1A1,MLLT3
BUB1,CDC20,CKS1B	CD4,RPS12,RPS7	BUB1B,UBB,PPP2R1A	ARPC1B,ACTB,EEF1A1,MME
BUB1,CDC20,CKS2	CD4,UBC,YWHAQ	BUB1B,UBB,PSMC5	ARPC1B,ACTB,EEF1A1,MNAT1
BUB1,CDC20,CREBBP	CD53,CD4,RPLP1,RPS27	BUB1,EIF4B,RPL27A	ARPC1B,ACTB,EEF1A1,MRPL42
BUB1,CDC20,CUL1	CD63,UBC,RPLP1,RPL34	BUB1,EIF4B,RPL3	ARPC1B,ACTB,EEF1A1,MYC
BUB1,CDC20,EP300	CD63,UBC,RPLP1,RPS10	BUB1,EIF4B,RPL30	ARPC1B,ACTB,EEF1A1,NEDD8
BUB1,CDC20,FBXO5	CD63,UBC,RPLP1,RPS24	BUB1,EIF4B,RPS6	ARPC1B,ACTB,EEF1A1,NEU1
BUB1,CDC20,FBXW5	CD80,B2M,HLA-C	BZRAP1,ETS1,RPL12	ARPC1B,ACTB,EEF1A1,NFKB1
BUB1,CDC20,FZR1	CD81,UBC,RPLP1,RPL10A	BZW2,IRF1,IFIT2	ARPC1B,ACTB,EEF1A1,NR4A1
BUB1,CDC20,HDAC2	CD81,UBC,RPLP1,RPL12	BZW2,IRF1,MX1	ARPC1B,ACTB,EEF1A1,ORMDL3
BUB1,CDC20,HSF1	CD81,UBC,RPLP1,RPL37A	BZW2,IRF1,TAP1	ARPC1B,ACTB,EEF1A1,PABPC4
BUB1,CDC20,HSF2	CD81,UBC,RPLP1,RPS24	C1QBP,UBC,ACTB	ARPC1B,ACTB,EEF1A1,PAEP
BUB1,CDC20,ID1	CD81,UBC,RPLP1,RPS29	C2,PSMA4,UBB	ARPC1B,ACTB,EEF1A1,PAFAH1B3
BUB1,CDC20,KIF4A	CD81,UBC,RPLP1,RPS6	C3,FPR1,RGS18	ARPC1B,ACTB,EEF1A1,PAPSS1
BUB1,CDC20,KIFC1	CD86,B2M,HLA-C	C3,IFITM1,STAT2	ARPC1B,ACTB,EEF1A1,PFN2
BUB1,CDC20,KPNA2	CD86,UBC,RPLP1,RPL10A	C5AR1,RPS19,GNB2L1	ARPC1B,ACTB,EEF1A1,PHYHIP
BUB1,CDC20,KRT33A	CD86,UBC,RPLP1,RPL12	C5AR1,RPS19,GNB2L1,ITGB2	ARPC1B,ACTB,EEF1A1,PLAUR
BUB1,CDC20,KRTAP9-3	CD86,UBC,RPLP1,RPL37A	C5AR1,RPS19,RPL11	ARPC1B,ACTB,EEF1A1,PLCG1
BUB1,CDC20,MAD2L1	CD86,UBC,RPLP1,RPS24	C5AR1,RPS19,RPS10	ARPC1B,ACTB,EEF1A1,POLE2
BUB1,CDC20,MAD2L2	CD86,UBC,RPLP1,RPS29	C5AR1,RPS19,RPS16	ARPC1B,ACTB,EEF1A1,POLR2C
BUB1,CDC20,NUDC	CD86,UBC,RPLP1,RPS6	CA2,DYNLL1,ACTB	ARPC1B,ACTB,EEF1A1,POU2F2
BUB1,CDC20,PAFAH1B1	CD86,UBC,TAX1BP1	CA2,SLC4A1,LYN	ARPC1B,ACTB,EEF1A1,PQBP1
BUB1,CDC20,PSMB2	CD8A,HLA-C,UBC,RPL11	CACNB1,DYNLL1,ACTB	ARPC1B,ACTB,EEF1A1,PSG9
BUB1,CDC20,PSMB5	CD8A,HLA-C,UBC,RPLP1,RPS27	CACYBP,UBC,ACTB	ARPC1B,ACTB,EEF1A1,PSMD11
BUB1,CDC20,PSMC5	CDC20,UBC,RPL24	CAD,UBC,ACTB	ARPC1B,ACTB,EEF1A1,PTPN4
BUB1,CDC20,PSMD13	CDC20,UBC,RPLP1,RPL10A	CALCA,B2M,HLA-F	ARPC1B,ACTB,EEF1A1,PTPRCAP
BUB1,CDC20,PSMD14	CDC20,UBC,RPLP1,RPL12	CALCOCO2,UBC,ACTB	ARPC1B,ACTB,EEF1A1,RAB27A
BUB1,CDC20,PSMD2	CDC20,UBC,RPLP1,RPL37A	CALM1,SNCA,VDAC1	ARPC1B,ACTB,EEF1A1,RAF1
BUB1,CDC20,PTTG1	CDC20,UBC,RPLP1,RPS29	CALM2,CALM1,DCTN2	ARPC1B,ACTB,EEF1A1,RFC5
BUB1,CDC20,RASSF1	CDC20,UBC,RPLP1,RPS6	CALM2,S100A6,CACYBP	ARPC1B,ACTB,EEF1A1,RNF10
BUB1,CDC20,TACC3	CDC25A,UBC,CXCR4	CALM2,S100A6,ECD	ARPC1B,ACTB,EEF1A1,RPA2
BUB1,CDC20,TAS2R13	CDC25A,UBC,RPL24	CALM2,S100A6,SMARCB1	ARPC1B,ACTB,EEF1A1,RSRC1
BUB1,CDC20,UBA52	CDC25A,UBC,RPLP1,RPL10A	CALM2,S100A6,SUGT1	ARPC1B,ACTB,EEF1A1,RXRA
BUB1,CDC20,UBC	CDC25A,UBC,RPLP1,RPL12	CALM3,CALM1,YWHAQ	ARPC1B,ACTB,EEF1A1,SERPINB9
BUB1,CDC20,YARS2	CDC25A,UBC,RPLP1,RPS29	CALM3,RALB,CALM2	ARPC1B,ACTB,EEF1A1,SMAD2
BUB1,CDC20,ZBTB33	CDC25A,UBC,RPLP1,RPS6	CALML5,UBC,ACTB	ARPC1B,ACTB,EEF1A1,SMAD4
BUB1,TYMS,DCTD	CDC25C,UBC,CXCR4	CALR,B2M,CD8A	ARPC1B,ACTB,EEF1A1,SMARCA4
BUB1,TYMS,DHFR	CDC25C,UBC,RPL24	CALR,B2M,GBP1	ARPC1B,ACTB,EEF1A1,SMARCB1
BUB1,TYMS,DTL	CDC25C,UBC,RPLP1,RPL10A	CALR,B2M,IFI30	ARPC1B,ACTB,EEF1A1,SNW1
BUB1,TYMS,DUT	CDC25C,UBC,RPLP1,RPL12	CALR,HLA-A,BCAP31	ARPC1B,ACTB,EEF1A1,SRRM1
BUB1,TYMS,FPGS	CDC25C,UBC,RPLP1,RPS29	CAMK2A,EIF4B,RPL27A	ARPC1B,ACTB,EEF1A1,SSR1
BUB1,TYMS,ITPA	CDC25C,UBC,RPLP1,RPS6	CAMK2A,EIF4B,RPL3	ARPC1B,ACTB,EEF1A1,STMN2
BUB1,TYMS,MTHFD2	CDC34,UBC,RPLP1,RPL34	CAMK2A,EIF4B,RPL30	ARPC1B,ACTB,EEF1A1,SULT1E1
BUB1,TYMS,MTHFD2L	CDC34,UBC,RPLP1,RPS24	CAMK2A,EIF4B,RPS6	ARPC1B,ACTB,EEF1A1,SUMO2
BUB1,TYMS,MTHFR	CDC37,UBC,RPLP1,RPL10A	CAMK2A,ETS1,RPL12	ARPC1B,ACTB,EEF1A1,SUV420H2
BUB1,TYMS,NT5C2	CDC37,UBC,RPLP1,RPL12	CAMK2B,EIF4B,RPL27A	ARPC1B,ACTB,EEF1A1,TAF1
BUB1,TYMS,PCNA	CDC37,UBC,RPLP1,RPL37A	CAMK2B,EIF4B,RPL3	ARPC1B,ACTB,EEF1A1,TAF7
BUB1,TYMS,SHMT1	CDC37,UBC,RPLP1,RPS24	CAMK2B,EIF4B,RPL30	ARPC1B,ACTB,EEF1A1,TAF9
BUB1,TYMS,SHMT2	CDC37,UBC,RPLP1,RPS29	CAMK2B,EIF4B,RPS6	ARPC1B,ACTB,EEF1A1,TAL1
BUB1,TYMS,TFDP1	CDC37,UBC,RPLP1,RPS6	CAMK2B,ETS1,RPL12	ARPC1B,ACTB,EEF1A1,TBP
BUB1,TYMS,UBE2T	CDC37,UBC,TAX1BP1	CAMK2D,EIF4B,RPL27A	ARPC1B,ACTB,EEF1A1,TK1
BUB1B,CCNB2,TYMS	CDC42,NCF2,PRDX6	CAMK2D,EIF4B,RPL3	ARPC1B,ACTB,EEF1A1,TMPRSS3
BUB1B,CDC20,ANAPC13	CDC42,UBC,RPL24	CAMK2D,EIF4B,RPL30	ARPC1B,ACTB,EEF1A1,TOPORS
BUB1B,CDC20,APC	CDC42,UBC,RPLP1,RPL10A	CAMK2D,EIF4B,RPS6	ARPC1B,ACTB,EEF1A1,TP53BP2
BUB1B,CDC20,BTRC	CDC42,UBC,RPLP1,RPL12	CAMK2D,ETS1,RPL12	ARPC1B,ACTB,EEF1A1,TPT1,VHL
BUB1B,CDC20,CCNA2	CDC42,UBC,RPLP1,RPL34	CAMK2D,VIM,YWHAQ	ARPC1B,ACTB,EEF1A1,TTR
BUB1B,CDC20,CDKN1A	CDC42,UBC,RPLP1,RPL37A	CAMKK1,EIF4B,RPL27A	ARPC1B,ACTB,EEF1A1,UBC
BUB1B,CDC20,CDKN3	CDC42,UBC,RPLP1,RPS24	CAMKK1,EIF4B,RPL3	ARPC1B,ACTB,EEF1A1,UBQLN4
BUB1B,CDC20,CDT1	CDC42,UBC,RPLP1,RPS29	CAMKK1,EIF4B,RPL30	ARPC1B,ACTB,EEF1A1,VARS
BUB1B,CDC20,CHD2	CDC42,UBC,RPLP1,RPS6	CAMKK1,EIF4B,RPS6	ARPC1B,ACTB,EEF1A1,VCL
BUB1B,CDC20,CKS1B	CDC42,UBC,TAX1BP1	CAMKK1,ETS1,RPL12	ARPC1B,ACTB,EEF1A1,WARS
BUB1B,CDC20,CKS2	CDC5L,RPL12,RPL11	CAMKK1,PSMA6,UBB	ARPC1B,ACTB,EEF1A1,XPO5
BUB1B,CDC20,CREBBP	CDC5L,RPL12,RPL32	CAMKK2,EIF4B,RPL3	ARPC1B,ACTB,EEF1A1,XRN2
BUB1B,CDC20,CUL1	CDC5L,RPL12,RPS29	CAMKK2,EIF4B,RPL30	ARPC1B,ACTB,EEF1A1,YWHAG
BUB1B,CDC20,EP300	CDC5L,RPL12,RPS6	CAMKK2,EIF4B,RPS6	ARPC1B,ACTB,EEF1A1,YWHAQ
BUB1B,CDC20,FBXO5	CDC5L,RPS16,RPL26	CAMKV,EIF4B,RPL27A	ARPC1B,ACTB,EEF1A1,ZBTB16
BUB1B,CDC20,FBXW5	CDC5L,RPS25,UBC	CAMKV,EIF4B,RPL3	ARPC1B,ACTB,EEF1A1,ZCCHC10
BUB1B,CDC20,FZR1	CDC6,UBC,CXCR4	CAMKV,EIF4B,RPL30	ARPC1B,ACTB,EEF1A1,ZNF24
BUB1B,CDC20,HDAC2	CDC6,UBC,RPL24	CAMKV,EIF4B,RPS6	ARPC1B,ACTB,EEF1A1,ZNF259
BUB1B,CDC20,HSF1	CDC6,UBC,RPLP1,RPL10A	CAMP,MARCKS,CALM2	ARPC1B,ACTB,ESR1
BUB1B,CDC20,HSF2	CDC6,UBC,RPLP1,RPL12	CAMTA1,IRF1,IFIT2	ARPC1B,ACTB,FLNA
BUB1B,CDC20,ID1	CDC6,UBC,RPLP1,RPL37A	CAMTA1,IRF1,MX1	ARPC1B,ACTB,GSN
BUB1B,CDC20,KIF4A	CDC6,UBC,RPLP1,RPS29	CANX,B2M,CD8A	ARPC1B,ACTB,HMGN3
BUB1B,CDC20,KIFC1	CDC6,UBC,RPLP1,RPS6	CANX,B2M,GBP1	ARPC1B,ACTB,LMNA
BUB1B,CDC20,KPNA2	CDH1,UBC,CXCR4	CANX,B2M,SP100	ARPC1B,ACTB,MEF2A
BUB1B,CDC20,KRT33A	CDH1,UBC,RPL24	CANX,HLA-A,DEK	ARPC1B,ACTB,MEF2C
BUB1B,CDC20,KRTAP9-3	CDH1,UBC,RPLP1,RPL10A	CANX,HLA-A,UBB,PSMB10	ARPC1B,ACTB,MORF4L1
BUB1B,CDC20,MAD2L2	CDH1,UBC,RPLP1,RPL12	CANX,SLC4A1,LYN	ARPC1B,ACTB,MYO18B
BUB1B,CDC20,MKI67	CDH1,UBC,RPLP1,RPS29	CANX,UBC,ACTB	ARPC1B,ACTB,NCALD
BUB1B,CDC20,PSMB2	CDH1,UBC,RPLP1,RPS6	CAP1,ACTB,ACTG1,ACTN1	ARPC1B,ACTB,NEBL
BUB1B,CDC20,PSMB5	CDH3,UBC,CXCR4	CAP1,ACTB,ACTG1,DYNLL1	ARPC1B,ACTB,NRAP
BUB1B,CDC20,PSMC5	CDH3,UBC,RPL24	CAP1,ACTB,ACTG1,GNAI2	ARPC1B,ACTB,P2RX7
BUB1B,CDC20,PSMD13	CDH3,UBC,RPLP1,RPL10A	CAP1,ACTB,ACTG1,MYH9	ARPC1B,ACTB,PAX5
BUB1B,CDC20,PSMD2	CDH3,UBC,RPLP1,RPL12	CAP1,ACTB,ACTG1,RBX1	ARPC1B,ACTB,PCYT1B
BUB1B,CDC20,RASSF1	CDH3,UBC,RPLP1,RPS29	CAP1,ACTB,EEF1A1,APLP1	ARPC1B,ACTB,PDLIM5
BUB1B,CDC20,TACC3	CDH3,UBC,RPLP1,RPS6	CAP1,ACTB,EEF1A1,AXIN1	ARPC1B,ACTB,PFDN1
BUB1B,CDC20,TAS2R13	CDK2,UBC,CXCR4	CAP1,ACTB,EEF1A1,CCL18	ARPC1B,ACTB,PLD1
BUB1B,CDC20,YARS2	CDK2,UBC,RPL24	CAP1,ACTB,EEF1A1,CSRP2	ARPC1B,ACTB,PLD2
BUB1B,CDC20,ZBTB33	CDK2,UBC,RPLP1,RPL10A	CAP1,ACTB,EEF1A1,DLEU1	ARPC1B,ACTB,PTN
BZRAP1,EP300,HP	CDK2,UBC,RPLP1,RPL12	CAP1,ACTB,EEF1A1,DUSP7	ARPC1B,ACTB,RAC1
BZW2,EP300,HP	CDK2,UBC,RPLP1,RPS29	CAP1,ACTB,EEF1A1,FAS	ARPC1B,ACTB,RCC1
C1GALT1,HNF4A,HP	CDK2,UBC,RPLP1,RPS6	CAP1,ACTB,EEF1A1,GADD45G	ARPC1B,ACTB,RUVBL1
C1RL,STAT3,MMP9	CDK4,UBB,UBC,RPL11	CAP1,ACTB,EEF1A1,ITSN1	ARPC1B,ACTB,RUVBL2
C2,C3,OLFM4	CDK4,UBB,UBC,RPLP1,RPS27	CAP1,ACTB,EEF1A1,KCNE3	ARPC1B,ACTB,SCN10A
C2,HNF4A,HP	CDK5R1,UBC,CXCR4	CAP1,ACTB,EEF1A1,LAMA4	ARPC1B,ACTB,SMAD3
C3,CEBPB,SLPI	CDK5R1,UBC,RPL24	CAP1,ACTB,EEF1A1,MAD2L1BP	ARPC1B,ACTB,SMAD9
C3,CTSG,ACE2	CDK5R1,UBC,RPLP1,RPL10A	CAP1,ACTB,EEF1A1,MAGED2	ARPC1B,ACTB,SMARCC2
C3,CTSG,AGT	CDK5R1,UBC,RPLP1,RPL12	CAP1,ACTB,EEF1A1,MLLT3	ARPC1B,ACTB,SMARCE1
C3,CTSG,ATP6AP2	CDK5R1,UBC,RPLP1,RPS29	CAP1,ACTB,EEF1A1,MME	ARPC1B,ACTB,SPTBN2
C3,CTSG,CASP7	CDK5R1,UBC,RPLP1,RPS6	CAP1,ACTB,EEF1A1,MNAT1	ARPC1B,ACTB,SSH1
C3,CTSG,CXCL12	CDK5RAP3,UBC,RPLP1,RPL12	CAP1,ACTB,EEF1A1,MRPL42	ARPC1B,ACTB,TCF12
C3,CTSG,CXCR4	CDK5RAP3,UBC,RPLP1,RPL37A	CAP1,ACTB,EEF1A1,NFKB1	ARPC1B,ACTB,TJP1
C3,CTSG,F2RL1	CDK5RAP3,UBC,RPLP1,RPS24	CAP1,ACTB,EEF1A1,NR4A1	ARPC1B,ACTB,TNNI2
C3,CTSG,F2RL2	CDK5RAP3,UBC,RPLP1,RPS29	CAP1,ACTB,EEF1A1,PAEP	ARPC1B,ACTB,TPM1
C3,CTSG,F5	CDK5RAP3,UBC,RPLP1,RPS6	CAP1,ACTB,EEF1A1,PHYHIP	ARPC1B,ACTB,TPM2
C3,CTSG,GP1BA	CDKN1A,UBC,RPL24	CAP1,ACTB,EEF1A1,POLE2	ARPC1B,ACTB,TPM3
C3,CTSG,IGF1	CDKN1A,UBC,RPLP1,RPL10A	CAP1,ACTB,EEF1A1,PQBP1	ARPC1B,ACTB,UCHL5
C3,CTSG,MMP1	CDKN1A,UBC,RPLP1,RPL12	CAP1,ACTB,EEF1A1,PSG9	ARPC1B,ACTB,VSNL1
C3,CTSG,PLAUR	CDKN1A,UBC,RPLP1,RPL37A	CAP1,ACTB,EEF1A1,PSMD11	ARPC1B,ACTB,ZBTB7A
C3,CTSG,SDC1	CDKN1A,UBC,RPLP1,RPS24	CAP1,ACTB,EEF1A1,RAB27A	ARPC1B,ACTR2,HCLS1
C3,CTSG,SERPINA1	CDKN1A,UBC,RPLP1,RPS29	CAP1,ACTB,EEF1A1,RFC5	ARPC1B,ARPC3,LTA4H
C3,CTSG,SERPINA3	CDKN1A,UBC,RPLP1,RPS6	CAP1,ACTB,EEF1A1,RPLP1,RPLP2	ARPC2,ACTR2,HCLS1
C3,CTSG,SERPINB1	CDKN1B,UBC,RPL24	CAP1,ACTB,EEF1A1,RPLP1,RPS10	ARPC3,ACTR2,ACTR3B
C3,CTSG,SERPINB13	CDKN1B,UBC,RPLP1,RPL10A	CAP1,ACTB,EEF1A1,RXRA	ARPC3,ACTR2,ACVR1B
C3,CTSG,SERPINB4	CDKN1B,UBC,RPLP1,RPL12	CAP1,ACTB,EEF1A1,SERPINB9	ARPC3,ACTR2,BAK1
C3,CTSG,SERPINB6	CDKN1B,UBC,RPLP1,RPL37A	CAP1,ACTB,EEF1A1,SMAD2	ARPC3,ACTR2,BMP2
C3,CTSG,THBS1	CDKN1B,UBC,RPLP1,RPS24	CAP1,ACTB,EEF1A1,STMN2	ARPC3,ACTR2,HCLS1
C3,ITGAM,HP	CDKN1B,UBC,RPLP1,RPS29	CAP1,ACTB,EEF1A1,SULT1E1	ARPC3,ACTR2,IQGAP2
C3,ITGAM,MMP9	CDKN1B,UBC,RPLP1,RPS6	CAP1,ACTB,EEF1A1,SUV420H2	ARPC3,ACTR2,PBX3
C3,LRP1,LTF	CDKN1B,UBC,TAX1BP1	CAP1,ACTB,EEF1A1,TAF1	ARPC3,ACTR2,UBC
C3AR1,C3,OLFM4	CDKN1C,UBC,RPLP1,RPL10A	CAP1,ACTB,EEF1A1,TAF9	ARPC3,ACTR2,WASF2
C3AR1,C5AR1,CR1	CDKN1C,UBC,RPLP1,RPL12	CAP1,ACTB,EEF1A1,TAL1	ARPC3,ARPC1B,ACTB
C3AR1,C5AR1,GNAI3	CDKN1C,UBC,RPLP1,RPL37A	CAP1,ACTB,EEF1A1,TMPRSS3	ARPC3,ARPC1B,ACTB,EEF1A1
C4BPA,LRP1,LTF	CDKN1C,UBC,RPLP1,RPS24	CAP1,ACTB,EEF1A1,TP53BP2	ARPC3,ARPC1B,ACTB,EEF1A1,TPT1
C4BPB,EP300,HP	CDKN1C,UBC,RPLP1,RPS29	CAP1,ACTB,EEF1A1,TPT1,DBN1	ARPC3,ELF1,GSPT1
C5,C3,OLFM4	CDKN1C,UBC,RPLP1,RPS6	CAP1,ACTB,EEF1A1,TPT1,STEAP3	ARPC3,ELF1,RPS27A
C5,C3AR1,CXCL1	CDKN2A,RPL11,RPL34	CAP1,ACTB,EEF1A1,TTR	ARPC3,ELF1,RPS3
C5AR1,CR1,ATF7IP	CDKN2A,RPL11,RPS24	CAP1,ACTB,EEF1A1,UBC	ARPC3,ELF1,RPS3A
C5AR1,CR1,CFI	CDKN2A,UBC,RPL24	CAP1,ACTB,EEF1A1,VARS	ARPC3,ELF1,RPS6
C5AR1,CR1,FUT4	CDKN2A,UBC,RPLP1,RPL10A	CAP1,ACTB,EEF1A1,XRN2	ARPC3,WAS,ARPC5L
C5AR1,CR1,ZFYVE9	CDKN2A,UBC,RPLP1,RPL12	CAP1,ACTB,EEF1A1,YWHAQ	ARPC3,WAS,CSNK2A2
CA2,CALM1,LTF	CDKN2B,ARPC3,ARPC2	CAP1,ACTB,EEF1A1,ZBTB16	ARPC3,WAS,ITGA2B
CA4,IDH1,NNT	CDKN2B,ARPC3,RPS4X	CAP1,ACTB,EEF1A1,ZCCHC10	ARPC3,WAS,WBP4
CA4,IDH1,PECR	CDT1,UBC,RPL24	CAP1,ACTB,EEF1A1,ZNF24	ARPC4,ACTR2,HCLS1
CA4,IDH1,ZHX1	CDT1,UBC,RPLP1,RPL10A	CAP1,ELF1,MDH2	ARPC4,ARPC3,RPS4X
CA4,PGD,G6PD	CDT1,UBC,RPLP1,RPL12	CAP1,ELF1,PSMB3	ARPC4,ARPC3,WAS
CA4,PGD,H6PD	CDT1,UBC,RPLP1,RPS29	CAP1,ELF1,STK4	ARPC5,ACTR2,ACTR3
CA4,PGD,HCK	CDT1,UBC,RPLP1,RPS6	CAP1,ELF1,TMBIM4	ARPC5,ACTR2,ARPC1B
CA4,PGD,PGLS	CEBPA,UBC,RPLP1,RPL34	CAP2,CAP1,ACTB,EEF1A1	ARPC5,ACTR2,ARPC2
CA4,PGD,RPE	CEBPA,UBC,RPLP1,RPS24	CAP2,CAP1,ACTB,EEF1A1,TPT1	ARPC5,ACTR2,HCLS1
CA4,PGD,RPIA	CEBPB,UBC,RPLP1,RPL10A	CAPN1,VIM,PSMC5	ARPC5,ACTR2,IQGAP2
CA4,PGD,SP1	CEBPB,UBC,RPLP1,RPL12	CAPN1,VIM,SUMO2	ARPC5,ACTR2,PBX3
CA4,PGD,SREBF1	CEBPB,UBC,RPLP1,RPL34	CAPN1,VIM,SUMO3	ARPC5,ACTR2,WASF2
CA4,PGD,SRF	CEBPB,UBC,RPLP1,RPL37A	CAPN1,VIM,TMOD1	ARPC5,WAS,ARPC5L
CA4,PGD,UBC	CEBPB,UBC,RPLP1,RPS24	CARD11,UBC,ACTB	ARR3,UBC,ACTB
CA4,PGD,USPL1	CEBPB,UBC,RPLP1,RPS29	CASC3,RPL30,PPP2R2A	ARR3,UBC,ACTB,EEF1A1
CA5A,HNF4A,HP	CEBPB,UBC,RPLP1,RPS6	CASC3,RPL30,RPL7	ARR3,UBC,ACTB,EEF1A1,TPT1
CAB39,SPI1,CAMP	CEBPD,UBC,RPLP1,RPL34	CASC3,RPL30,RPS24	ARRB1,HCK,ACTB,EEF1A1
CABIN1,EP300,HP	CEBPD,UBC,RPLP1,RPS10	CASP10,MSN,ACTB,EEF1A1	ARRB1,HCK,ACTB,EEF1A1,TPT1
CACNA1A,GRN,SLPI	CEBPD,UBC,RPLP1,RPS24	CASP10,MSN,ACTB,EEF1A1,TPT1	ARRB2,HCK,ACTB,EEF1A1
CACNA1A,LRP1,LTF	CEBPG,UBC,RPL24	CASP10,RHOA,RAC2	ARRB2,HCK,ACTB,EEF1A1,TPT1
CACNA1C,CALM1,LTF	CEBPG,UBC,RPLP1,RPL10A	CASP2,EEF1A1,BRMS1	ARRB2,UBC,RPL11
CALCOCO1,EP300,HP	CEBPG,UBC,RPLP1,RPL12	CASP2,EEF1A1,IMMT	AR,UBC,ACTB
CALCR,LRP1,LTF	CEBPG,UBC,RPLP1,RPL37A	CASP2,EEF1A1,PLAUR	AR,UBC,ACTB,EEF1A1
CALCR,THBS1,MMP9	CEBPG,UBC,RPLP1,RPS24	CASP2,EEF1A1,UBQLN4	AR,UBC,ACTB,EEF1A1,TPT1
CALD1,CALM1,LTF	CEBPG,UBC,RPLP1,RPS29	CASP3,EIF4B,RPL12	ARV1,UBC,ACTB
CALM1,CAMKK2,MYL9	CEBPG,UBC,RPLP1,RPS6	CASP3,EIF4B,RPS6	ARV1,UBC,ACTB,EEF1A1
CALM1,CCNA2,CDC20	CEBPG,UBC,TAX1BP1	CASP3,HCLS1,ACTR2	ARV1,UBC,ACTB,EEF1A1,TPT1
CALM1,CCNA2,TYMS	CENPA,HSPA8,UBC	CASP3,UBC,ACTB	ARV1,UBC,DAZAP2
CALM1,LTF,APCS	CENPE,UBC,CXCR4	CASP3,VIM,YWHAQ	ARV1,UBC,HLA-A
CALM1,LTF,APOA1	CENPE,UBC,RPL24	CASP7,VIM,YWHAQ	ARV1,UBC,RPL11
CALM1,LTF,APOA4	CENPE,UBC,RPLP1,RPL10A	CASP8,MSN,ACTB,EEF1A1	ASB2,UBC,ACTB
CALM1,LTF,APP	CENPE,UBC,RPLP1,RPL12	CASP8,MSN,ACTB,EEF1A1,TPT1	ASB2,UBC,ACTB,EEF1A1
CALM1,LTF,B2M	CENPE,UBC,RPLP1,RPL37A	CASP8,VIM,YWHAQ	ASB2,UBC,ACTB,EEF1A1,TPT1
CALM1,LTF,CALCA	CENPE,UBC,RPLP1,RPS29	CASP9,VIM,YWHAQ	ASCC2,MYH9,ACTB,ACTG1
CALM1,LTF,CST3	CENPE,UBC,RPLP1,RPS6	CASR,UBC,ACTB	ASF1B,DYNLL1,ACTB
CALM1,LTF,FGA	CENPF,UBC,CXCR4	CAV1,RHOA,RAC2	ASMTL,UBC,ACTB
CALM1,LTF,GSN	CENPF,UBC,RPL24	CAV1,UBC,ACTB	ASMTL,UBC,ACTB,EEF1A1
CALM1,LTF,HSPG2	CENPF,UBC,RPLP1,RPL10A	CBL,B2M,IFI30	ASMTL,UBC,ACTB,EEF1A1,TPT1
CALM1,LTF,IAPP	CENPF,UBC,RPLP1,RPL12	CBLB,UBC,ACTB	ASMTL,UBC,RPL11
CALM1,LTF,LYZ	CENPF,UBC,RPLP1,RPL37A	CBL,EEF1A1,IKBKG	ASNSD1,CEBPB,PTPN12
CALM1,LTF,MFGE8	CENPF,UBC,RPLP1,RPS29	CBL,EEF1A1,MGMT	ASNS,UBC,ACTB
CALM1,LTF,MUC7	CENPF,UBC,RPLP1,RPS6	CBL,EEF1A1,MYC	ASNS,UBC,RPL11
CALM1,LTF,NPPA	CEP164,UBC,RPL24	CBL,EEF1A1,SMAD4	ASPSCR1,UBC,ACTB
CALM1,LTF,PRL	CEP164,UBC,RPLP1,RPL10A	CBS,UBC,ACTB	ASPSCR1,UBC,ACTB,EEF1A1
CALM1,LTF,SEMG1	CEP164,UBC,RPLP1,RPL12	CBX1,RPL12,UBA52	ASPSCR1,UBC,ACTB,EEF1A1,TPT1
CALM1,LTF,TFRC	CEP164,UBC,RPLP1,RPL37A	CBX8,EEF1G,RPS28	ASPSCR1,UBC,RPL11
CALM1,LTF,TGFBI	CEP164,UBC,RPLP1,RPS29	CCDC50,UBC,ACTB	ATF3,UBC,ACTB
CALM1,LTF,TTR	CEP164,UBC,RPLP1,RPS6	CCL18,EEF1A1,RNF10	ATF3,UBC,ACTB,EEF1A1
CALM2,CALM1,LTF	CETP,ARPC3,ARPC2	CCL21,FPR1,RGS18	ATF3,UBC,ACTB,EEF1A1,TPT1
CALM3,CALM1,LTF	CETP,ARPC3,RPS4X	CCL2,ETS1,RPL12	ATF4,CEBPB,RNF149
CALM3,EP300,HP	CFLAR,UBC,RPL24	CCNA2,UBC,ACTB	ATF4,UBC,ACTB
CALR,CEBPB,SLPI	CFLAR,UBC,RPLP1,RPL10A	CCNB1,UBB,ELF4	ATF4,UBC,ACTB,EEF1A1
CALR,F5,PROS1	CFLAR,UBC,RPLP1,RPL12	CCNB1,UBB,PPP2R1A	ATF4,UBC,ACTB,EEF1A1,TPT1
CALR,F5,THBD	CFLAR,UBC,RPLP1,RPL37A	CCNB1,UBB,PSMC5	ATF4,UBC,HLA-A
CALR,LRP1,LTF	CFLAR,UBC,RPLP1,RPS24	CCNB1,UBC,ACTB	ATF4,UBC,RPL11
CALR,THBS1,MMP9	CFLAR,UBC,RPLP1,RPS29	CCNB2,UBC,ACTB	ATF5,UBC,ACTB
CAMK2A,CEBPB,SLPI	CFLAR,UBC,RPLP1,RPS6	CCND1,ETS1,RPL12	ATF5,UBC,ACTB,EEF1A1
CAMK2A,TTK,CDC20	CFLAR,UBC,TAX1BP1	CCND1,IFI27,STAT2	ATF5,UBC,ACTB,EEF1A1,TPT1
CAMK2B,CALM1,LTF	CFTR,UBC,CXCR4	CCND1,IFI27,STK4	ATF5,UBC,RPL11
CAMK2G,CALM1,LTF	CFTR,UBC,RPL24	CCND1,UBB,UBE2N	ATF6,UBC,ACTB
CAMK4,CALM1,LTF	CFTR,UBC,RPLP1,RPL10A	CCND1,UBC,ACTB	ATF6,UBC,ACTB,EEF1A1
CAMK4,CAMKK2,MYL9	CFTR,UBC,RPLP1,RPL12	CCND2,HDAC1,PFDN5	ATF6,UBC,ACTB,EEF1A1,TPT1
CAMKK1,CALM1,LTF	CFTR,UBC,RPLP1,RPS29	CCND2,HDAC1,VIM	ATF6,UBC,DAZAP2
CAMKK1,CAMKK2,MYL9	CFTR,UBC,RPLP1,RPS6	CCND3,HDAC1,PHF21A	ATF6,UBC,HLA-A
CAMKK1,MAPK3,MMP9	CGN,UBC,CXCR4	CCND3,HDAC1,PPP1CC	ATF7IP,ACTB,ACTR3
CAMKK1,TTK,CDC20	CGN,UBC,RPL24	CCND3,RBX1,PSMB1	ATF7IP,ACTB,EEF1A1,COX17
CAMKK2,CALM1,LTF	CGN,UBC,RPLP1,RPL10A	CCND3,RBX1,PSMC1	ATF7IP,ACTB,EEF1A1,DARS
CAMKK2,MAPK14,ABL1	CGN,UBC,RPLP1,RPL12	CCNE1,UBC,ACTB	ATF7IP,ACTB,EEF1A1,IKBKG
CAMKK2,MAPK14,ARRB2	CGN,UBC,RPLP1,RPS29	CCNE2,UBC,ACTB	ATF7IP,ACTB,EEF1A1,NEDD8
CAMKK2,MAPK14,ATF1	CGN,UBC,RPLP1,RPS6	CCNK,UBC,ACTB	ATF7IP,ACTB,EEF1A1,NFKB1
CAMKK2,MAPK14,ATF2	CHAF1B,HIST3H3,UBC,RPLP1	CCNT2,UBC,ACTB	ATF7IP,ACTB,EEF1A1,PABPC4
CAMKK2,MAPK14,ATF6	CHCHD2,UBC,RPLP1,RPL10A	CCR1,CCL5,CX3CR1	ATF7IP,ACTB,EEF1A1,RAF1
CAMKK2,MAPK14,CASP3	CHCHD2,UBC,RPLP1,RPL12	CCS,UBC,ACTB	ATF7IP,ACTB,EEF1A1,RPA2
CAMKK2,MAPK14,CCM2	CHCHD2,UBC,RPLP1,RPL34	CCT2,UBC,ACTB	ATF7IP,ACTB,EEF1A1,RXRA
CAMKK2,MAPK14,CDC42	CHCHD2,UBC,RPLP1,RPS24	CCT3,UBC,ACTB	ATF7IP,ACTB,EEF1A1,SRRM1
CAMKK2,MAPK14,CEBPB	CHCHD2,UBC,RPLP1,RPS29	CCT3,UBC,RPL11	ATF7IP,ACTB,EEF1A1,SRRM2
CAMKK2,MAPK14,CREBBP	CHCHD2,UBC,RPLP1,RPS6	CCT4,UBC,ACTB	ATF7IP,ACTB,EEF1A1,SSR1
CAMKK2,MAPK14,CTNNB1	CHCHD3,UBC,RPL24	CCT5,UBC,ACTB	ATF7IP,ACTB,EEF1A1,UBC
CAMKK2,MAPK14,CYBA	CHCHD3,UBC,RPLP1,RPL10A	CCT6A,UBC,ACTB	ATF7IP,ACTB,EEF1A1,YWHAQ
CAMKK2,MAPK14,CYBB	CHCHD3,UBC,RPLP1,RPL12	CCT6A,UBC,RPL11	ATF7IP,ACTB,RAB8B
CAMKK2,MAPK14,DSCAM	CHCHD3,UBC,RPLP1,RPL37A	CCT7,UBC,ACTB	ATF7IP,ACTB,ROCK2
CAMKK2,MAPK14,DUSP1	CHCHD3,UBC,RPLP1,RPS24	CCT8,HDAC1,VIM	ATG7,CEBPB,UBC
CAMKK2,MAPK14,DUSP22	CHCHD3,UBC,RPLP1,RPS29	CCT8,PFDN5,SIN3A	ATM,S100A11,ACTB
CAMKK2,MAPK14,EDN1	CHCHD3,UBC,RPLP1,RPS6	CCT8,UBC,ACTB,EEF1A1	ATM,S100A11,ACTB,EEF1A1
CAMKK2,MAPK14,EEA1	CHCHD6,UBC,RPL24	CCT8,UBC,ACTB,EEF1A1,TPT1	ATM,S100A11,ACTB,EEF1A1,TPT1
CAMKK2,MAPK14,EIF4E	CHCHD6,UBC,RPLP1,RPL10A	CCT8,UBC,DAZAP2	ATP1A1,CFL1,ACTB,EEF1A1
CAMKK2,MAPK14,ELK1	CHCHD6,UBC,RPLP1,RPL12	CCT8,UBC,HLA-A	ATP1A1,UBC,DAZAP2
CAMKK2,MAPK14,ELK3	CHCHD6,UBC,RPLP1,RPL37A	CCT8,UBC,RPL24	ATP1A1,UBC,HLA-A
CAMKK2,MAPK14,ELK4	CHCHD6,UBC,RPLP1,RPS29	CD151,UBC,ACTB	ATP1B1,UBC,ACTB
CAMKK2,MAPK14,EP300	CHCHD6,UBC,RPLP1,RPS6	CD19,IFITM1,STAT1	ATP1B1,UBC,ACTB,EEF1A1
CAMKK2,MAPK14,FOS	CHD2,RPL26,RPL34	CD1A,B2M,TGFBI	ATP1B1,UBC,ACTB,EEF1A1,TPT1
CAMKK2,MAPK14,GDI1	CHD2,RPL26,RPL4	CD247,UBC,ACTB,EEF1A1	ATP1B1,UBC,RPL11
CAMKK2,MAPK14,GMFB	CHD2,RPS11,RPL9	CD247,UBC,ACTB,EEF1A1,TPT1	ATP2A2,UBC,ACTB
CAMKK2,MAPK14,GNA15	CHD2,RPS11,RPS24	CD247,UBC,S100A10	ATP2A2,UBC,ACTB,EEF1A1
CAMKK2,MAPK14,GNAI2	CHD2,RPS19,RPS12	CD2BP2,ELF1,RPL18	ATP2A2,UBC,ACTB,EEF1A1,TPT1
CAMKK2,MAPK14,GNAO1	CHD2,RPS6,UBA52	CD2BP2,ELF1,RPL27	ATP2A2,UBC,DAZAP2
CAMKK2,MAPK14,GRB2	CHD4,UBC,RPL24	CD2BP2,ELF1,RPS19	ATP2A2,UBC,HLA-A
CAMKK2,MAPK14,HCK	CHD4,UBC,RPLP1,RPL10A	CD33,UBC,ACTB	ATP2A2,UBC,RPL11
CAMKK2,MAPK14,HNF4A	CHD4,UBC,RPLP1,RPL12	CD3D,B2M,GBP1	ATP5A1,UBC,ACTB,EEF1A1
CAMKK2,MAPK14,HSF4	CHD4,UBC,RPLP1,RPL37A	CD3D,B2M,IFI30	ATP5A1,UBC,ACTB,EEF1A1,TPT1
CAMKK2,MAPK14,HTRA2	CHD4,UBC,RPLP1,RPS24	CD3D,B2M,TFRC	ATP5A1,UBC,PSMB10
CAMKK2,MAPK14,IL18	CHD4,UBC,RPLP1,RPS29	CD3D,UBC,ACTB	ATP5A1,UBC,RHOA
CAMKK2,MAPK14,IL1B	CHD4,UBC,RPLP1,RPS6	CD3G,B2M,BCLAF1	ATP5A1,UBC,RPLP1
CAMKK2,MAPK14,IL2RA	CHD4,UBC,TAX1BP1	CD3G,B2M,CD8A	ATP5A1,UBC,S100A10
CAMKK2,MAPK14,IL6	CHEK1,RPS20,RPL26	CD3G,B2M,GBP1	ATP5B,ATP6V0D1,NFE2
CAMKK2,MAPK14,JAK1	CHEK1,RPS20,RPL34	CD3G,B2M,IFI30	ATP5B,UBC,ACTB,EEF1A1
CAMKK2,MAPK14,JAK3	CHEK1,RPS20,RPL6	CD3G,B2M,OAS1	ATP5B,UBC,ACTB,EEF1A1,TPT1
CAMKK2,MAPK14,JDP2	CHEK1,RPS20,RPL9	CD3G,B2M,OAS2	ATP5B,UBC,NUMB
CAMKK2,MAPK14,JUN	CHEK1,RPS20,RPS13	CD3G,B2M,SP100	ATP5B,UBC,PJA2
CAMKK2,MAPK14,JUNB	CHEK1,RPS20,RPS24	CD3G,B2M,TFRC	ATP5B,UBC,RPL13A
CAMKK2,MAPK14,KRT18	CHEK1,RPS20,RPS3A	CD3G,HLA-A,DEK	ATP5B,UBC,TKT
CAMKK2,MAPK14,KRT19	CHEK1,RPS20,SRP14	CD40LG,UBC,ACTB	ATP5B,UBC,UBA52
CAMKK2,MAPK14,KRT8	CHEK1,UBC,CXCR4	CD44,ACTB,ACTL6A	ATP5B,UBC,VDAC3
CAMKK2,MAPK14,LRP8	CHEK1,UBC,RPL24	CD44,ACTB,BCLAF1	ATP5B,UBC,YBX1
CAMKK2,MAPK14,MAP2K1	CHEK1,UBC,RPLP1,RPS27	CD44,ACTB,CBL	ATP5C1,UBC,ACTB
CAMKK2,MAPK14,MAP2K4	CHERP,UBC,RPL24	CD44,ACTB,EEF1A1,ARIH2	ATP5C1,UBC,ACTB,EEF1A1
CAMKK2,MAPK14,MAP2K6	CHERP,UBC,RPLP1,RPL10A	CD44,ACTB,EEF1A1,COX17	ATP5C1,UBC,ACTB,EEF1A1,TPT1
CAMKK2,MAPK14,MAP3K3	CHERP,UBC,RPLP1,RPL12	CD44,ACTB,EEF1A1,GTF2B	ATP5C1,UBC,DAZAP2
CAMKK2,MAPK14,MAPK1	CHERP,UBC,RPLP1,RPL37A	CD44,ACTB,EEF1A1,HSPE1	ATP5C1,UBC,HLA-A
CAMKK2,MAPK14,MAPK3	CHERP,UBC,RPLP1,RPS29	CD44,ACTB,EEF1A1,IKBKG	ATP5F1,UBC,ACTB,EEF1A1
CAMKK2,MAPK14,MAPK9	CHERP,UBC,RPLP1,RPS6	CD44,ACTB,EEF1A1,IMMT	ATP5F1,UBC,ACTB,EEF1A1,TPT1
CAMKK2,MAPK14,MAPKAPK2	CHFR,UBC,RPL24	CD44,ACTB,EEF1A1,LSM3	ATP5F1,UBC,DAZAP2
CAMKK2,MAPK14,MAPKAPK3	CHFR,UBC,RPLP1,RPL10A	CD44,ACTB,EEF1A1,NEDD8	ATP5F1,UBC,HLA-A
CAMKK2,MAPK14,MARS	CHFR,UBC,RPLP1,RPL12	CD44,ACTB,EEF1A1,NFKB1	ATP5F1,UBC,RPL24
CAMKK2,MAPK14,MAX	CHFR,UBC,RPLP1,RPL37A	CD44,ACTB,EEF1A1,PABPC4	ATP5F1,UBC,WBP2
CAMKK2,MAPK14,MEF2A	CHFR,UBC,RPLP1,RPS24	CD44,ACTB,EEF1A1,PTPN4	ATP5L,UBC,ACTB,EEF1A1
CAMKK2,MAPK14,MITF	CHFR,UBC,RPLP1,RPS29	CD44,ACTB,EEF1A1,PTPRCAP	ATP5L,UBC,ACTB,EEF1A1,TPT1
CAMKK2,MAPK14,MKNK1	CHFR,UBC,RPLP1,RPS6	CD44,ACTB,EEF1A1,RAF1	ATP5L,UBC,DAZAP2
CAMKK2,MAPK14,MKNK2	CHGB,S100A8,S100A12	CD44,ACTB,EEF1A1,RNF10	ATP5L,UBC,HLA-A
CAMKK2,MAPK14,MLX	CHMP2A,UBC,DDX58	CD44,ACTB,EEF1A1,RPA2	ATP5O,UBC,ACTB,EEF1A1
CAMKK2,MAPK14,MYEF2	CHMP2A,UBC,ERBB2IP	CD44,ACTB,EEF1A1,RXRA	ATP5O,UBC,ACTB,EEF1A1,TPT1
CAMKK2,MAPK14,MYF6	CHMP2A,UBC,FBXL3	CD44,ACTB,EEF1A1,SMAD4	ATP5O,UBC,DAZAP2
CAMKK2,MAPK14,MYOD1	CHMP2A,UBC,NFE2L2	CD44,ACTB,EEF1A1,SRRM1	ATP5O,UBC,HLA-A
CAMKK2,MAPK14,MYOG	CHMP2A,UBC,PJA2	CD44,ACTB,EEF1A1,SSR1	ATP5O,UBC,RPL24
CAMKK2,MAPK14,NCF2	CHMP2A,UBC,PSMC6	CD44,ACTB,EEF1A1,SUMO2	ATP5O,UBC,WBP2
CAMKK2,MAPK14,NCOA3	CHMP2A,UBC,RNF11	CD44,ACTB,EEF1A1,UBC	ATP6AP1,UBC,ACTB,EEF1A1
CAMKK2,MAPK14,NOL7	CHMP2A,UBC,RPLP1,RPL34	CD44,ACTB,EEF1A1,WARS	ATP6AP1,UBC,ACTB,EEF1A1,TPT1
CAMKK2,MAPK14,NOX1	CHMP2A,UBC,RPLP1,RPL37A	CD44,ACTB,EEF1A1,YWHAQ	ATP6AP1,UBC,DAZAP2
CAMKK2,MAPK14,PAK2	CHMP2A,UBC,RPLP1,RPS24	CD44,ACTB,MEF2C	ATP6AP1,UBC,HLA-A
CAMKK2,MAPK14,PAK6	CHMP2A,UBC,STAT1	CD44,ACTB,MGMT	ATP6AP1,UBC,RPL24
CAMKK2,MAPK14,PI4K2B	CHMP2A,UBC,USP1	CD44,ACTB,P2RX7	ATP6AP1,UBC,WBP2
CAMKK2,MAPK14,PLA2G4A	CHMP2A,UBC,USP16	CD44,ACTB,PFDN1	ATP6V0B,NFE2,NUP214
CAMKK2,MAPK14,PLCB1	CHMP2B,UBC,RPL24	CD44,ACTB,SMAD3	ATP6V0D1,ELF1,RPL18
CAMKK2,MAPK14,PLCB2	CHMP2B,UBC,RPLP1,RPL10A	CD44,ACTB,SMARCE1	ATP6V0D1,NFE2,NFE2L2
CAMKK2,MAPK14,PML	CHMP2B,UBC,RPLP1,RPL12	CD44,GBP2,ISG15	ATP6V0D1,UBC,ACTB,EEF1A1
CAMKK2,MAPK14,PPARGC1A	CHMP2B,UBC,RPLP1,RPL37A	CD44,MSN,SELL	ATP6V0D1,UBC,ACTB,EEF1A1,TPT1
CAMKK2,MAPK14,PTGS2	CHMP2B,UBC,RPLP1,RPS24	CD46,MSN,ACTB,EEF1A1	ATP6V0D1,UBC,DAZAP2
CAMKK2,MAPK14,PTPN7	CHMP2B,UBC,RPLP1,RPS29	CD46,MSN,ACTB,EEF1A1,TPT1	ATP6V0D1,UBC,HLA-A
CAMKK2,MAPK14,PTPRR	CHMP2B,UBC,RPLP1,RPS6	CD46,MSN,SELL	ATP6V0D1,UBC,RPL24
CAMKK2,MAPK14,RAC1	CHMP2B,UBC,TAX1BP1	CD4,RPL18,EEF2	ATP6V0D1,UBC,WBP2
CAMKK2,MAPK14,RAC3	CHMP4A,UBC,RPLP1,RPL10A	CD4,RPL18,EIF4B	ATP6V1B2,ATP6V1G1,FOS
CAMKK2,MAPK14,RAD21	CHMP4A,UBC,RPLP1,RPL12	CD4,RPL18,FAU	ATP6V1F,ATP6V1B2,PPA1
CAMKK2,MAPK14,RALB	CHMP4A,UBC,RPLP1,RPL34	CD4,RPL18,RPL27	ATP6V1G1,NFE2,SLC35A5
CAMKK2,MAPK14,RELA	CHMP4A,UBC,RPLP1,RPL37A	CD4,RPL18,RPL3	ATXN1,DAZAP2,UBC
CAMKK2,MAPK14,RIPK1	CHMP4A,UBC,RPLP1,RPS24	CD4,RPL18,RPL38	ATXN1,GAPDH,ACTB
CAMKK2,MAPK14,ROBO1	CHMP4A,UBC,RPLP1,RPS29	CD4,RPL18,RPL4	ATXN1,GAPDH,ACTB,EEF1A1
CAMKK2,MAPK14,RPS6KA3	CHMP4A,UBC,RPLP1,RPS6	CD4,RPL18,RPLP2	ATXN1,GAPDH,ACTB,EEF1A1,TPT1
CAMKK2,MAPK14,SHC1	CHMP4A,UBC,UBE2D3	CD4,RPL18,RPN1	ATXN3,UBC,ACTB
CAMKK2,MAPK14,SLC9A1	CHMP4B,UBC,RPLP1,RPL10A	CD4,RPL18,RPS15A	ATXN3,UBC,ACTB,EEF1A1
CAMKK2,MAPK14,SOCS3	CHMP4B,UBC,RPLP1,RPL12	CD4,RPL18,SEC61G	ATXN3,UBC,ACTB,EEF1A1,TPT1
CAMKK2,MAPK14,SP1	CHMP4B,UBC,RPLP1,RPL37A	CD4,RPL18,SRP14	ATXN3,UBC,RPL11
CAMKK2,MAPK14,SPAG9	CHMP4B,UBC,RPLP1,RPS24	CD4,RPL18,SSR4	AUP1,UBC,ACTB
CAMKK2,MAPK14,SRC	CHMP4B,UBC,RPLP1,RPS29	CD4,RPLP1,RPL10A	AUP1,UBC,ACTB,EEF1A1
CAMKK2,MAPK14,SRF	CHMP4B,UBC,RPLP1,RPS6	CD4,RPS10,RPL31	AUP1,UBC,ACTB,EEF1A1,TPT1
CAMKK2,MAPK14,STAT3	CHMP4C,UBC,CXCR4	CD4,RPS10,RPL5	AUP1,UBC,RPL11
CAMKK2,MAPK14,TCF20	CHMP4C,UBC,RPL24	CD4,RPS19,RPL26	AURKA,UBC,ACTB
CAMKK2,MAPK14,TEK	CHMP4C,UBC,RPLP1,RPL10A	CD4,RPS19,RPS11	AURKA,UBC,ACTB,EEF1A1
CAMKK2,MAPK14,TFCP2	CHMP4C,UBC,RPLP1,RPL12	CD4,RPS19,RPS27	AURKA,UBC,ACTB,EEF1A1,TPT1
CAMKK2,MAPK14,TGFBR1	CHMP4C,UBC,RPLP1,RPS29	CD4,RPS19,RPS27A	AURKA,UBC,RPL11
CAMKK2,MAPK14,TRAF6	CHMP4C,UBC,RPLP1,RPS6	CD4,RPS19,RPS3A	AURKB,EIF4B,RPL30
CAMKK2,MAPK14,TRIM24	CHMP5,UBB,PSME1	CD4,UBC,ACTB	AURKB,HCLS1,ACTR2
CAMKK2,MAPK14,USF1	CHMP5,UBC,RPL24	CD4,VIM,YWHAQ	AURKB,HCLS1,WAS
CAMKK2,MAPK14,YWHAZ	CHMP5,UBC,RPLP1,RPL10A	CD63,HLA-DRA,HLA-DQA1	AURKB,UBC,ACTB
CAMKK2,MAPK14,YY1AP1	CHMP5,UBC,RPLP1,RPL12	CD63,HLA-DRA,MBP	AURKB,UBC,ACTB,EEF1A1
CAMKK2,MAPK14,ZFP36L1	CHMP5,UBC,RPLP1,RPL37A	CD63,UBC,ACTB	AURKB,UBC,ACTB,EEF1A1,TPT1
CAMKK2,MYL9,ACTB	CHMP5,UBC,RPLP1,RPS24	CD80,B2M,HLA-F	AURKC,HCLS1,ACTR2
CAMKK2,MYL9,ACTG1	CHMP5,UBC,RPLP1,RPS29	CD81,IFITM1,HLA-A,UBB	AVPR2,UBC,ACTB
CAMKK2,MYL9,MYH11	CHMP5,UBC,RPLP1,RPS6	CD81,UBC,ACTB,EEF1A1	AVPR2,UBC,ACTB,EEF1A1
CAMKK2,MYL9,MYLK	CHMP5,UBC,TAX1BP1	CD81,UBC,ACTB,EEF1A1,TPT1	AVPR2,UBC,ACTB,EEF1A1,TPT1
CAMKK2,MYL9,MYLK2	CHMP6,UBC,RPL24	CD81,UBC,PSMB10	AXIN1,EEF1A1,IKBKG
CAMKK2,MYL9,PAK4	CHMP6,UBC,RPLP1,RPL10A	CD81,UBC,RPLP1	AXIN1,EEF1A1,RNF10
CAMKK2,MYL9,PPP1CB	CHMP6,UBC,RPLP1,RPL12	CD81,UBC,S100A10	AXIN1,EEF1A1,SMAD4
CAMKK2,MYL9,RPS6KA2	CHMP6,UBC,RPLP1,RPL37A	CD82,HLA-A,UBC	AXIN1,EEF1A1,SUMO2
CAMKK2,MYL9,STK17A	CHMP6,UBC,RPLP1,RPS24	CD82,HLA-DRA,MBP	AXIN1,EEF1A1,TAF7
CAMKK2,MYL9,TP53	CHMP6,UBC,RPLP1,RPS29	CD86,UBC,ACTB	AXIN1,UBC,ACTB
CAMKK2,MYL9,TP73	CHMP6,UBC,RPLP1,RPS6	CD86,UBC,RPL11	AXIN1,UBC,RPL11
CAMKK2,MYL9,TTK	CHMP7,UBC,RPL24	CD8A,B2M,BCLAF1	AXL,UBC,ACTB
CAMKK2,TK1,CDC20	CHMP7,UBC,RPLP1,RPL10A	CD8A,B2M,GBP1	AXL,UBC,ACTB,EEF1A1
CAMKK2,TK1,TYMS	CHMP7,UBC,RPLP1,RPL12	CD8A,B2M,IFI30	AXL,UBC,ACTB,EEF1A1,TPT1
CAMP,CTSG,ACE2	CHMP7,UBC,RPLP1,RPL37A	CD8A,B2M,OAS1	B2M,CTSS,CD74
CAMP,CTSG,AGT	CHMP7,UBC,RPLP1,RPS24	CD8A,B2M,OAS2	B2M,HLA-A,UBB,ANAPC11
CAMP,CTSG,ATP6AP2	CHMP7,UBC,RPLP1,RPS29	CD8A,B2M,SP100	B2M,HLA-A,UBB,ATXN3
CAMP,CTSG,CASP7	CHMP7,UBC,RPLP1,RPS6	CD8A,B2M,TFRC	B2M,HLA-A,UBB,AURKB
CAMP,CTSG,CXCL12	CHN1,RPS3A,UBC	CD8A,HLA-A,DEK	B2M,HLA-A,UBB,BRCA1
CAMP,CTSG,CXCR4	CHUK,HIST3H3,UBC,RPLP1	CDC23,UBA52,DAZAP2	B2M,HLA-A,UBB,BUB3
CAMP,CTSG,F2R	CIITA,HLA-C,UBC,RPL11	CDC25A,UBC,ACTB	B2M,HLA-A,UBB,CDC20
CAMP,CTSG,F2RL1	CIITA,HLA-C,UBC,RPLP1,RPS27	CDC25C,UBC,ACTB	B2M,HLA-A,UBB,CDC23
CAMP,CTSG,F2RL2	CITED1,HSPA8,UBC	CDC34,UBC,ACTB	B2M,HLA-A,UBB,CDC42
CAMP,CTSG,F5	CKB,UBC,RPLP1,RPL10A	CDC37,UBC,ACTB,EEF1A1	B2M,HLA-A,UBB,CDT1
CAMP,CTSG,GP1BA	CKB,UBC,RPLP1,RPL12	CDC42,EEF1G,RPS28	B2M,HLA-A,UBB,CHEK1
CAMP,CTSG,IGF1	CKB,UBC,RPLP1,RPL34	CDC42,RAC2,ACTB,EEF1A1	B2M,HLA-A,UBB,CHMP2A
CAMP,CTSG,IGFBP3	CKB,UBC,RPLP1,RPL37A	CDC42,RAC2,ACTB,EEF1A1,TPT1	B2M,HLA-A,UBB,CHMP6
CAMP,CTSG,KNG1	CKB,UBC,RPLP1,RPS24	CDC42,RAC2,RHOG	B2M,HLA-A,UBB,CUL1
CAMP,CTSG,LRP1	CKB,UBC,RPLP1,RPS29	CDC6,UBC,ACTB	B2M,HLA-A,UBB,CUL2
CAMP,CTSG,MMP1	CKB,UBC,RPLP1,RPS6	CDCA2,IRF1,MX1	B2M,HLA-A,UBB,CYLD
CAMP,CTSG,PARP1	CKM,UBC,CXCR4	CDCA5,STK38,ACTB	B2M,HLA-A,UBB,DAZAP2,RPS27A
CAMP,CTSG,PLAUR	CKM,UBC,RPL24	CDH1,UBC,ACTB	B2M,HLA-A,UBB,DDX58
CAMP,CTSG,PPBP	CKM,UBC,RPLP1,RPL10A	CDH3,UBC,ACTB	B2M,HLA-A,UBB,EIF4G1
CAMP,CTSG,SDC1	CKM,UBC,RPLP1,RPL12	CDK2,NEDD8,RPS11	B2M,HLA-A,UBB,EPS15
CAMP,CTSG,SERPINA1	CKM,UBC,RPLP1,RPS29	CDK2,NEDD8,RPS16	B2M,HLA-A,UBB,FANCF
CAMP,CTSG,SERPINA3	CKM,UBC,RPLP1,RPS6	CDK2,UBB,PSME1	B2M,HLA-A,UBB,FANCL
CAMP,CTSG,SERPINB1	CLASP1,CALM2,S100A6	CDK3,ETS1,RPL12	B2M,HLA-A,UBB,FBXL3
CAMP,CTSG,SERPINB13	CLTC,UBC,RPLP1,RPL10A	CDK4,EIF4B,FAU	B2M,HLA-A,UBB,FZR1
CAMP,CTSG,SERPINB4	CLTC,UBC,RPLP1,RPL12	CDK4,EIF4B,RPL12	B2M,HLA-A,UBB,H2AFX
CAMP,CTSG,SERPINB6	CLTC,UBC,RPLP1,RPL34	CDK4,EIF4B,RPS14	B2M,HLA-A,UBB,HIF1A
CAMP,CTSG,THBS1	CLTC,UBC,RPLP1,RPL37A	CDK4,EIF4B,RPS3	B2M,HLA-A,UBB,ITCH
CAMP,IGF1R,IRS2	CLTC,UBC,RPLP1,RPS24	CDK4,IFI27,STAT1	B2M,HLA-A,UBB,MCM7
CAMP,IGF1R,PIK3CB	CLTC,UBC,RPLP1,RPS29	CDK4,IFI27,STAT2	B2M,HLA-A,UBB,MYC
CAMP,MARCKS,CALM1	CLTC,UBC,RPLP1,RPS6	CDK4,IFI27,STK4	B2M,HLA-A,UBB,NEDD4
CAMP,MARCKS,CALM2	CLTC,UBC,UBE2D3	CDK4,UBB,UCHL3	B2M,HLA-A,UBB,NEDD4L
CAMP,MARCKS,NMT1	CLTC,UBC,UQCRC2	CDK5,EIF4B,RPL27A	B2M,HLA-A,UBB,PCNA
CAMP,MARCKS,PKN1	CLU,UBC,RPLP1,RPL10A	CDK5,EIF4B,RPL3	B2M,HLA-A,UBB,PSMB5
CAMP,MARCKS,TOB1	CLU,UBC,RPLP1,RPL12	CDK5,EIF4B,RPL30	B2M,HLA-A,UBB,PSMC6
CANT1,RRM2,CDC20	CLU,UBC,RPLP1,RPL34	CDK5,EIF4B,RPS6	B2M,HLA-A,UBB,PSMD1
CANX,LRP1,LTF	CLU,UBC,RPLP1,RPL37A	CDK5,ETS1,RPL12	B2M,HLA-A,UBB,PSMD14
CARD8,JUN,MMP9	CLU,UBC,RPLP1,RPS24	CDK5R1,EIF4B,RPL27A	B2M,HLA-A,UBB,RAD23B
CARD9,MAPK14,SLC9A1	CLU,UBC,RPLP1,RPS29	CDK5R1,EIF4B,RPL3	B2M,HLA-A,UBB,RNF11
CARHSP1,EP300,HP	CLU,UBC,RPLP1,RPS6	CDK5R1,EIF4B,RPL30	B2M,HLA-A,UBB,RNF41
CARHSP1,TTK,CDC20	CNBP,RPL34,RPS29	CDK5R1,EIF4B,RPS6	B2M,HLA-A,UBB,SKP2
CASC5,CEBPB,SLPI	CNBP,RPL3,RPL11	CDK5R1,UBC,ACTB	B2M,HLA-A,UBB,SMURF1
CASC5,EP300,HP	CNBP,RPL3,RPLP1	CDK5RAP2,EEF1G,RPS28	B2M,HLA-A,UBB,SPRY2
CASK,LIN7A,ABCA1	CNBP,RPL3,RPS6	CDK6,EIF4B,FAU	B2M,HLA-A,UBB,SQSTM1
CASP1,IL1B,MMP9	CNBP,RPL3,UBC	CDK6,EIF4B,RPS14	B2M,HLA-A,UBB,STAM
CASP3,LMNB1,LBR	CNBP,RPS16,RPL26	CDK6,EIF4B,RPS3	B2M,HLA-A,UBB,TBK1
CASP3,LMNB1,LMNA	CNIH4,UBC,RPL24	CDK7,EIF4B,FAU	B2M,HLA-A,UBB,TGFBR1
CASP3,LMNB1,LMNB2	CNIH4,UBC,RPLP1,RPL10A	CDK7,EIF4B,RPL12	B2M,HLA-A,UBB,TPP2
CASP3,LMNB1,MCM10	CNIH4,UBC,RPLP1,RPL12	CDK7,EIF4B,RPS14	B2M,HLA-A,UBB,TRIM37
CASP3,LMNB1,MELK	CNIH4,UBC,RPLP1,RPL34	CDK7,EIF4B,RPS3	B2M,HLA-A,UBB,UBE2C
CASP3,LMNB1,NDEL1	CNIH4,UBC,RPLP1,RPL37A	CDKL3,EIF4B,RPL27A	B2M,HLA-A,UBB,UBE2T
CASP3,LMNB1,PRPH	CNIH4,UBC,RPLP1,RPS24	CDKL3,EIF4B,RPL3	B2M,HLA-A,UBB,UCHL3
CASP3,LMNB1,RAD21	CNIH4,UBC,RPLP1,RPS29	CDKL3,EIF4B,RPL30	B2M,HLA-A,UBB,UCHL5
CASP3,LMNB1,SMARCA4	CNIH4,UBC,RPLP1,RPS6	CDKL3,EIF4B,RPS6	B2M,HLA-A,UBB,USP1
CASP3,LMNB1,SMC3	CNIH4,UBC,TAX1BP1	CDKN1A,UBC,ACTB	B2M,HLA-A,UBB,VPS37A
CASP3,LMNB1,SPG20	CNIH4,UBC,UBE2D3	CDKN1B,IRF1,ISG15	B2M,HLA-A,UBB,WEE1
CASP3,LMNB1,TMPO	CNOT1,UBC,RPL24	CDKN1C,UBC,ACTB	B2M,HLA-A,UBB,YES1
CASP3,LMNB1,TOR1AIP1	CNOT1,UBC,RPLP1,RPL10A	CDKN2A,EEF2,RPL12	B2M,SPI1,LYZ
CASP3,LMNB1,UBE2I	CNOT1,UBC,RPLP1,RPL12	CDKN2A,UBC,ACTB	BACH1,UBC,ACTB
CASP3,LMNB1,USF1	CNOT1,UBC,RPLP1,RPL37A	CDT1,UBB,ELF4	BACH1,UBC,ACTB,EEF1A1
CASP3,LMNB1,ZWINT	CNOT1,UBC,RPLP1,RPS24	CDT1,UBC,ACTB	BACH1,UBC,ACTB,EEF1A1,TPT1
CASP4,CEBPB,SLPI	CNOT1,UBC,RPLP1,RPS29	CEBPA,UBC,ACTB	BACH2,UBC,ACTB
CASP5,MAX,MMP9	CNOT1,UBC,RPLP1,RPS6	CEBPB,HDAC1,PARK7	BACH2,UBC,ACTB,EEF1A1
CASP6,LMNB1,LBR	CNTN2,UBC,RPL24	CEBPB,HDAC1,VIM	BACH2,UBC,ACTB,EEF1A1,TPT1
CASP6,LMNB1,MELK	CNTN2,UBC,RPLP1,RPL10A	CEBPB,NFKB1,IL1B	BACH2,UBC,RPL11
CASP6,LMNB1,NDEL1	CNTN2,UBC,RPLP1,RPL12	CEBPB,NFKB1,MAPK3	BAG1,UBC,ACTB
CASP6,LMNB1,PRKCD	CNTN2,UBC,RPLP1,RPS29	CEBPB,PSMB3,PSMB4	BAG1,UBC,ACTB,EEF1A1
CASP6,LMNB1,VIM	CNTN2,UBC,RPLP1,RPS6	CEBPB,PSMB3,PSMB6	BAG1,UBC,ACTB,EEF1A1,TPT1
CASP8,SPI1,CAMP	COL4A2,DAZAP2,UBC	CEBPB,PSMB3,PSMB7	BAG1,UBC,RPL11
CASP9,CEBPB,SLPI	COL4A5,DAZAP2,UBC	CEBPB,UBC,ACTB,EEF1A1	BAG3,UBC,ACTB
CASP9,MAPK3,MMP9	COL7A1,HSPA8,UBC	CEBPB,UBC,ACTB,EEF1A1,TPT1	BAG3,UBC,ACTB,EEF1A1
CAST,CEBPB,SLPI	COMMD1,UBC,RPL24	CEBPD,HDAC1,VIM	BAG3,UBC,ACTB,EEF1A1,TPT1
CAV1,CD14,LTF	COMMD1,UBC,RPLP1,RPL10A	CEBPD,UBC,ACTB,EEF1A1	BAG3,UBC,RPL11
CAV1,MAPK3,MMP9	COMMD1,UBC,RPLP1,RPL12	CEBPD,UBC,ACTB,EEF1A1,TPT1	BAIAP2,ACTB,ACTR3
CBFA2T2,EP300,HP	COMMD1,UBC,RPLP1,RPL37A	CEBPD,UBC,S100A10	BAIAP2,ACTB,BCL2L1
CBFA2T2,TTK,CDC20	COMMD1,UBC,RPLP1,RPS24	CEBPG,UBC,ACTB	BAIAP2,ACTB,EEF1A1,COX17
CBFA2T3,TTK,CDC20	COMMD1,UBC,RPLP1,RPS29	CENPF,UBC,ACTB	BAIAP2,ACTB,EEF1A1,DARS
CBL,EGF,F5	COMMD1,UBC,RPLP1,RPS6	CEP164,UBC,ACTB	BAIAP2,ACTB,EEF1A1,IKBKG
CBL,EGF,MMP9	COMMD1,UBC,TAX1BP1	CEP290,ETS1,RPL12	BAIAP2,ACTB,EEF1A1,NEDD8
CBL,EGF,PLAU	COPA,UBC,RPL24	CFL1,ACTB,EEF1A1,APLP1	BAIAP2,ACTB,EEF1A1,NFKB1
CBL,EGF,THBS1	COPA,UBC,RPLP1,RPL10A	CFL1,ACTB,EEF1A1,ARIH2	BAIAP2,ACTB,EEF1A1,PABPC4
CBL,EGF,TIMP1	COPA,UBC,RPLP1,RPL12	CFL1,ACTB,EEF1A1,AXIN1	BAIAP2,ACTB,EEF1A1,RPA2
CBL,TTK,CDC20	COPA,UBC,RPLP1,RPL37A	CFL1,ACTB,EEF1A1,BRMS1	BAIAP2,ACTB,EEF1A1,RXRA
CBLB,EGF,F5	COPA,UBC,RPLP1,RPS29	CFL1,ACTB,EEF1A1,CCL18	BAIAP2,ACTB,EEF1A1,SRRM2
CBLB,EGF,MMP9	COPA,UBC,RPLP1,RPS6	CFL1,ACTB,EEF1A1,CKS2	BAIAP2,ACTB,EEF1A1,SSR1
CBX1,TTK,CDC20	COPB2,RGS2,HSPA8	CFL1,ACTB,EEF1A1,CRADD	BAIAP2,ACTB,EEF1A1,SUMO2
CBX4,CEBPB,SLPI	COPB2,UBC,RPLP1,RPL10A	CFL1,ACTB,EEF1A1,CSRP2	BAIAP2,ACTB,EEF1A1,UBC
CC2D1A,TTK,CDC20	COPB2,UBC,RPLP1,RPL12	CFL1,ACTB,EEF1A1,DLEU1	BAIAP2,ACTB,EEF1A1,YWHAQ
CCDC59,CDC20,ANAPC1	COPB2,UBC,RPLP1,RPL34	CFL1,ACTB,EEF1A1,DUSP7	BAIAP2,ACTB,RAB8B
CCDC59,CDC20,ANAPC10	COPB2,UBC,RPLP1,RPL37A	CFL1,ACTB,EEF1A1,EEF1D	BAIAP2,ACTB,ROCK2
CCDC59,CDC20,ANAPC11	COPB2,UBC,RPLP1,RPS24	CFL1,ACTB,EEF1A1,EGR1	BAIAP2L1,UBC,ACTB
CCDC59,CDC20,ANAPC13	COPB2,UBC,RPLP1,RPS29	CFL1,ACTB,EEF1A1,EP300	BAIAP2L1,UBC,ACTB,EEF1A1
CCDC59,CDC20,ANAPC2	COPB2,UBC,RPLP1,RPS6	CFL1,ACTB,EEF1A1,EXOSC4	BAIAP2L1,UBC,ACTB,EEF1A1,TPT1
CCDC59,CDC20,ANAPC4	COPB2,UBC,UBE2D3	CFL1,ACTB,EEF1A1,FAS	BAK1,MCL1,TPT1
CCDC59,CDC20,ANAPC7	COPB2,UBC,UQCRC2	CFL1,ACTB,EEF1A1,GADD45A	BANK1,LYN,ACTB,ACTG1
CCDC59,CDC20,APC	COPE,UBC,RPL24	CFL1,ACTB,EEF1A1,GADD45G	BARD1,UBC,ACTB
CCDC59,CDC20,ASPM	COPE,UBC,RPLP1,RPL10A	CFL1,ACTB,EEF1A1,GTF2B	BARD1,UBC,ACTB,EEF1A1
CCDC59,CDC20,AURKB	COPE,UBC,RPLP1,RPL12	CFL1,ACTB,EEF1A1,HSPE1	BARD1,UBC,ACTB,EEF1A1,TPT1
CCDC59,CDC20,BTRC	COPE,UBC,RPLP1,RPL37A	CFL1,ACTB,EEF1A1,IMMT	BARD1,UBC,RPL11
CCDC59,CDC20,BUB3	COPE,UBC,RPLP1,RPS24	CFL1,ACTB,EEF1A1,ITSN1	BATF2,DAZAP2,UBC
CCDC59,CDC20,CASC5	COPE,UBC,RPLP1,RPS29	CFL1,ACTB,EEF1A1,KCNE3	BATF,UBC,ACTB
CCDC59,CDC20,CCNA2	COPE,UBC,RPLP1,RPS6	CFL1,ACTB,EEF1A1,KIF1B	BATF,UBC,ACTB,EEF1A1
CCDC59,CDC20,CDC16	COPS3,UBC,RPLP1,RPL10A	CFL1,ACTB,EEF1A1,LAMA4	BATF,UBC,ACTB,EEF1A1,TPT1
CCDC59,CDC20,CDC23	COPS3,UBC,RPLP1,RPL12	CFL1,ACTB,EEF1A1,LSM3	BATF,UBC,DAZAP2
CCDC59,CDC20,CDC26	COPS3,UBC,RPLP1,RPL34	CFL1,ACTB,EEF1A1,MAD2L1BP	BATF,UBC,HLA-A
CCDC59,CDC20,CDC27	COPS3,UBC,RPLP1,RPL37A	CFL1,ACTB,EEF1A1,MAGED2	BAX,UBC,ACTB
CCDC59,CDC20,CDCA8	COPS3,UBC,RPLP1,RPS24	CFL1,ACTB,EEF1A1,MLLT3	BAX,UBC,RPL11
CCDC59,CDC20,CDKN1A	COPS3,UBC,RPLP1,RPS29	CFL1,ACTB,EEF1A1,MME	BBC3,MCL1,TPT1
CCDC59,CDC20,CDKN3	COPS3,UBC,RPLP1,RPS6	CFL1,ACTB,EEF1A1,MNAT1	BCAP31,ACTG1,ACTB,EEF1A1,RPLP1
CCDC59,CDC20,CDT1	COPS3,UBC,UBE2D3	CFL1,ACTB,EEF1A1,MRPL42	BCAP31,ACTG1,ACTB,PFN1
CCDC59,CDC20,CENPA	COPS3,UBC,UQCRC2	CFL1,ACTB,EEF1A1,NEU1	BCAP31,ACTG1,ACTB,RAC2
CCDC59,CDC20,CENPF	COPS4,UBC,RPL24	CFL1,ACTB,EEF1A1,NFKB1	BCAP31,UBC,DAZAP2
CCDC59,CDC20,CEP55	COPS4,UBC,RPLP1,RPL10A	CFL1,ACTB,EEF1A1,NR4A1	BCAP31,UBC,HLA-A
CCDC59,CDC20,CHD2	COPS4,UBC,RPLP1,RPL12	CFL1,ACTB,EEF1A1,ORMDL3	BCAP31,UBC,WBP2
CCDC59,CDC20,CKAP5	COPS4,UBC,RPLP1,RPL37A	CFL1,ACTB,EEF1A1,PAEP	BCAS1,DYNLL1,ACTB
CCDC59,CDC20,CKS1B	COPS4,UBC,RPLP1,RPS24	CFL1,ACTB,EEF1A1,PAFAH1B3	BCL10,UBC,ACTB
CCDC59,CDC20,CKS2	COPS4,UBC,RPLP1,RPS29	CFL1,ACTB,EEF1A1,PAPSS1	BCL10,UBC,ACTB,EEF1A1
CCDC59,CDC20,CLASP2	COPS4,UBC,RPLP1,RPS6	CFL1,ACTB,EEF1A1,PHYHIP	BCL10,UBC,ACTB,EEF1A1,TPT1
CCDC59,CDC20,CREBBP	COPS4,UBC,TAX1BP1	CFL1,ACTB,EEF1A1,PLAUR	BCL10,UBC,RPL11
CCDC59,CDC20,CUL1	COPS5,UBC,RPLP1,RPL10A	CFL1,ACTB,EEF1A1,PLCG1	BCL11A,UBC,ACTB
CCDC59,CDC20,EP300	COPS5,UBC,RPLP1,RPL12	CFL1,ACTB,EEF1A1,POLE2	BCL11A,UBC,RPL11
CCDC59,CDC20,FBXO5	COPS5,UBC,RPLP1,RPL34	CFL1,ACTB,EEF1A1,POLR2C	BCL2L11,UBC,ACTB
CCDC59,CDC20,FBXW5	COPS5,UBC,RPLP1,RPL37A	CFL1,ACTB,EEF1A1,PQBP1	BCL2L12,UBC,ACTB
CCDC59,CDC20,FZR1	COPS5,UBC,RPLP1,RPS24	CFL1,ACTB,EEF1A1,PSG9	BCL2L12,UBC,ACTB,EEF1A1
CCDC59,CDC20,HDAC1	COPS5,UBC,RPLP1,RPS29	CFL1,ACTB,EEF1A1,PSMD11	BCL2L12,UBC,ACTB,EEF1A1,TPT1
CCDC59,CDC20,HDAC2	COPS5,UBC,RPLP1,RPS6	CFL1,ACTB,EEF1A1,PTPN4	BCL2L12,UBC,RPL11
CCDC59,CDC20,HSF1	COPS5,UBC,TAX1BP1	CFL1,ACTB,EEF1A1,PTPRCAP	BCL2,UBC,ACTB
CCDC59,CDC20,HSF2	COPS5,UBC,UBE2D3	CFL1,ACTB,EEF1A1,RAB27A	BCL2,UBC,RPL11
CCDC59,CDC20,ID1	COPS5,UBC,UQCRC2	CFL1,ACTB,EEF1A1,RAF1	BCL3,EEF1A1,FAS
CCDC59,CDC20,INCENP	COPS6,FAU,RPL11	CFL1,ACTB,EEF1A1,RFC5	BCL3,EEF1A1,PSG9
CCDC59,CDC20,KIF20A	CORO1A,UBC,RPLP1,RPL34	CFL1,ACTB,EEF1A1,RNF10	BCL3,EEF1A1,RAB27A
CCDC59,CDC20,KIF2C	CORO1A,UBC,RPLP1,RPS24	CFL1,ACTB,EEF1A1,RSRC1	BCL3,EEF1A1,SMARCA4
CCDC59,CDC20,KIF4A	COX5B,UBC,COPS5	CFL1,ACTB,EEF1A1,RXRA	BCL3,EEF1A1,SNW1
CCDC59,CDC20,KIFC1	COX5B,UBC,DDX58	CFL1,ACTB,EEF1A1,SERPINB9	BCL3,EEF1A1,TOPORS
CCDC59,CDC20,KNTC1	COX5B,UBC,NUMB	CFL1,ACTB,EEF1A1,SMAD2	BCL3,RPL38,RPL22
CCDC59,CDC20,KPNA2	COX5B,UBC,RFWD2	CFL1,ACTB,EEF1A1,SMAD4	BCL3,RPL38,RPL3
CCDC59,CDC20,KRT33A	COX5B,UBC,RNF11	CFL1,ACTB,EEF1A1,SNW1	BCL3,RPL38,RPL31
CCDC59,CDC20,KRTAP9-3	COX5B,UBC,RPLP1,RPL12	CFL1,ACTB,EEF1A1,STMN2	BCL3,RPL38,RPL37A
CCDC59,CDC20,MAD1L1	COX5B,UBC,RPLP1,RPL34	CFL1,ACTB,EEF1A1,SULT1E1	BCL3,RPL38,RPL4
CCDC59,CDC20,MAD2L1	COX5B,UBC,RPLP1,RPS24	CFL1,ACTB,EEF1A1,SUMO2	BCL3,RPL38,RPL5
CCDC59,CDC20,MAD2L2	COX5B,UBC,STAT1	CFL1,ACTB,EEF1A1,SUV420H2	BCL3,RPL38,RPL7A
CCDC59,CDC20,MAPRE1	CPB2,UBC,CXCR4	CFL1,ACTB,EEF1A1,TAF1	BCL3,RPL38,RPLP2
CCDC59,CDC20,MIS12	CPB2,UBC,RPL24	CFL1,ACTB,EEF1A1,TAF9	BCL3,RPL38,RPS15A
CCDC59,CDC20,MKI67	CPB2,UBC,RPLP1,RPL10A	CFL1,ACTB,EEF1A1,TAL1	BCL3,RPL38,RPS27
CCDC59,CDC20,NDE1	CPB2,UBC,RPLP1,RPL12	CFL1,ACTB,EEF1A1,TBP	BCL3,RPL38,SEC61G
CCDC59,CDC20,NDEL1	CPB2,UBC,RPLP1,RPS29	CFL1,ACTB,EEF1A1,TMPRSS3	BCL3,RPL38,SSR4
CCDC59,CDC20,NEK2	CPB2,UBC,RPLP1,RPS6	CFL1,ACTB,EEF1A1,TOPORS	BCL3,RPS11,FAU
CCDC59,CDC20,NUDC	CPSF3,UBC,RPL24	CFL1,ACTB,EEF1A1,TP53BP2	BCL3,RPS11,RPS27A
CCDC59,CDC20,NUP43	CPSF3,UBC,RPLP1,RPL10A	CFL1,ACTB,EEF1A1,TPT1,DBN1	BCL3,RPS11,YY1
CCDC59,CDC20,PAFAH1B1	CPSF3,UBC,RPLP1,RPL12	CFL1,ACTB,EEF1A1,TPT1,STEAP3	BCL3,UBC,DAZAP2
CCDC59,CDC20,PPP1CC	CPSF3,UBC,RPLP1,RPL37A	CFL1,ACTB,EEF1A1,TPT1,VHL	BCL3,UBC,HLA-A
CCDC59,CDC20,PRC1	CPSF3,UBC,RPLP1,RPS24	CFL1,ACTB,EEF1A1,TTR	BCLAF1,EEF1A1,IMMT
CCDC59,CDC20,PSMB2	CPSF3,UBC,RPLP1,RPS29	CFL1,ACTB,EEF1A1,UBC	BCLAF1,EEF1A1,PLAUR
CCDC59,CDC20,PSMB5	CPSF3,UBC,RPLP1,RPS6	CFL1,ACTB,EEF1A1,UBQLN4	BCLAF1,EEF1A1,SMARCA4
CCDC59,CDC20,PSMC5	CP,UBC,CXCR4	CFL1,ACTB,EEF1A1,VARS	BCLAF1,UBC,DAZAP2
CCDC59,CDC20,PSMD13	CP,UBC,RPL24	CFL1,ACTB,EEF1A1,VCL	BCLAF1,UBC,HLA-A
CCDC59,CDC20,PSMD14	CP,UBC,RPLP1,RPL10A	CFL1,ACTB,EEF1A1,XPO5	BCR,EIF4B,RPL11
CCDC59,CDC20,PSMD2	CP,UBC,RPLP1,RPL12	CFL1,ACTB,EEF1A1,XRN2	BCR,EIF4B,RPL30
CCDC59,CDC20,PTTG1	CP,UBC,RPLP1,RPS29	CFL1,ACTB,EEF1A1,ZBTB16	BCR,EIF4B,RPL38
CCDC59,CDC20,RACGAP1	CP,UBC,RPLP1,RPS6	CFL1,ACTB,EEF1A1,ZCCHC10	BCR,EIF4B,RPLP2
CCDC59,CDC20,RANGAP1	CREBBP,UBC,RPL24	CFL1,ACTB,EEF1A1,ZNF24	BCR,EIF4B,RPS10
CCDC59,CDC20,RASSF1	CREBBP,UBC,RPLP1,RPL10A	CFL1,ACTB,EEF1A1,ZNF259	BCR,HCK,ACTB,EEF1A1
CCDC59,CDC20,RCC2	CREBBP,UBC,RPLP1,RPL12	CFL1,ETS1,PRDX1	BCR,HCK,ACTB,EEF1A1,TPT1
CCDC59,CDC20,SGOL2	CREBBP,UBC,RPLP1,RPL37A	CFL2,ACTB,BCL2L1	BCR,HCLS1,ACTR2
CCDC59,CDC20,TACC3	CREBBP,UBC,RPLP1,RPS29	CFL2,ACTB,EEF1A1,COX17	BCR,HCLS1,WAS
CCDC59,CDC20,TAS2R13	CREBBP,UBC,RPLP1,RPS6	CFL2,ACTB,EEF1A1,DARS	BCR,RHOA,RAC2
CCDC59,CDC20,TOP2A	CRTC2,UBC,RPLP1,RPL10A	CFL2,ACTB,EEF1A1,NEDD8	BDP1,UBC,ACTB
CCDC59,CDC20,UBA52	CRTC2,UBC,RPLP1,RPL12	CFL2,ACTB,EEF1A1,NFKB1	BDP1,UBC,ACTB,EEF1A1
CCDC59,CDC20,UBC	CRTC2,UBC,RPLP1,RPL37A	CFL2,ACTB,EEF1A1,RXRA	BDP1,UBC,ACTB,EEF1A1,TPT1
CCDC59,CDC20,UBE2C	CRTC2,UBC,RPLP1,RPS24	CFL2,ACTB,EEF1A1,SRRM2	BECN1,UBC,ACTB
CCDC59,CDC20,YARS2	CRTC2,UBC,RPLP1,RPS29	CFL2,ACTB,EEF1A1,UBC	BECN1,UBC,ACTB,EEF1A1
CCDC59,CDC20,ZBTB33	CRTC2,UBC,RPLP1,RPS6	CFL2,ACTB,EEF1A1,YWHAQ	BECN1,UBC,ACTB,EEF1A1,TPT1
CCDC59,CDC20,ZWILCH	CRY1,UBC,CXCR4	CFL2,ACTB,RAB8B	BECN1,UBC,DAZAP2
CCDC59,CDC20,ZWINT	CRY1,UBC,RPL24	CFL2,ACTG1,GNAI2	BECN1,UBC,HLA-A
CCL16,EP300,HP	CRY1,UBC,RPLP1,RPL10A	CFLAR,UBC,ACTB,EEF1A1	BID,MSN,ACTB,EEF1A1
CCL2,IL6,HP	CRY1,UBC,RPLP1,RPL12	CFLAR,UBC,ACTB,EEF1A1,TPT1	BID,MSN,ACTB,EEF1A1,TPT1
CCL2,IL6,LTF	CRY1,UBC,RPLP1,RPL37A	CFTR,UBC,ACTB	BID,UBC,DAZAP2
CCL2,MMP9,AREG	CRY1,UBC,RPLP1,RPS29	CGN,UBC,ACTB	BID,UBC,HLA-A
CCL2,MMP9,BTC	CRY1,UBC,RPLP1,RPS6	CHCHD2,UBC,ACTB,EEF1A1	BID,UBC,RPL11
CCL2,MMP9,CD44	CSE1L,UBC,RPL24	CHCHD2,UBC,ACTB,EEF1A1,TPT1	BIK,MCL1,TPT1
CCL2,MMP9,COL1A1	CSE1L,UBC,RPLP1,RPL10A	CHCHD2,UBC,PSMB10	BIRC2,UBB,DAZAP2,RPS27A
CCL2,MMP9,COL1A2	CSE1L,UBC,RPLP1,RPL12	CHCHD2,UBC,S100A10	BIRC2,UBC,ACTB
CCL2,MMP9,COL4A1	CSE1L,UBC,RPLP1,RPL37A	CHCHD3,UBC,ACTB	BIRC2,UBC,ACTB,EEF1A1
CCL2,MMP9,COL4A2	CSE1L,UBC,RPLP1,RPS24	CHCHD4,ETS1,RPL12	BIRC2,UBC,ACTB,EEF1A1,TPT1
CCL2,MMP9,COL4A3	CSE1L,UBC,RPLP1,RPS29	CHCHD6,UBC,ACTB	BIRC2,UBC,HLA-A
CCL2,MMP9,COL4A4	CSE1L,UBC,RPLP1,RPS6	CHD2,RPL27A,RPL31	BIRC3,UBC,ACTB,EEF1A1
CCL2,MMP9,COL4A5	CSE1L,UBC,TAX1BP1	CHD2,RPL27A,RPLP1	BIRC3,UBC,ACTB,EEF1A1,TPT1
CCL2,MMP9,COL4A6	CSF1,UBC,CXCR4	CHD2,RPL27A,RPS10	BIRC3,UBC,DAZAP2
CCL2,MMP9,CYBB	CSF1,UBC,RPL24	CHD2,RPL27A,UBA52	BIRC3,UBC,HLA-A
CCL2,MMP9,FN1	CSF1,UBC,RPLP1,RPL10A	CHD2,RPS19,GNB2L1	BIRC5,PPP1CC,ACTB,EEF1A1
CCL2,MMP9,IL2RA	CSF1,UBC,RPLP1,RPL12	CHD2,RPS19,RPS16	BIRC5,PPP1CC,ACTB,EEF1A1,TPT1
CCL2,MMP9,IL8	CSF1,UBC,RPLP1,RPS29	CHD4,UBC,ACTB	BIRC6,UBC,ACTB
CCL2,MMP9,LCN2	CSF1,UBC,RPLP1,RPS6	CHEK1,RPS20,GNB2L1	BIRC6,UBC,ACTB,EEF1A1
CCL2,MMP9,MMP7	CSF2,HLA-C,UBC,RPL11	CHEK1,RPS20,RPL11	BIRC6,UBC,ACTB,EEF1A1,TPT1
CCL2,MMP9,NOX1	CSF2,HLA-C,UBC,RPLP1,RPS27	CHEK1,RPS20,RPL13A	BIRC6,UBC,DAZAP2
CCL2,MMP9,PLAU	CSF2RB,UBC,RPL24	CHEK1,RPS20,RPS10	BIRC6,UBC,HLA-A
CCL2,MMP9,PLG	CSF2RB,UBC,RPLP1,RPL10A	CHEK1,RPS20,RPS16	BIRC6,UBC,RPL11
CCL2,MMP9,PRKCZ	CSF2RB,UBC,RPLP1,RPL12	CHEK1,RPS20,SRP14	BLK,HCK,ACTB,EEF1A1
CCL2,MMP9,PRSS2	CSF2RB,UBC,RPLP1,RPL37A	CHEK1,UBC,ACTB	BLK,HCK,ACTB,EEF1A1,TPT1
CCL2,MMP9,PZP	CSF2RB,UBC,RPLP1,RPS29	CHEK2,EIF4B,RPL27A	BLMH,UBC,ACTB
CCL2,MMP9,RELA	CSF2RB,UBC,RPLP1,RPS6	CHEK2,EIF4B,RPL3	BLMH,UBC,ACTB,EEF1A1
CCL2,MMP9,SDC4	CSF3,CXCR4,UBC	CHEK2,EIF4B,RPL30	BLMH,UBC,ACTB,EEF1A1,TPT1
CCL2,MMP9,TGFB1	CSF3R,UBC,RPLP1,RPL10A	CHEK2,EIF4B,RPS6	BLM,MX1,ACTB,EEF1A1
CCL2,MMP9,THBS1	CSF3R,UBC,RPLP1,RPL12	CHERP,UBC,ACTB	BLM,MX1,ACTB,EEF1A1,TPT1
CCL2,MMP9,THBS2	CSF3R,UBC,RPLP1,RPL34	CHFR,EEF1G,GSTO1	BLNK,HCK,ACTB,EEF1A1
CCL2,MMP9,TIMP1	CSF3R,UBC,RPLP1,RPL37A	CHFR,ELF1,RPL18	BLNK,HCK,ACTB,EEF1A1,TPT1
CCL2,MMP9,TIMP3	CSF3R,UBC,RPLP1,RPS24	CHFR,ELF1,RPL27	BMF,DYNLL1,ACTB
CCL20,CEBPB,SLPI	CSF3R,UBC,RPLP1,RPS29	CHMP1B,CHMP5,UBB	BMP7,UBC,ACTB
CCL20,EP300,HP	CSF3R,UBC,RPLP1,RPS6	CHMP1B,ELF1,RPL18	BMP7,UBC,ACTB,EEF1A1
CCL20,JUN,MMP9	CSMD3,UBC,CXCR4	CHMP1B,ELF1,RPL27	BMP7,UBC,ACTB,EEF1A1,TPT1
CCL5,MMP9,AREG	CSMD3,UBC,RPL24	CHMP1B,ELF1,RPS19	BMPR1A,EIF4B,RPL30
CCL5,MMP9,BTC	CSMD3,UBC,RPLP1,RPL10A	CHMP2A,UBA52,DAZAP2	BMPR1B,HCLS1,ACTR2
CCL5,MMP9,CD44	CSMD3,UBC,RPLP1,RPL12	CHMP2A,UBC,ACTB	BMX,EIF4B,RPL30
CCL5,MMP9,COL1A1	CSMD3,UBC,RPLP1,RPS29	CHMP2A,VPS4B,UBB	BMX,HCLS1,ACTR2
CCL5,MMP9,COL1A2	CSMD3,UBC,RPLP1,RPS6	CHMP2B,UBB,UCHL3	BMX,HCLS1,WAS
CCL5,MMP9,COL4A1	CSN1S1,CALM2,S100A6	CHMP2B,UBC,ACTB	BMX,S100A11,ACTB
CCL5,MMP9,COL4A2	CSNK2A1,UBC,RPL24	CHMP2B,UBC,RPL11	BMX,S100A11,ACTB,EEF1A1
CCL5,MMP9,COL4A3	CSNK2A1,UBC,RPLP1,RPL10A	CHMP4A,UBC,ACTB	BMX,S100A11,ACTB,EEF1A1,TPT1
CCL5,MMP9,COL4A4	CSNK2A1,UBC,RPLP1,RPL12	CHMP4B,UBB,CUL1	BNIP3L,FCER1G,HCLS1
CCL5,MMP9,COL4A5	CSNK2A1,UBC,RPLP1,RPL37A	CHMP4B,UBB,DDX58	BOK,MCL1,TPT1
CCL5,MMP9,COL4A6	CSNK2A1,UBC,RPLP1,RPS29	CHMP4B,UBB,HIF1A	BPGM,GAPDH,ACTB
CCL5,MMP9,CYBB	CSNK2A1,UBC,RPLP1,RPS6	CHMP4B,UBB,RAD23B	BPGM,GAPDH,ACTB,EEF1A1
CCL5,MMP9,FN1	CSNK2A2,UBC,RPL24	CHMP4B,UBB,STAM	BPGM,GAPDH,ACTB,EEF1A1,TPT1
CCL5,MMP9,IL2RA	CSNK2A2,UBC,RPLP1,RPL10A	CHMP4B,UBB,UCHL5	BRCA1,NFKB1,ITGB2
CCL5,MMP9,LCN2	CSNK2A2,UBC,RPLP1,RPL12	CHMP4B,UBC,ACTB	BRCA1,PFN1,ACTB,EEF1A1
CCL5,MMP9,MMP7	CSNK2A2,UBC,RPLP1,RPL37A	CHMP4C,UBC,ACTB	BRCA1,PFN1,ACTB,EEF1A1,TPT1
CCL5,MMP9,NOX1	CSNK2A2,UBC,RPLP1,RPS24	CHMP5,UBB,ANAPC11	BRCA1,RPL27A,RPLP1
CCL5,MMP9,PLAU	CSNK2A2,UBC,RPLP1,RPS29	CHMP5,UBB,ATXN3	BRCA1,RPL27A,RPS10
CCL5,MMP9,PLG	CSNK2A2,UBC,RPLP1,RPS6	CHMP5,UBB,AURKB	BRCA1,RPS11,RPL9
CCL5,MMP9,PRKCZ	CTBP1,HIST3H3,HSPA8	CHMP5,UBB,CDC20	BRCA1,RPS19,GNB2L1
CCL5,MMP9,PRSS2	CTBP1,UBC,RPLP1,RPL10A	CHMP5,UBB,CDC42	BRCA1,RPS19,RPS16
CCL5,MMP9,PZP	CTBP1,UBC,RPLP1,RPL12	CHMP5,UBB,CHEK1	BRCA2,UBC,ACTB
CCL5,MMP9,RELA	CTBP1,UBC,RPLP1,RPL37A	CHMP5,UBB,CYLD	BRCA2,UBC,ACTB,EEF1A1
CCL5,MMP9,TGFB1	CTBP1,UBC,RPLP1,RPS24	CHMP5,UBB,DDX58	BRCA2,UBC,ACTB,EEF1A1,TPT1
CCL5,MMP9,THBS1	CTBP1,UBC,RPLP1,RPS29	CHMP5,UBB,EIF4G1	BRE,UBC,ACTB
CCL5,MMP9,THBS2	CTBP1,UBC,RPLP1,RPS6	CHMP5,UBB,FBXL3	BRE,UBC,ACTB,EEF1A1
CCL5,MMP9,TIMP1	CTBP2,HIST3H3,HSPA8	CHMP5,UBB,FZR1	BRE,UBC,ACTB,EEF1A1,TPT1
CCL5,MMP9,TIMP3	CTBP2,HIST3H3,UBC,RPLP1	CHMP5,UBB,HIF1A	BRE,UBC,RPL11
CCM2,MAPK13,MAPK14	CTCFL,RPS20,RPL26	CHMP5,UBB,IKBKB	BRF2,XPO6,ACTB,EEF1A1
CCNA1,CDC20,ANAPC1	CTCFL,RPS20,RPL34	CHMP5,UBB,JUN	BRF2,XPO6,ACTB,EEF1A1,TPT1
CCNA1,CDC20,ANAPC10	CTCFL,RPS20,RPL6	CHMP5,UBB,MALT1	BRMS1,EEF1A1,NEU1
CCNA1,CDC20,ANAPC11	CTCFL,RPS20,RPL9	CHMP5,UBB,MCM7	BRMS1,EEF1A1,PAPSS1
CCNA1,CDC20,ANAPC13	CTCFL,RPS20,RPS13	CHMP5,UBB,NEDD4L	BRMS1,EEF1A1,YWHAG
CCNA1,CDC20,ANAPC2	CTCFL,RPS20,RPS24	CHMP5,UBB,NR3C1	BRSK1,UBC,ACTB
CCNA1,CDC20,ANAPC4	CTCFL,RPS20,SRP14	CHMP5,UBB,PCNA	BRSK1,UBC,ACTB,EEF1A1
CCNA1,CDC20,ANAPC7	CTCF,RPS20,RPL34	CHMP5,UBB,PRKCZ	BRSK1,UBC,ACTB,EEF1A1,TPT1
CCNA1,CDC20,APC	CTCF,RPS20,RPL6	CHMP5,UBB,PSMC6	BRSK1,UBC,DAZAP2
CCNA1,CDC20,ASPM	CTCF,RPS20,RPL9	CHMP5,UBB,RELA	BRSK1,UBC,HLA-A
CCNA1,CDC20,AURKB	CTCF,RPS20,RPS13	CHMP5,UBB,RNF11	BRSK2,UBC,ACTB
CCNA1,CDC20,BTRC	CTCF,RPS20,RPS24	CHMP5,UBB,RNF41	BRSK2,UBC,ACTB,EEF1A1
CCNA1,CDC20,BUB3	CTCF,RPS20,SRP14	CHMP5,UBB,SKP2	BRSK2,UBC,ACTB,EEF1A1,TPT1
CCNA1,CDC20,CASC5	CTCF,UBC,RPL24	CHMP5,UBB,SPRY2	BSCL2,UBC,ACTB
CCNA1,CDC20,CCNA2	CTCF,UBC,RPLP1,RPS27	CHMP5,UBB,TP53	BSCL2,UBC,ACTB,EEF1A1
CCNA1,CDC20,CDC16	CTGF,UBC,CXCR4	CHMP5,UBB,TPP2	BSCL2,UBC,ACTB,EEF1A1,TPT1
CCNA1,CDC20,CDC23	CTGF,UBC,RPL24	CHMP5,UBB,TRAF3	BSCL2,UBC,DAZAP2
CCNA1,CDC20,CDC26	CTGF,UBC,RPLP1,RPL10A	CHMP5,UBB,UBE2C	BSCL2,UBC,HLA-A
CCNA1,CDC20,CDC27	CTGF,UBC,RPLP1,RPL12	CHMP5,UBB,UBE2T	BSG,UBC,ACTB
CCNA1,CDC20,CDCA8	CTGF,UBC,RPLP1,RPS29	CHMP5,UBB,UCHL5	BSG,UBC,ACTB,EEF1A1
CCNA1,CDC20,CDKN1A	CTGF,UBC,RPLP1,RPS6	CHMP5,UBB,USP1	BSG,UBC,ACTB,EEF1A1,TPT1
CCNA1,CDC20,CDKN3	CTH,UBC,CXCR4	CHMP5,UBB,VPS37A	BSG,UBC,RPL11
CCNA1,CDC20,CENPA	CTH,UBC,RPL24	CHMP5,UBB,WEE1	BST2,UBC,ACTB
CCNA1,CDC20,CENPF	CTH,UBC,RPLP1,RPL10A	CHMP5,UBB,YES1	BST2,UBC,ACTB,EEF1A1
CCNA1,CDC20,CEP55	CTH,UBC,RPLP1,RPL12	CHMP5,UBC,ACTB	BST2,UBC,ACTB,EEF1A1,TPT1
CCNA1,CDC20,CHD2	CTH,UBC,RPLP1,RPL37A	CHMP6,UBC,ACTB	BST2,UBC,DAZAP2
CCNA1,CDC20,CKAP5	CTH,UBC,RPLP1,RPS29	CHMP7,UBC,ACTB	BST2,UBC,HLA-A
CCNA1,CDC20,CKS1B	CTH,UBC,RPLP1,RPS6	CHUK,HSPA8,UBB	BTG1,GTF2B,RPS12
CCNA1,CDC20,CKS2	CTNNB1,UBC,RPL24	CIITA,B2M,HLA-F	BTG2,UBC,ACTB
CCNA1,CDC20,CLASP2	CTNNB1,UBC,RPLP1,RPL10A	CIITA,B2M,TGFBI	BTG2,UBC,ACTB,EEF1A1
CCNA1,CDC20,CREBBP	CTNNB1,UBC,RPLP1,RPL12	CIITA,GBP2,IFIT2	BTG2,UBC,ACTB,EEF1A1,TPT1
CCNA1,CDC20,CUL1	CTNNB1,UBC,RPLP1,RPL37A	CIITA,GBP2,MX1	BTG2,UBC,DAZAP2
CCNA1,CDC20,EP300	CTNNB1,UBC,RPLP1,RPS24	CIITA,HLA-DRA,HSP90B1	BTG2,UBC,HLA-A
CCNA1,CDC20,FBXO5	CTNNB1,UBC,RPLP1,RPS29	CIT,RHOA,RAC2	BTG4,UBC,ACTB
CCNA1,CDC20,FBXW5	CTNNB1,UBC,RPLP1,RPS6	CKB,UBC,ACTB	BTG4,UBC,ACTB,EEF1A1
CCNA1,CDC20,HDAC1	CTNNB1,UBC,TAX1BP1	CKM,UBC,ACTB	BTG4,UBC,ACTB,EEF1A1,TPT1
CCNA1,CDC20,HDAC2	CTSB,RGS2,HSPA8	CKS2,EEF1A1,BRMS1	BTK,LYN,ACTB,ACTG1
CCNA1,CDC20,HSF1	CTSB,RGS2,UBC,RPLP1	CKS2,EEF1A1,GTF2B	BTK,WAS,ARPC5
CCNA1,CDC20,HSF2	CTSD,IFI30,HLA-C,UBC	CKS2,EEF1A1,HSPE1	BTRC,UBC,ACTB
CCNA1,CDC20,ID1	CTSF,IFI30,HLA-C,UBC	CKS2,EEF1A1,IMMT	BTRC,UBC,ACTB,EEF1A1
CCNA1,CDC20,INCENP	CTSG,CXCR4,UBC	CKS2,EEF1A1,MYC	BTRC,UBC,ACTB,EEF1A1,TPT1
CCNA1,CDC20,KIF20A	CTSS,HLA-C,UBC,RPL11	CKS2,EEF1A1,PTPRCAP	BUB1B,UBC,ACTB
CCNA1,CDC20,KIF2C	CTSS,HLA-C,UBC,RPLP1,RPS27	CKS2,EEF1A1,SMAD4	BUB1B,UBC,ACTB,EEF1A1
CCNA1,CDC20,KIF4A	CUL1,UBC,RPL24	CKS2,EEF1A1,TAF7	BUB1B,UBC,ACTB,EEF1A1,TPT1
CCNA1,CDC20,KIFC1	CUL1,UBC,RPLP1,RPL10A	CLIC1,ETS1,CREBBP	BUB1,EIF4B,RPL30
CCNA1,CDC20,KNTC1	CUL1,UBC,RPLP1,RPL12	CLIC1,ETS1,FGR	BUB1,HCLS1,ACTR2
CCNA1,CDC20,KPNA2	CUL1,UBC,RPLP1,RPL37A	CLIC1,ETS1,SMEK2	BUB1,PPP1CC,ACTB,EEF1A1
CCNA1,CDC20,KRT33A	CUL1,UBC,RPLP1,RPS24	CLIC1,ETS1,SP100	BUB1,PPP1CC,ACTB,EEF1A1,TPT1
CCNA1,CDC20,KRTAP9-3	CUL1,UBC,RPLP1,RPS29	CLIC4,ACTB,EEF1A1,COX17	C1QBP,UBC,ACTB
CCNA1,CDC20,MAD1L1	CUL1,UBC,RPLP1,RPS6	CLIC4,ACTB,EEF1A1,DARS	C1QBP,UBC,ACTB,EEF1A1
CCNA1,CDC20,MAD2L1	CUL1,UBC,TAX1BP1	CLIC4,ACTB,EEF1A1,NEDD8	C1QBP,UBC,ACTB,EEF1A1,TPT1
CCNA1,CDC20,MAD2L2	CUL3,CALM2,S100A6	CLIC4,ACTB,EEF1A1,NFKB1	C1QBP,UBC,DAZAP2
CCNA1,CDC20,MAPRE1	CUL4A,UBC,RPL24	CLIC4,ACTB,EEF1A1,RXRA	C1QBP,UBC,HLA-A
[truncated: 13,173 more rows]
